# Supplementary material for: Genetics of a diverse soft winter wheat population for pre-harvest sprouting, agronomic, and flour quality traits
Source: Front Plant Sci. 2023 Jun 6;14:1137808. doi: 10.3389/fpls.2023.1137808 (PMC10280069; doi:10.3389/fpls.2023.1137808)
Supplement: File S1 — Trait data set used to calculate BLUPs. Includes name, accession number, release year and all calculated values of traits including the means, standard deviations, and number of reps for each soft winter wheat variety used to calculate the BLUPs. [file DataSheet_1.zip › File S1.XLSX]

## Sheet: FileS1_FinalFrontierDataSet_For
SUPPLEMENTAL File S1. Trait data set used to calculate BLUPs.
Name	Accession#	Release Year	Age	ArtAA_Mean	ArtAA_StdDev	ArtAA_No	IrrAA_Mean	IrrAA_StdDev	IrrAA_No	NatAA_Mean	NatAA_StdDev	NatAA_No	ArtFN_Mean	ArtFN_StdDev	ArtFN_No	IrrFN_Mean	IrrFN_StdDev	IrrFN_No	NatFN_Mean	NatFN_StdDev	NatFN_No	TstWt_Mean	TstWt_StdDev	TstWt_No	FlProt_Mean	FlProt_StdDev	FlProt_No	WaterSRC_Mean	WaterSRC_StdDev	WaterSRC_No	NaCarbSRC_Mean	NaCarbSRC_StdDev	NaCarbSRC_No	SucroseSRC_Mean	SucroseSRC_StdDev	SucroseSRC_No	LacticAc_Mean	LacticAc_StdDev	LacticAc_No	LacAcAdj_Mean	LacAcAdj_StdDev	LacAcAdj_No	SoftEquiv_Mean	SoftEquiv_StdDev	SoftEquiv_No	FlYid_Mean	FlYid_StdDev	FlYid_No	CkDia_Mean
Abe	CItr 15375	1973	47	0.435945	0.315024	4	0.351601	0.14001	3	0.159773	0.00412799	3	200.625	116.443	4	144.667	34.4343	3	259	38.2426	3	81.7	4.13077	3	10.2575	0.61597	4	51.2415	0.994669	4	63.588	1.06816	4	96.0465	3.43225	4	128.666	11.0226	4	119.286	8.29642	4	52.3091	2.29378	4	70.871	0.546506	4	17.5749
Adder	PI 491396	1985	35	0.265671	0.201233	4	0.152337	0.0233502	2	0.139666	0.00466264	3	271.125	101.915	4	208	1	2	323	18.143	3	80.2333	4.35782	3	10.29	0.50005	4	49.7137	0.230532	4	60.5099	0.77699	4	87.7584	2.79075	4	108.382	13.9915	4	98.6868	11.0605	4	51.6406	1.93065	4	72.4004	0.755318	4	17.9845
Adena	PI 481852	1984	36	0.342074	0.331677	4	0.453038	0.313314	3	0.170278	0.0184346	3	242.25	111.611	4	104.5	31.4351	3	246	31.0349	3	79.8933	3.35588	3	9.45	0.621007	4	49.5414	1.26295	4	62.6009	0.868017	4	90.219	2.11982	4	115.148	10.713	4	111.613	8.74014	4	53.9443	1.72202	4	70.6454	1.40086	4	17.6289
AGS 2020	PI 658050	2002	18	0.308471	0.347837	4	0.403815	0.293534	3	0.218805	0.107679	3	230.75	102.932	4	127.167	29.2698	3	187.333	92.6754	3	81.9833	3.79178	3	8.8825	0.644956	4	50.9028	0.795989	4	68.5642	1.41045	4	92.9906	3.64044	4	119.989	10.5902	4	120.811	7.09541	4	62.5967	1.75908	4	70.447	0.65346	4	18.1605
AGS 2000	PI 612956	2000	20	0.285212	0.171711	4	0.434149	0.380473	3	0.452916	0.318665	3	249.375	89.8216	4	161.833	72.5033	3	223	103.99	3	82.1467	4.42904	3	9.7175	0.754002	4	51.7891	1.07452	4	67.8961	1.69962	4	96.8047	5.61601	4	113.314	9.45179	4	107.696	5.65324	4	57.3216	3.62289	4	72.163	1.87249	4	17.7156
American Banner	CItr 6943	1881	139	0.641231	0.31923	4	0.639596	0.275723	3	0.325738	0.122725	3	104.375	64.4897	4	102.333	44.167	3	109.833	53.8057	3	80.09	4.53586	3	10.5575	0.212529	4	50.6612	2.01556	4	63.4524	1.73564	4	91.1183	2.47507	4	107.339	9.02518	4	95.9112	10.0649	4	51.9203	2.19671	4	71.0027	0.683531	4	17.2525
Argee	CItr 17606	1976	44	0.398336	0.341019	4	0.423887	0.31453	3	0.163808	0.0197143	3	197.625	86.9629	4	161.667	60.1794	3	263	31.4351	3	79.6667	2.92129	3	9.5525	0.405732	4	48.2187	0.744542	4	61.6696	0.921957	4	85.9226	3.93808	4	109.493	3.04275	4	105.486	3.9759	4	56.8591	0.792061	4	73.5242	0.685288	4	18.1607
Arthur	CItr 14425	1968	52	0.450203	0.317109	4	0.280811	0.0986086	3	0.147354	0.0177596	3	238.125	139.645	4	199.333	35.1765	3	290.667	28.2911	3	82.0167	4.32298	3	10.5775	0.583411	4	50.3651	0.243436	4	62.0282	1.31723	4	94.2329	3.91022	4	125.911	15.0185	4	114.186	13.2669	4	51.0929	3.17103	4	71.7662	0.325429	4	17.5101
Augusta	CItr 17831	1979	41	0.582386	0.315766	4	0.473074	0.347181	3	0.538107	0.250292	3	132	84.5518	4	145	43.9773	3	124.667	63.6728	3	76.6767	3.41483	3	8.9175	0.508988	4	48.3382	1.47492	4	61.1112	1.39528	4	83.6679	1.94521	4	102.958	7.45562	4	103.448	8.78517	4	56.8789	2.06329	4	71.7433	0.233833	4	18.1646
Baldrock	CItr 11538	1931	89	0.441541	0.311951	4	0.451959	0.313748	3	0.137475	0.00293361	3	177.5	111.474	4	125	62.291	3	252.833	65.8791	3	81.5233	4.02256	3	10.795	0.383438	4	52.8652	1.45634	4	64.0752	1.2607	4	93.0649	2.01105	4	112.143	12.699	4	98.8435	13.8847	4	49.1871	2.89604	4	69.6975	0.662112	4	17.071
Batavia	PI 595085	1994	26	0.536129	0.404012	4	0.521879	0.352057	3	0.547012	0.336515	3	163	109.413	4	136.333	52.8714	3	125.667	77.6588	3	78.9667	3.92545	3	9.1675	0.715415	4	48.6731	0.549251	4	64.6515	1.60866	4	86.9038	1.62078	4	101.852	8.11785	4	100.539	7.11493	4	58.7178	2.38532	4	69.6621	2.31348	4	17.9787
Becker	PI 494524	1985	35	0.228454	0.228308	4	0.293821	0.247871	3	0.133892	0.0193704	3	307.625	104.843	4	213	63.4206	3	285.667	25.7725	3	77.8867	2.81392	3	8.8975	0.456967	4	50.1184	0.994888	4	65.1302	1.45729	4	92.7301	2.34086	4	101.193	11.3622	4	101.876	9.19493	4	58.5678	2.6737	4	71.0041	0.832632	4	18.1225
Benhur	CItr 14054	1966	54	0.305705	0.329389	4	0.220144	0.146064	3	0.101958	0.00920724	3	258.25	119.592	4	237.833	108.666	3	343.667	51.4933	3	81.75	4.68365	3	10.665	0.336489	4	50.5719	0.807879	4	63.578	0.3276	4	94.0543	1.38129	4	131.091	10.2141	4	118.841	9.95232	4	55.0683	2.46235	4	71.3344	0.681148	4	17.4689
Blazer	PI 477289	1985	35	0.245686	0.104423	4	0.306971	0.203933	3	0.15045	0.0177046	3	292.625	90.6445	4	280.5	187.043	3	265	39.5243	3	80.6267	4.35021	3	9.755	0.813649	4	52.5163	1.10678	4	76.2532	3.44856	4	113.553	5.58917	4	140.407	8.59117	4	134.772	3.74911	4	60.6353	2.27023	4	69.464	0.958198	4	16.9071
Blueboy	CItr 14031	1966	54	0.30144	0.217918	4	0.25994	0.178597	3	0.155912	0.0359079	3	305.625	165.681	4	242.333	19.9053	3	285.333	37.2969	3	78.9433	3.8851	3	9.165	0.563227	4	50.5065	0.880001	4	65.9393	2.8231	4	96.8081	1.56609	4	123.054	10.4348	4	121.654	10.2594	4	58.4029	0.93377	4	72.2322	0.878688	4	17.6959
Boone	PI 570654	1990	30	0.389596	0.356097	4	0.389031	0.333692	3	0.150589	0.0302378	3	220.625	106.617	4	145.167	48.6387	3	205.667	72.7282	3	79.5933	4.48257	3	9.3575	0.717334	4	49.0502	0.655607	4	64.7474	0.850576	4	90.341	2.45939	4	129.955	9.32668	4	127.033	7.21639	4	62.6238	1.27701	4	72.9087	1.27585	4	18.3612
Bradford	PI 470925	1984	36	0.166426	0.112525	4	0.198507	0.147941	3	0.137162	0.0412949	3	277.75	93.1038	4	279.5	53.0581	3	293.833	43.666	3	82.1433	4.79472	3	10.58	0.549409	4	52.911	1.22148	4	65.6856	1.18517	4	99.7316	3.4403	4	130.192	10.3194	4	118.327	8.30857	4	53.2293	3.86826	4	70.8296	0.636602	4	17.3613
Brandy	GRIS-111135	1988	32	0.334339	0.323802	4	0.410494	0.399992	3	0.128952	0.0224306	3	245	123.556	4	223.667	121.115	3	272	85.2614	3	82.7267	3.51174	3	9.7825	0.848569	4	53.0064	1.22737	4	66.5826	0.618415	4	91.6854	4.06379	4	120.393	11.1874	4	114.443	8.2988	4	49.6376	2.32461	4	72.721	1.2153	4	17.1869
Caldwell	CItr 17897	1981	39	0.456308	0.314744	4	0.370699	0.328221	3	0.136257	0.0141754	3	223.75	146.697	4	185.333	110.095	3	262	49.945	3	81.5567	4.36758	3	9.1425	0.428216	4	48.9654	0.779161	4	62.4506	0.678972	4	86.673	2.28862	4	115.965	8.7832	4	114.932	6.48978	4	58.9768	2.35506	4	73.7453	0.686513	4	18.3533
Caledonia	PI 610188	1998	22	0.542142	0.397717	4	0.533568	0.310743	3	0.756425	0.243342	3	145.25	84.2263	4	113.333	44.9765	3	82.5	17.161	3	79.16	4.90162	3	9.07	0.47974	4	48.2651	0.556956	4	63.5698	1.8013	4	87.3331	4.31171	4	112.227	5.09968	4	111.632	3.86335	4	57.7433	3.65668	4	72.4166	1.50987	4	18.3101
Cardinal	PI 502973	1987	33	0.538307	0.364223	4	0.628273	0.284398	3	0.524819	0.042959	3	117.375	71.7751	4	72.6667	15.0849	3	76.5	20.5061	3	80.42	3.59225	3	9.3475	0.739945	4	49.7591	1.25257	4	63.48	0.756921	4	90.6347	4.8987	4	113.623	12.5852	4	110.945	11.0403	4	55.7052	1.73004	4	72.7498	0.992229	4	17.9479
Cayuga	PI 595848	1996	24	0.253774	0.20708	4	0.371464	0.335357	3	0.430792	0.325936	3	271.375	108.106	4	208.833	80.3091	3	161.5	88.7478	3	82.34	4.07846	3	10.265	0.695288	4	49.9155	1.44378	4	68.7736	2.36189	4	95.9253	3.73903	4	119.449	7.09188	4	109.806	8.15242	4	60.0432	2.2954	4	69.832	0.949152	4	17.3663
Chancellor	CItr 12333	1947	73	0.360559	0.176611	4	0.424756	0.380559	3	0.151789	0.0222805	2	165.5	84.145	4	154.167	29.3295	3	190.667	69.0909	3	81.1167	3.98002	3	10.56	1.01111	4	50.8509	1.14996	4	63.1195	1.20805	4	96.8166	3.64932	4	132.47	10.8173	4	120.727	13.4033	4	56.3789	2.02903	4	70.9211	1.17918	4	17.1536
Charmany	PI 491537	1984	36	0.427361	0.331625	4	0.360402	0.273426	3	0.163582	0.00234807	2	151.375	71.1103	4	139.833	60.7815	3	259.75	14.75	2	78.6233	2.93617	3	9.8125	0.724202	4	49.7824	1.16277	4	66.1435	1.57205	4	94.7527	3.20244	4	111.969	7.03225	4	105.774	10.9737	4	58.3435	1.63358	4	71.3887	1.34155	4	17.4614
Chelsea	PI 583811	1998	22	0.792356	0.223549	4	0.49325	0.340886	3	0.733902	0.156902	2	79.5	10.7316	3	148.5	29.5	2	102.25	37.25	2	76.66	3.43425	3	9.09	0.333691	4	49.1525	0.439761	4	64.1694	1.43204	4	87.4509	1.80687	4	108.506	9.77073	4	107.806	10.4993	4	59.8927	1.62941	4	71.1724	1.1047	4	17.953
Clark	PI 512337	1987	33	0.305939	0.346606	4	0.212422	0.105122	3	0.111907	0.00573315	3	304.5	134.887	4	519.5	413.21	3	342.667	29.6657	3	79.98	4.17699	3	9.6775	0.63401	4	50.6804	0.614693	4	64.9099	2.32037	4	96.5458	3.86938	4	125.636	11.4118	4	120.439	6.98482	4	55.718	3.57884	4	69.5025	1.00382	4	17.8719
Clemens	PI 583281	1995	25	0.355954	0.355667	4	0.402876	0.313905	3	0.14151	0.0371105	3	291	132.609	4	177	49.7644	3	289.5	59.1312	3	81.48	3.84697	3	9.82	0.324114	4	51.1698	1.16014	4	68.5676	2.00059	4	99.3061	0.936285	4	130.469	4.1844	4	124.397	3.78882	4	59.6916	1.85688	4	71.083	0.216397	4	17.2868
Clemson201	PI 585044	1996	24	0.346876	0.339706	4	0.484484	0.398992	3	0.143598	0.0255861	3	264.375	117.006	4	132.333	71.452	3	277.833	53.548	3	81.3633	3.63669	3	9.965	0.728989	4	52.5367	1.0398	4	68.7391	1.6373	4	101.034	3.59317	4	134.34	13.8255	4	126.92	14.6545	4	58.554	2.39089	4	67.9356	0.297026	4	17.1833
Coker 47 27	CItr 12563	1950	70	0.344917	0.278951	4	0.39491	0.327786	3	0.14819	0.0152843	3	234.875	109.615	4	185	43.5259	3	313	42.0733	3	82.68	4.33922	3	9.9075	0.414027	4	48.9003	0.609792	4	61.9734	0.526273	4	89.9952	0.659216	4	112.715	11.1981	4	105.995	11.9557	4	55.9112	1.27245	4	73.291	0.63958	4	17.7209
Coker 65 20	CItr 14132	1965	55	0.268709	0.207521	4	0.437749	0.427142	3	0.154311	0.0267468	3	258.25	94.7295	4	163.333	73.7228	3	244.333	74.7109	3	81.33	4.00016	3	10.2625	0.695247	4	50.7312	1.25975	4	62.9853	0.408438	4	94.5045	0.848167	4	124.813	11.2689	4	115.293	14.1432	4	56.2048	2.79219	4	72.6866	1.32412	4	17.3038
Coker 68 15	CItr 15291	1971	49	0.307663	0.296629	4	0.445733	0.408644	3	0.144468	0.0356419	3	316.5	40.3134	3	152.833	55.7828	3	268	73.7439	3	84.4833	4.7701	3	10.385	0.878991	4	53.3772	0.516445	4	69.1322	2.89634	4	106.713	5.45069	4	137.874	12.1889	4	127.287	11.4265	4	57.0444	3.24808	4	70.8836	1.25699	4	17.0555
Coker 747	CItr 17923	1976	44	0.319402	0.286729	4	0.248251	0.150337	3	0.161513	0.0513637	3	230.333	89.0705	3	236.833	31.2632	3	255.833	87.2605	3	83.29	3.99986	3	10.605	0.821295	4	50.6492	1.0535	4	67.1136	2.28528	4	99.2917	4.02075	4	125.14	13.9875	4	113.013	11.8356	4	56.9185	3.01739	4	71.2286	1.58775	4	17.4578
Coker 762	CItr 17924	1980	40	0.378313	0.336388	4	0.443211	0.372884	3	0.159633	0.0278271	3	234.125	104.574	4	169.667	62.6715	3	275.833	74.2533	3	79.39	4.13841	3	9.675	1.34931	4	51.4602	0.785669	4	65.2773	1.47242	4	99.6203	5.81461	4	122.012	14.622	4	116.272	11.2021	4	59.9264	0.458093	4	70.1111	1.87992	4	18.2093
Coker 797	CItr 17722	1980	40	0.3505	0.199697	4	0.309597	0.202997	3	0.172261	0.0356919	3	238	86.8684	4	180.333	41.0778	3	254.833	28.5784	3	81.955	5.555	2	9.90333	0.707688	3	51.7124	0.151803	3	67.3855	1.99654	3	99.5203	4.2407	3	136.388	20.0786	3	130.065	21.1803	3	55.3311	1.05935	3	70.7808	1.47861	3	17.3115
Coker 833	PI 601465	1984	36	0.489547	0.345947	4	0.463474	0.335842	3	0.224092	0.0593157	3	153.625	74.0535	4	110.667	34.8002	3	190.667	90.9444	3	80.27	4.53022	3	10.4425	0.985251	4	50.3181	0.868681	4	62.8024	1.94736	4	90.8916	2.1951	4	108.48	13.3415	4	97.3325	12.7876	4	52.0348	1.52001	4	70.9058	0.783363	4	17.6105
Coker 9134	PI 573034	1992	28	0.328638	0.348314	4	0.395954	0.327472	3	0.16005	0.0259188	3	268.25	121.219	4	161.333	49.609	3	242.5	45.711	3	82.0267	4.16046	3	9.6775	1.06851	4	52.3274	0.725402	4	70.4323	3.04163	4	106.36	8.42443	4	143.94	13.4864	4	138.428	7.80399	4	59.4459	2.13106	4	70.9063	1.74433	4	17.3237
Coker 9152	PI 631088	2002	18	0.415699	0.30284	4	0.62829	0.303646	3	0.291822	0.0601761	3	156.125	55.5657	4	88.3333	28.8569	3	121.333	47.8824	3	79.5867	4.70762	3	10.1625	0.643909	4	48.8643	0.55348	4	63.8748	2.54076	4	87.9743	2.83601	4	119.959	9.85195	4	111.121	10.274	4	55.727	3.39005	4	72.5029	1.16657	4	18.0726
Coker 916	PI 600974	1980	40	0.48374	0.342471	4	0.363846	0.339099	3	0.132049	0.0189537	3	238.125	155.115	4	189.5	67.9595	3	317.333	70.8382	3	79.84	3.89492	3	10.35	0.542356	4	52.8047	1.41109	4	64.7217	2.52805	4	101.572	3.57464	4	141.627	14.2554	4	131.477	11.9487	4	54.6339	3.07325	4	68.9174	1.17596	4	17.1586
Coker 9375	PI 634859	2004	16	0.441684	0.243236	4	0.57138	0.335096	3	0.214214	0.0312042	3	165.375	76.2384	4	88.6667	18.7986	3	163	50.9264	3	79.3767	4.23139	3	9.25	0.620322	4	52.7039	1.13069	4	68.2205	0.843022	4	102.39	0.733563	4	121.109	12.1608	4	119.044	12.5133	4	58.0678	0.606286	4	71.9284	1.0737	4	17.4424
Coker 9663	PI 596345	1997	23	0.313975	0.319929	4	0.36242	0.225248	3	0.131388	0.0204732	3	253.625	95.5048	4	161.167	10.5699	3	283.833	33.4074	3	81.8567	4.45552	3	9.2425	0.218561	4	53.8349	0.827323	4	64.889	0.797887	4	94.3589	1.35698	4	119.904	2.6585	4	118.171	1.42331	4	47.7965	1.31056	4	71.3485	0.490577	4	18.0963
Coker 9766	PI 601429	1987	33	0.411186	0.333115	4	0.500486	0.378949	3	0.20075	0.0247426	3	296	57.6585	3	153.333	55.9558	3	232.167	62.2285	3	80.8633	4.37738	3	10.2275	1.20918	4	52.5081	0.943402	4	63.3466	2.05502	4	103.433	5.20891	4	136.98	11.4717	4	127.25	12.5561	4	55.281	1.71546	4	69.2592	1.37555	4	17.6632
Coker 9803	PI 548845	1990	30	0.510142	0.377213	4	0.363568	0.242648	3	0.132743	0.00795071	3	251.167	105.352	3	142.667	43.022	3	325.5	79.3767	3	82.57	4.42093	3	10.02	1.16179	4	52.7614	1.12504	4	67.1206	4.3169	4	100.759	9.69571	4	133.777	17.3047	4	125.727	10.9745	4	57.1665	2.55346	4	71.26	1.36577	4	17.689
Coker 9835	PI 548846	1990	30	0.271527	0.162729	4	0.376682	0.257539	3	0.184262	0.0240674	3	249.167	31.5973	3	174.5	45.9783	3	245	43.2049	3	80.6967	4.23344	3	9.26	1.13851	4	52.1657	1.14669	4	68.8932	1.75636	4	97.8998	6.2478	4	113.428	19.3145	4	110.978	13.7188	4	61.1505	1.16958	4	70.8598	2.06258	4	17.6456
Compton	PI 478892	1984	36	0.266491	0.248163	4	0.43794	0.383183	3	0.140745	0.0294222	3	292.75	118.232	4	158.167	64.1435	3	241	84.1873	3	82.5233	4.14903	3	10.3475	0.343466	4	54.0916	0.20093	4	65.1388	1.41175	4	100.465	1.21708	4	143.429	12.0905	4	133.454	12.0785	4	49.3317	2.91061	4	68.8189	0.427104	4	17.2555
Cornell 595	CItr 12372	1942	78	0.532816	0.376268	4	0.468517	0.344211	3	0.26062	0.0920232	3	219.333	103.694	3	137.833	56.9537	3	170.333	45.7117	3	75.4667	2.81341	3	9.58	0.662759	4	50.0215	2.12383	4	63.9391	3.14142	4	90.2465	3.78383	4	100.245	13.5753	4	95.7823	9.84321	4	54.8633	3.10506	4	70.7028	0.933816	4	18.0173
Daisy	PI 635156	2003	17	0.371998	0.346114	4	0.240529	0.158277	3	0.10328	0.0112055	3	251.5	132.896	4	202.5	85.6388	3	308	33.3567	3	77.9867	2.83352	3	9.195	0.472149	4	48.1238	0.922034	4	63.1951	0.848545	4	92.1507	0.867548	4	124.822	7.21466	4	123.282	4.3869	4	62.3861	2.41095	4	74.0747	0.8816	4	18.0688
Delaware	PI 45427	1992	28	0.614124	0.344074	4	0.630534	0.286653	3	0.727603	0.136025	3	101.75	52.4994	4	102.667	36.5886	3	73.6667	16.1469	3	76.1967	4.26729	3	8.7525	0.300863	4	49.1857	0.974801	4	64.9652	1.22091	4	88.0069	1.63133	4	104.744	8.43342	4	106.564	8.81695	4	59.5712	1.00093	4	71.7047	0.154221	4	18.5348
Delta Queen	CItr 17893	1978	42	0.314301	0.233788	4	0.356802	0.295753	3	0.124516	0.0104084	3	200.25	95.25	4	177	47.3762	3	300.5	40.6592	3	79.9633	3.44084	3	9.34	0.404166	4	50.3311	1.23012	4	65.1287	1.1849	4	93.6149	0.934673	4	119.921	11.2985	4	117.383	10.1845	4	56.2429	2.47472	4	71.1286	0.588809	4	17.4502
Doublecrop	CItr 17349	1975	45	0.55717	0.401937	4	0.578877	0.331755	3	0.313527	0.0312769	3	209.167	108.886	3	93.5	27.9851	3	106.167	22.8485	3	81.3833	4.80232	3	10.54	0.436291	4	52.2866	1.23204	4	65.1399	0.708529	4	96.4315	1.79316	4	130.423	14.0746	4	118.96	11.114	4	51.9542	3.37167	4	70.1829	0.458074	4	17.1198
Dynasty	PI 506409	1987	33	0.367656	0.342525	4	0.389657	0.355841	3	0.133926	0.0249283	3	250.625	139.765	4	208.167	106.607	3	279.833	67.034	3	80.4633	3.52366	3	9.1925	0.191099	4	48.8079	1.55922	4	65.4512	2.65608	4	91.8421	2.23719	4	128.289	14.4406	4	127.029	13.1495	4	62.275	1.97457	4	71.8532	0.435216	4	18.0824
Elkhart	PI 591626	1996	24	0.33979	0.29102	4	0.275559	0.186343	3	0.101819	0.0224212	3	206.25	123.081	4	219.5	44.5945	3	321.833	22.9141	3	82.77	3.69682	3	9.5975	0.550789	4	51.5658	0.872177	4	64.3182	1.25544	4	94.6334	0.557232	4	135.39	8.83702	4	130.857	6.77628	4	53.2557	1.77914	4	72.2364	0.344061	4	17.4636
Ernie	PI 584525	1996	24	0.428314	0.288418	4	0.653684	0.333837	3	0.335095	0.149796	3	193.125	114.916	4	109.667	63.1893	3	131	53.3057	3	79.4567	4.17017	3	9.7475	1.05403	4	50.524	1.10858	4	65.3944	2.97109	4	94.5982	5.9774	4	116.918	18.2958	4	110.95	10.9483	4	55.4862	2.17152	4	69.5425	1.39494	4	17.8637
Excel	PI 555465	1990	30	0.296705	0.185611	4	0.328521	0.262803	3	0.145232	0.0156625	3	204	137.648	4	186.833	69.7141	3	295	25.7585	3	78.3067	4.05129	3	8.8375	0.629022	4	48.4555	1.11056	4	66.0513	1.58369	4	89.3489	2.30573	4	116.396	13.8314	4	117.551	11.0681	4	60.8613	2.92007	4	71.974	0.782998	4	18.1409
Fairfield	CItr 12013	1942	78	0.516889	0.41221	4	0.489128	0.30984	3	0.23818	0.0755837	3	203	130.413	4	111.333	32.2938	3	145	40.8248	3	79.8733	3.1716	3	10.2775	0.272156	4	51.0746	1.2193	4	65.7952	1.09038	4	97.9327	0.881832	4	136.782	7.71577	4	127.349	7.3696	4	55.9747	1.89032	4	68.7311	0.58534	4	17.2277
FFR544W	GRIS-20073	1992	28	0.307857	0.329963	4	0.304414	0.15887	3	0.126692	0.0265489	3	292	104.449	4	143	22.8619	3	267.5	29.858	3	79.8667	3.88809	3	8.96	0.496739	4	51.7943	0.358772	4	66.058	4.11704	4	96.2966	1.57433	4	114.13	7.93357	4	114.322	5.55258	4	58.9247	1.68985	4	70.3641	0.814429	4	17.5895
FFR555W	PI 560318	1992	28	0.392282	0.318972	4	0.633369	0.346682	3	0.157475	0.0316902	3	254.167	68.2695	3	123.833	86.7394	3	231.333	39.8546	3	79.6733	3.37245	3	9.045	0.482727	4	50.4459	1.10189	4	60.5069	1.51886	4	90.4896	3.09898	4	113.591	8.88185	4	113.153	6.75395	4	56.0793	1.05113	4	73.5378	0.471123	4	18.421
FL302	PI 601163	1984	36	0.309918	0.369787	4	0.254304	0.165437	3	0.104811	0.0173589	3	295.875	108.401	4	188.667	50.9122	3	329.667	38.7564	3	79.6167	3.35691	3	10.105	1.13918	4	53.8772	1.67533	4	68.0704	4.09802	4	104.044	8.1966	4	125.755	14.9195	4	117.25	9.54111	4	56.9545	2.54862	4	70.2901	2.58536	4	17.4617
Flint	CItr 6307	1852	168	0.318136	0.331275	4	0.275472	0.18756	3	0.129197	0.0174176	3	248.375	124.294	4	199.333	47.6626	3	247	1.08012	3	81.3767	4.03353	3	10.575	1.06185	4	53.2041	0.865877	4	65.4841	0.728138	4	99.2942	3.44073	4	139.219	17.5157	4	127.302	17.5318	4	51.6404	1.56876	4	72.0699	1.05005	4	17.1723
Forward	CItr 11392	1920	100	0.395048	0.310908	4	0.217135	0.098439	3	0.147146	0.0168156	3	220.125	98.2111	4	254.167	25.4766	3	337.5	20.8926	3	80.5967	3.71091	3	10.8575	0.401832	4	53.4182	1.26937	4	66.4088	1.42264	4	99.6261	2.57766	4	133.016	10.6523	4	119.384	11.9132	4	50.8535	2.07275	4	69.1621	0.48515	4	16.7857
Foster	PI 593689	1997	23	0.372195	0.252572	3	0.213535	0.0630508	3	0.166347	0.00762497	3	236	47.6366	4	248.833	13.0979	3	313.167	14.8005	3	80.0033	3.47832	3	9.1415	0.425155	4	49.1187	0.312336	4	62.5158	1.08254	4	90.3462	1.18138	4	114.603	8.52975	4	113.504	7.40034	4	59.2971	1.74128	4	74.8129	0.607008	4	18.1828
Frankenmuth	CItr 17830	1979	41	0.572745	0.306478	4	0.63163	0.267565	3	0.703307	0.229992	3	125.875	95.087	4	107.333	49.3446	3	89.5	38.8909	3	80.3	4.23197	3	9.4175	0.750745	4	49.3206	1.10127	4	62.3821	1.26374	4	87.6	4.32469	4	104.776	12.6488	4	101.486	10.4085	4	56.4365	2.37931	4	71.5429	0.940887	4	18.0138
Freedom	PI 562382	1991	29	0.331155	0.319698	4	0.257331	0.153176	3	0.141022	0.0191504	3	275.375	119.552	4	197.5	34.6699	3	297.5	53.387	3	77.9633	2.81745	3	8.77	0.643117	4	50.141	0.589184	4	63.9814	0.751147	4	88.1517	2.64707	4	97.5514	9.45796	4	99.1439	6.51358	4	54.5994	2.26465	4	70.3168	0.718668	4	17.8103
Fulcaster	CItr 4862	1886	134	0.508292	0.399071	4	0.367985	0.232569	3	0.142206	0.0241383	3	189.25	117.07	4	170.333	81.7581	3	258.167	61.5011	3	79.575	4.875	2	11.0675	0.713105	4	52.2448	1.73067	4	66.3816	0.598034	4	98.825	2.93505	4	125.288	12.568	4	109.87	14.804	4	57.8805	1.54271	4	71.0753	0.956753	4	16.7778
Fultz	PI 5493	1870	150	0.304492	0.304173	4	0.15052	0.0513822	3	0.197448	0.099438	3	292	79.274	4	260.833	49.9372	3	327	37.3564	3	81.86	4.37986	3	10.5475	1.2122	4	51.8898	1.22188	4	64.2083	0.524648	4	96.5585	4.82952	4	128.527	14.9291	4	116.714	12.5208	4	54.6015	1.80275	4	70.5566	1.45345	4	17.339
GA 1123	CItr 13292	1959	61	0.481614	0.388468	4	0.380317	0.189976	3	0.21863	0.0895515	3	215.75	120.82	4	171	61.3772	3	172.5	62.6751	3	80.5	4.04722	3	10.9175	0.807353	4	53.6954	1.35141	4	66.6798	1.28276	4	101.783	1.10548	4	141.2	6.73974	4	126.745	10.5487	4	50.1957	2.94705	4	70.2273	1.01223	4	16.907
Genesee	CItr 12653	1951	69	0.514306	0.368811	4	0.739815	0.296503	3	0.46784	0.324414	3	160.333	69.5621	3	98	49.8548	3	85.5	30.7923	3	78.5667	4.46922	3	9.2425	0.737136	4	49.1541	0.908762	4	62.2455	1.03244	4	87.4404	7.01386	4	92.8643	13.4793	4	90.8693	11.2435	4	54.9418	2.07677	4	71.9188	1.06153	4	18.2372
Genesee Giant	PI 4281	1893	127	0.398207	0.323423	4	0.796655	0.278247	3	0.705464	0.167832	3	261.833	124.293	3	134.75	72.75	2	81	15.3134	3	79.2167	3.78448	3	10.2925	1.26409	4	53.2008	1.46108	4	69.8789	1.89622	4	100.661	5.30268	4	107.238	20.3078	4	97.3506	15.2911	4	57.942	2.79285	4	69.424	1.8266	4	17.3215
Glacier	PI 555586	1991	29	0.497152	0.321235	4	0.779088	0.302976	3	0.283054	0.104552	3	174.667	113.916	3	74.3333	17.442	3	128.5	37.49	3	78.88	3.30094	3	9.445	0.307368	4	46.6684	1.28317	4	62.2623	1.04798	4	86.3923	2.30351	4	106.433	7.32951	4	103.126	5.51373	4	61.1698	2.67158	4	70.958	0.942964	4	18.5822
Glory	PI 592750	1993	27	0.350122	0.337333	4	0.659285	0.182252	3	0.279924	0.0778062	3	219.75	100.625	4	66.5	0.707107	3	98.8333	30.2884	3	81.11	3.86903	3	9.3775	0.30898	4	53.2186	0.453517	4	66.5851	1.14391	4	102.879	2.25673	4	128.429	17.8211	4	125.629	17.0848	4	53.576	1.85202	4	69.2051	0.301678	4	17.0223
Goens	CItr 4857	1808	212	0.528015	0.415607	4	0.767939	0.337185	3	0.290882	0.127989	3	171.5	111.536	4	82.5	28.9914	3	162.833	64.2201	3	81.3133	4.17125	3	10.655	0.75771	4	52.7339	2.00931	4	66.193	2.3074	4	103.535	2.84006	4	140.508	6.89903	4	128.101	12.1204	4	54.6769	1.50954	4	70.5285	0.441239	4	17.3493
Goldfield	PI 608672	1998	22	0.313251	0.375423	4	0.395832	0.229928	3	0.151946	0.0420426	3	285	118.415	4	128.333	48.9189	3	248.5	90.5345	3	81.6067	3.84659	3	10.0625	0.352801	4	50.1587	0.674153	4	63.4969	0.976696	4	95.8578	1.53496	4	135.242	10.2132	4	127.437	11.9287	4	53.6958	1.99137	4	70.5802	0.469586	4	17.407
Gore	PI 561842	1990	30	0.384515	0.33614	4	0.38303	0.424787	3	0.21853	0	1	250.5	11.5	2	62	0	1	207.5	42.5	2	81.4367	4.34109	3	9.7075	0.919766	4	53.5573	0.514632	4	66.2941	1.71943	4	102.774	5.0555	4	137.835	12.0749	4	132.165	9.78098	4	54.2012	3.22212	4	69.1634	1.61999	4	17.3928
GR 860	PI 508288	1987	33	0.332934	0.333502	4	0.532246	0.282638	3	0.293316	0.0283974	3	221.625	108.607	4	98.3333	22.9141	3	126.833	35.2712	3	81.81	6.31	2	10.615	0.76761	4	49.5423	0.624463	4	64.0909	1.60028	4	95.7203	4.79585	4	119.366	8.21875	4	107.116	6.09407	4	55.859	3.46807	4	71.2197	1.92045	4	17.7507
GR 942	GRIS-75642	1994	26	0.306286	0.352368	4	0.22738	0.132467	3	0.153852	0.0352483	2	269.25	120.743	4	215	31.5383	3	314.25	30.75	2	79.7933	3.56024	3	9.1075	0.563976	4	51.2286	0.747509	4	68.3707	1.54177	4	99.6765	1.46111	4	136.865	7.13905	4	135.903	7.7081	4	59.4652	0.416403	4	70.8865	0.993348	4	17.8513
Grandprize	CItr 4876	1900	120	0.348915	0.368341	4	0.444932	0.386556	3	0.352417	0.114783	3	243.375	122.036	4	144.333	58.4242	3	148.167	92.758	3	78.56	3.4167	3	9.2	0.547037	4	50.8725	0.759588	4	64.8864	1.28518	4	93.356	2.58308	4	82.3975	9.27154	4	80.7525	9.39366	4	59.4351	1.95887	4	71.9332	0.945863	4	18.0621
Hart	CItr 17426	1976	44	0.27889	0.27176	4	0.24079	0.146009	3	0.166765	0.0282725	3	254	120.551	4	230	49.2967	3	281.667	58.7939	3	79.3133	4.26802	3	9.8725	0.559838	4	53.4397	0.684741	4	69.1195	1.40693	4	103.261	1.70591	4	120.648	9.1134	4	114.103	9.48417	4	56.5777	1.7905	4	69.9817	1.03911	4	17.1603
Harus	GRIS-AFRC-8361	1985	35	0.570639	0.356855	4	0.817545	0.233189	3	0.660278	0.262741	3	163.167	75.895	3	82.25	20.25	2	110.833	68.3549	3	79.7433	4.0612	3	9.6775	0.543938	4	48.8509	0.64997	4	61.8581	0.720622	4	89.3254	1.79824	4	108.322	9.65712	4	103.16	9.94941	4	56.922	2.03471	4	70.5553	0.904269	4	17.864
Harvest Queen	CItr 6341	1897	123	0.510489	0.415988	4	0.367116	0.333254	3	0.200891	0.0134677	3	211.875	144.981	4	206	88.3525	3	227.333	64.0421	3	82.0567	2.89372	3	10.7125	0.3667	4	54.8853	1.32945	4	67.0164	1.16848	4	106.434	2.98981	4	146.139	6.32079	4	133.434	6.36583	4	53.1136	2.45468	4	71.3138	0.545481	4	16.9543
Hickory	PI 573036	1994	26	0.33051	0.385223	4	0.311249	0.196908	3	0.17762	0.0274595	3	291.125	119.125	4	197.833	19.9011	3	288.667	26.1799	3	82.4	4.1473	3	9.5875	0.576081	4	50.888	0.877349	4	66.0317	0.841978	4	92.2544	1.9811	4	132.2	9.80276	4	127.65	8.59512	4	57.7424	2.5329	4	71.8781	0.987251	4	18.0431
Hillsdale	PI 489688	1983	37	0.319459	0.378603	4	0.286029	0.200146	3	0.199394	0.0427002	3	291.625	74.6947	4	227.667	21.1752	3	291.167	46.2049	3	80.1467	4.1693	3	9.825	0.535187	4	47.8417	0.949695	4	60.8092	1.46214	4	85.7402	1.31621	4	92.4464	12.1206	4	86.1989	13.1998	4	52.5614	1.6038	4	70.4607	0.434128	4	18.0139
Holley	CItr 14579	1971	49	0.365325	0.360256	4	0.291978	0.213493	3	0.208014	0.0696864	2	245	103.68	4	168.667	35.5489	3	213	40	2	80.4867	4.76771	3	10.105	0.832661	4	52.013	1.06338	4	65.9332	1.62244	4	97.6808	4.66303	4	127.652	13.2463	4	119.375	11.5788	4	54.9416	1.49156	4	70.7003	0.900841	4	17.5243
Honor	CItr 6161	1920	100	0.4916	0.289303	4	0.758338	0.270949	3	0.57317	0.244137	3	140.333	48.8353	3	110.167	37.176	3	113.167	68.5083	3	77.4433	3.61298	3	9.965	0.810632	4	49.239	1.53175	4	62.0645	2.22789	4	84.198	2.57969	4	90.9003	15.4215	4	83.4803	13.0443	4	52.2138	2.76838	4	71.7587	1.05755	4	18.0358
Hopewell	PI 595678	1995	25	0.169822	0.0965655	4	0.264392	0.131559	3	0.188646	0.0591384	3	341.833	8.42945	3	171.833	38.3457	3	250.333	45.3897	3	79.1167	3.83879	3	9.0075	0.446563	4	50.7096	1.66004	4	67.7028	1.22203	4	94.8004	1.95517	4	124.537	4.99999	4	124.38	4.37214	4	60.3563	1.3854	4	70.359	0.356659	4	17.7589
Houser	CItr 17736	1978	42	0.538405	0.371108	4	0.675113	0.202329	3	0.669773	0.147273	3	166.833	84.6506	3	99.1667	30.4312	3	73.8333	12.1266	3	75.6867	3.46949	3	8.7925	0.33848	4	48.005	0.450658	4	63.2515	0.920353	4	83.3517	2.15057	4	99.9553	9.66972	4	101.495	9.42511	4	62.5568	0.816599	4	71.6553	0.278102	4	18.6915
Howell	PI 552816	1989	31	0.285309	0.330201	4	0.247243	0.194487	3	0.176261	0.0433844	3	348.833	24.1603	3	235.333	78.7341	3	248.667	22.4846	3	82.4967	3.1492	3	9.4075	0.494387	4	52.3434	0.966309	4	65.6944	0.425584	4	91.1831	1.9357	4	120.722	9.194	4	117.659	8.95413	4	54.403	2.69497	4	71.5344	0.628978	4	17.9773
Illini Chief	CItr 5406	1915	105	0.514167	0.42296	4	0.362176	0.273259	3	0.155354	0.0544248	3	285.5	158.497	3	163.833	67.5257	3	245.833	25.3815	3	80.19	3.68794	3	10.89	1.05586	4	52.3382	0.977685	4	63.8866	1.3993	4	91.604	3.35504	4	118.772	10.2248	4	104.65	10.1321	4	50.9158	2.09191	4	69.8159	0.904611	4	17.5431
INW 0101	GRIS-80992	2001	19	0.186769	0.17117	4	0.227101	0.132012	3	0.143668	0.0536756	3	287.125	125.782	4	189.667	37.9854	3	295	6.79461	3	82.4433	4.00871	3	9.285	0.372861	4	53.4486	0.882045	4	68.1499	1.17111	4	104.927	3.13762	4	131.097	15.6765	4	129.189	13.1841	4	56.4863	2.51262	4	70.5368	1.22651	4	17.1159
INW 0303	GRIS-111144	2003	17	0.259688	0.228798	4	0.195533	0.0326811	3	0.154833	0.0495074	3	247.625	123.065	4	158	12.295	3	322	25.2883	3	78.15	4.12391	3	9.0825	0.475309	4	50.8003	1.07348	4	73.8018	3.22944	4	108.565	9.04166	4	135.574	13.0674	4	134.821	11.5095	4	65.7341	2.7795	4	71.5778	1.52798	4	17.72
INW 0411	GRIS-97480	2005	15	0.421211	0.296771	4	0.294569	0.11137	3	0.18221	0.0529029	3	262.375	153.355	4	126.667	42.7207	3	273	36.4028	3	79.3567	3.86492	3	9.7025	0.757904	4	51.433	0.761556	4	65.2468	1.85707	4	94.297	2.83448	4	106.845	11.827	4	101.578	7.08289	4	54.7359	1.68132	4	70.4338	1.03438	4	17.374
Ionia	CItr 14469	1972	48	0.470767	0.32985	4	0.756077	0.27829	3	0.570944	0.251925	3	166.5	70.3678	4	95	41.4789	3	114.333	64.0317	3	78.6067	4.0575	3	9.8125	0.619692	4	49.4298	1.27044	4	62.2623	1.02112	4	87.4063	2.54715	4	111.534	12.4818	4	105.321	10.5343	4	55.3817	1.82706	4	70.3389	0.890751	4	17.9804
Jackson	PI 591479	1995	25	0.393672	0.272597	4	0.316467	0.204079	3	0.169861	0.00543104	3	164.25	101.243	4	163.5	54.2325	3	196.167	38.7306	3	81.25	4.20429	3	9.67	0.644011	4	54.0397	0.529783	4	72.9656	2.7656	4	107.478	5.70997	4	139.392	5.60238	4	134.264	6.71008	4	57.9106	2.46141	4	69.5585	1.65595	4	17.1266
Jaypee	PI 592760	1995	25	0.581322	0.354922	4	0.477945	0.257768	3	0.16113	0.0318493	3	126.375	65.2144	4	121.5	64.7315	3	242.5	52.8961	3	82.6133	4.0373	3	9.5775	1.17927	4	50.8131	0.223709	4	63.0749	0.984477	4	91.8809	5.6142	4	117.911	15.0031	4	113.064	6.67123	4	54.9149	1.8283	4	72.2391	1.72113	4	18.1547
Kaskaskia	PI 602969	1999	21	0.224599	0.130175	4	0.190159	0.132963	3	0.106028	0.0167157	3	221.25	94.5083	4	224.333	102.421	3	324.333	47.533	3	82.4967	4.3795	3	8.985	0.385584	4	52.4523	0.787979	4	67.9867	1.10183	4	95.0645	3.5968	4	131.42	10.1251	4	131.613	8.52915	4	57.0145	0.9353	4	70.6212	0.184575	4	17.703
Kenosha	CItr 14025	1974	46	0.577305	0.37459	4	0.539916	0.268766	3	0.423678	0.106936	3	163.625	112.654	4	112.333	52.9407	3	125.833	28.8916	3	79.1033	3.47534	3	10.025	0.846005	4	50.0825	0.721933	4	64.8733	1.44214	4	99.2816	4.36108	4	122.597	9.63885	4	114.862	11.5042	4	55.6603	0.829273	4	71.3123	1.10541	4	18.1542
Key	CItr 15928	1975	45	0.336209	0.365513	4	0.215013	0.153907	3	0.119299	0.0150263	3	289	65.1018	4	288.333	40.3739	3	334.5	25.7034	3	82.1067	4.65476	3	11.4825	1.29152	4	53.5708	2.4852	4	63.6469	1.56886	4	100.733	3.02757	4	159.096	12.0294	4	140.563	6.8807	4	52.6081	2.60924	4	69.7393	1.10626	4	16.8671
Knox 62	CItr 13701	1962	58	0.321051	0.380792	4	0.14471	0.0778086	3	0.15259	0.0670251	3	270.25	101.552	4	235.667	79.5993	3	248.5	55.8674	3	82.6733	4.20039	3	10.0275	0.513341	4	49.5985	0.767835	4	62.5387	0.738886	4	90.5862	1.05433	4	125.219	7.70313	4	117.641	8.80981	4	55.6052	2.17647	4	72.604	0.328815	4	17.8322
Kristy	GRIS-CN-106422	2001	19	0.575347	0.357764	4	0.415608	0.320397	3	0.22331	0.111543	3	187	139.04	3	120.833	58.4299	3	177.333	75.1846	3	80.7033	4.31949	3	9.54	0.80861	4	56.2904	0.963659	4	69.0882	3.30779	4	92.3256	2.34913	4	122.534	8.50015	4	118.194	5.84517	4	47.3362	2.01143	4	75.3607	1.1036	4	16.7535
Lewis	CItr 13705	1964	56	0.534973	0.397711	4	0.936809	0.108121	3	0.899222	0.122701	3	227.25	165.401	4	62	0	3	62	0	3	78.37	3.4807	3	10.0775	0.502463	4	53.3002	1.32561	4	68.6397	2.29878	4	102.819	2.63885	4	120.841	11.1548	4	112.931	9.36716	4	53.7221	3.17926	4	68.1275	1.19622	4	17.0408
Logan	CItr 14156	1968	52	0.316395	0.38476	4	0.313493	0.10085	3	0.184993	0.0567455	3	267.25	119.675	4	108.833	11.7851	3	207.167	79.705	3	81.0833	3.296	3	10.0125	0.669603	4	48.1252	0.798643	4	64.8954	1.22808	4	90.4712	3.6265	4	113.027	9.93058	4	105.467	9.34389	4	59.4381	2.12686	4	70.9472	0.869033	4	17.6166
Longberry No 1	CItr 5823	1898	122	0.628061	0.312328	4	0.744285	0.330198	3	0.699828	0.150438	3	112.625	57.3971	4	110.167	58.4983	3	109.167	47.1104	3	78.915	5.315	2	10.18	0.885071	4	53.3602	1.25821	4	69.6177	1.17071	4	100.474	4.16769	4	119.663	17.8526	4	110.773	14.2573	4	54.3518	2.2635	4	68.3261	1.21112	4	17.3547
Madison	PI 547041	1990	30	0.416188	0.321468	4	0.311058	0.119732	3	0.181445	0.0367011	3	232.375	118.337	4	159.667	17.983	3	266.333	16.7548	3	80.0367	3.63135	3	10.4225	0.681263	4	50.505	0.389583	4	61.3351	1.93476	4	96.7196	4.02833	4	135.564	9.74366	4	124.766	8.50061	4	53.2175	3.35961	4	70.1367	1.71143	4	17.7323
Magnum	PI 477285	1983	37	0.316969	0.322405	4	0.1676	0.054091	3	0.125335	0.0297914	3	268.75	119.942	4	254.833	53.548	3	351.333	10.8346	3	81.66	4.35959	3	10.135	0.521177	4	51.0604	0.729606	4	63.1618	0.867297	4	97.0941	1.39945	4	146.565	10.5314	4	138.025	7.37326	4	54.5943	1.3809	4	69.6279	0.591459	4	17.0113
Mallard	PI 559928	1992	28	0.310002	0.367058	4	0.169739	0.121445	3	0.112655	0.0187324	2	276.5	126.25	4	264.167	76.4878	3	343.25	16.75	2	80.2067	4.04239	3	9.565	0.376198	4	47.8698	0.927116	4	60.4792	1.14016	4	90.4976	1.14884	4	117.256	9.09843	4	113.108	10.2802	4	54.3102	2.31286	4	73.813	0.814876	4	18.2562
Mason	PI 594044	1996	24	0.362338	0.289694	4	0.247869	0.0975068	3	0.0956446	0.0095488	2	229.375	118.981	4	140.167	52.4632	3	348.25	10.75	2	81.07	5.21487	3	9.6375	0.59818	4	52.0836	0.480852	4	65.8293	1.03384	4	96.0684	3.85635	4	126.987	11.7352	4	122.14	12.2186	4	57.6082	3.05624	4	70.4548	0.697569	4	17.2338
Massey	CItr 17953	1981	39	0.346346	0.347886	4	0.235711	0.11348	3	0.131387	0.0293299	3	234.125	108.617	4	197.833	45.9353	3	330.833	24.9076	3	81.2933	3.55387	3	9.92	0.958827	4	50.4876	0.586463	4	65.1397	2.12742	4	94.9376	4.00704	4	128.121	10.0237	4	120.894	4.33218	4	55.3713	1.16947	4	72.087	1.3918	4	18.0716
McNair 1813	CItr 15289	1975	45	0.357409	0.228761	4	0.3839	0.208412	3	0.232546	0.0565643	3	242.625	130.177	4	132.5	75.82	3	205.5	14.2887	3	80.1267	4.14	3	10.015	0.863148	4	51.6429	0.699459	4	65.7554	1.63439	4	97.2704	3.0998	4	124.067	13.8567	4	116.402	12.2049	4	54.3353	1.13044	4	69.9591	0.869518	4	17.4344
McNair 701	CItr 15288	1973	47	0.340476	0.342455	4	0.457369	0.182391	3	0.414721	0.111161	3	246.25	115.29	4	98	46.0272	3	107	23.4556	3	79.49	4.69562	3	10.2975	0.602178	4	52.6955	0.97497	4	66.2309	0.797431	4	94.6961	2.96933	4	120.253	13.1564	4	110.471	9.20041	4	53.2809	4.54089	4	68.2018	1.24471	4	17.2853
Mediterranean	CItr 3332	1837	183	0.481907	0.355338	4	0.248669	0.140553	3	0.133231	0.0306231	3	227.75	148.505	4	184.333	69.5046	3	301.167	15.526	3	80.6833	4.01534	3	10.8475	1.14237	4	53.9889	1.8767	4	66.6641	2.09812	4	101.051	4.24666	4	132.142	14.5824	4	118.282	11.2869	4	49.6709	3.12412	4	68.7707	1.24305	4	16.7293
Mitchell	PI 619197	2001	19	0.322239	0.367006	4	0.269975	0.165602	3	0.106863	0.0182627	2	261.75	116.692	4	159	78.9968	3	288.75	65.25	2	81.6633	3.91013	3	8.64	0.403918	4	48.007	1.00423	4	62.8012	0.801672	4	88.445	1.38925	4	107.923	12.1825	4	110.53	10.1003	4	63.2431	2.06916	4	73.076	0.496651	4	18.3532
Moking	CItr 12556	1946	74	0.188006	0.116253	4	0.216266	0.117917	3	0.105228	0.00401505	3	282.5	103.92	4	160.167	70.1633	3	272.5	49.5799	3	83.94	4.06084	3	11.0025	0.841022	4	53.0437	1.29518	4	66.8177	1.23352	4	99.4776	4.88658	4	127.67	14.6188	4	112.655	13.1174	4	52.7786	1.86634	4	70.5784	0.817744	4	16.9489
Monon	CItr 13278	1959	61	0.277861	0.255066	4	0.276898	0.0975394	3	0.129892	0.0253907	3	236.25	105.016	4	125.5	71.4365	3	220.833	30.6495	3	82.3633	4.39743	3	10.235	0.442578	4	50.3632	0.407372	4	63.6625	2.17701	4	97.8341	0.822255	4	144.096	12.4871	4	134.961	10.6771	4	56.4661	1.89551	4	72.1397	0.422099	4	17.0385
Mountain	GRIS-81669	1999	21	0.558088	0.288162	4	0.719865	0.285787	3	0.530002	0.271978	3	110.5	44.0667	4	80.5	26.163	3	128.833	91.7027	3	78.0367	3.2606	3	8.98	0.710739	4	49.1511	0.433637	4	61.5267	1.06449	4	83.5748	3.3379	4	99.1431	12.8745	4	99.1606	9.032	4	58.2662	1.68316	4	73.2846	0.804985	4	18.0519
MPV 57	PI 639506	2005	15	0.232803	0.237463	4	0.300622	0.250717	3	0.17454	0.0528576	2	289.75	78.7381	4	178	88.8266	3	218.25	62.75	2	80.6033	4.19422	3	9.07	0.470744	3	52.8628	0.356525	3	65.5151	1.29798	3	95.9025	1.01175	3	98.47	1.11795	3	97.98	4.04365	3	53.1346	1.28293	3	72.2588	0.905529	3	17.8802
Nabob	CItr 8869	1928	92	0.467544	0.375769	4	0.280881	0.140788	3	0.117716	0.00354307	3	210.75	128.138	4	132.5	47.9809	3	297.167	66.866	3	81.2833	4.35273	3	10.67	0.765833	4	51.3806	1.8572	4	62.5122	2.1491	4	91.8776	3.6911	4	115.085	12.0871	4	102.607	11.1443	4	50.5625	3.21472	4	71.5329	1.06499	4	17.6013
Neuse	PI 633037	2003	17	0.209622	0.108893	4	0.201064	0.0844333	3	0.134796	0.0239167	3	273.75	57.4026	4	198.833	50.1802	3	318.5	30.5532	3	83.1567	4.03265	3	10.12	0.70406	4	50.0169	0.676107	4	60.4019	0.799366	4	89.752	2.33785	4	120.388	9.4056	4	111.988	10.1844	4	52.6868	1.67329	4	73.9556	0.677732	4	17.7567
Nittany	CItr 6962	1918	102	0.218715	0.224672	4	0.187306	0.0600987	3	0.106724	0.0190734	3	296.375	108.316	4	200.167	38.0139	3	325.333	53.7344	3	78.99	3.49345	3	11.1875	0.760999	4	51.4516	1.74421	4	65.623	1.39645	4	95.3732	2.47321	4	137.812	8.72572	4	121.432	13.4066	4	57.8872	2.55821	4	71.2657	0.625311	4	16.9833
NY6432-10	PI 499282	1988	32	0.606562	0.318199	4	0.509322	0.215333	3	0.477701	0.284212	3	107.625	42.7162	4	120.833	33.2298	3	167.5	108.653	3	81.1633	3.65397	3	9.9275	0.729259	4	50.3195	1.37892	4	62.3674	0.982449	4	86.7264	3.63816	4	98.2919	10.7942	4	91.3269	10.0883	4	50.1275	2.40453	4	73.3323	0.987639	4	17.8885
Oasis	CItr 15929	1973	47	0.265371	0.336829	4	0.126778	0.0357452	3	0.0887743	0.0123872	3	273.75	107.782	4	256.167	14.6648	3	324.5	22.7633	3	82.2333	3.98053	3	10.6025	0.641731	4	51.2396	0.356678	4	63.0376	1.5105	4	97.1118	2.06378	4	133.403	8.27332	4	121.451	9.03719	4	52.1148	1.23195	4	70.6679	0.927207	4	17.5342
Pat	PI 631446	2003	17	0.567893	0.360789	4	0.373934	0.246586	3	0.171409	0.0480036	3	147	111.02	4	115.833	55.9677	3	235.833	66.4133	3	80.95	4.47438	3	9.3425	0.839356	4	49.6034	0.893007	4	63.2166	1.06634	4	91.5525	4.213	4	117.335	17.2272	4	114.552	15.5909	4	56.8142	1.72565	4	73.3536	0.852799	4	17.8354
Patterson	PI 583825	1996	24	0.316466	0.256408	4	0.308275	0.248242	3	0.123578	0.0197104	3	220	78.7583	4	165.5	96.0842	3	274.833	19.6016	3	82.1533	4.35982	3	9.0925	0.511487	4	49.8952	0.732632	4	64.3812	1.07043	4	94.2363	2.88381	4	121.025	11.5007	4	120.412	8.1598	4	57.3984	2.12026	4	72.523	1.00464	4	17.919
Patton	PI 603961	1999	21	0.521961	0.369109	4	0.185689	0.0673279	3	0.174244	0.0781905	3	192.5	124.591	4	168.5	53.1899	3	240.667	104.691	3	79.5233	4.38928	3	9.8875	0.524994	4	50.7754	0.371535	4	67.5545	1.68822	4	96.3707	2.71934	4	113.518	5.97788	4	106.798	5.3439	4	57.8685	2.72086	4	70.5815	0.671697	4	17.4799
Pennoll	CItr 12755	1951	69	0.514123	0.375467	4	0.343653	0.0981515	3	0.240564	0.0823713	3	195.375	115.801	4	95.3333	22.1447	3	185.667	37.9327	3	82.3	4.01261	3	10.51	0.355598	4	48.2253	1.30009	4	63.3965	0.678336	4	93.3141	3.03444	4	129.056	10.9931	4	117.874	10.5769	4	57.2098	2.34186	4	71.7984	0.844309	4	17.508
Pike	CItr 17878	1980	40	0.336621	0.366106	4	0.238372	0.0682917	3	0.15619	0.0327019	3	267.125	117.99	4	171.333	59.9018	3	268.333	48.0214	3	81.0267	3.56627	3	9.16	0.670858	4	50.5003	0.799567	4	68.5459	2.14529	4	95.0995	3.24706	4	130.783	11.8211	4	129.558	8.10174	4	62.1518	2.38656	4	71.0581	0.700244	4	17.868
2510	PI 550696	1991	29	0.330986	0.354606	4	0.191724	0.0740021	3	0.143493	0.0291458	3	285	126.511	4	209	57.0833	3	301.833	56.1105	3	81.5033	3.88956	3	9.0375	0.573209	4	51.447	0.924161	4	64.6455	0.965368	4	87.1602	0.668864	4	92.2478	7.3736	4	91.8103	6.0179	4	57.4537	1.82252	4	73.8036	0.44899	4	18.3744
2548	PI 532913	1988	32	0.179392	0.0678671	4	0.15666	0.0570712	3	0.119003	0.0158081	3	307.125	76.0242	4	209.333	34.9007	3	349	25.2422	3	80.7033	4.70741	3	9.4125	1.01883	4	53.5944	0.476421	4	70.5659	1.69418	4	102.129	5.25579	4	119.952	14.1971	4	116.452	8.46275	4	58.1015	1.40682	4	69.6613	1.73226	4	17.0332
2550	PI 600858	1982	38	0.194941	0.0727178	4	0.200925	0.0923439	3	0.132396	0.0110778	3	308.25	63.5536	4	227.333	68.859	3	310.167	37.677	3	81.35	3.72935	3	9.165	0.281292	4	52.9816	1.23941	4	67.9945	0.633987	4	99.8255	1.99799	4	123.673	13.0309	4	122.5	12.339	4	57.8351	2.07593	4	70.1572	0.435778	4	17.6097
2555	PI 532914	1986	34	0.542195	0.368699	4	0.53202	0.272306	3	0.790411	0.0837142	3	150.125	102.836	4	92.1667	23.7358	3	69.1667	9.09518	3	79.7433	4.20703	3	9.2525	0.833738	4	49.452	0.842116	4	64.6542	1.42163	4	89.3485	3.49955	4	130.364	12.4123	4	128.229	7.13267	4	61.6417	1.92861	4	73.0382	1.11463	4	18.7313
2568	PI 590943	1997	23	0.343731	0.356909	4	0.194907	0.107478	3	0.135666	0.0282997	3	233.375	101.018	4	176.667	54.8549	3	268.167	17.561	3	79.9633	4.84135	3	9.1525	0.632549	4	51.8398	0.608569	4	72.0614	1.31267	4	103.275	3.95801	4	141.26	10.2656	4	139.965	6.74202	4	61.5438	1.49809	4	68.5006	0.943317	4	17.9077
2580	PI 561198	1993	27	0.376057	0.315931	4	0.169548	0.0540929	3	0.117021	0.0171076	3	221.375	121.31	4	193	18.9253	3	283.333	22.7682	3	79.1467	3.43943	3	9.32	0.715087	4	53.4085	0.511546	4	67.3702	0.943779	4	96.1988	1.75434	4	120.318	12.0823	4	117.676	8.28569	4	56.0071	4.26835	4	70.9203	1.98931	4	17.5368
25R18	PI 610212	2000	20	0.38263	0.336792	4	0.16226	0.0710852	3	0.128361	0.0261701	3	233.5	121.775	4	225.333	84.1153	3	303.667	26.2499	3	82.5967	4.34728	3	9.1875	0.819676	4	51.2814	0.682378	4	66.6091	2.33478	4	93.2395	4.23493	4	102.311	11.3404	4	100.719	6.41845	4	58.7728	2.5488	4	69.2623	0.944285	4	18.205
25R37	PI 614783	2001	19	0.360325	0.399637	4	0.256496	0.111538	3	0.166695	0.0437877	3	235.25	101.472	4	131.833	50.1802	3	241.167	27.4783	3	81.9467	3.94506	3	9.195	0.398905	4	53.83	0.103689	4	74.5941	2.37115	4	103.476	4.57558	4	118.687	8.46103	4	117.2	5.89532	4	59.1254	1.26382	4	69.9638	0.725996	4	17.3257
25R47	PI 631473	2003	17	0.370226	0.377993	4	0.348992	0.236245	3	0.222875	0.0616743	3	226.625	102.73	4	134	50.9117	3	164	40.8921	3	78.7	4.2	2	8.47	0.724396	4	48.6013	1.49031	4	63.6476	0.408771	4	87.0509	3.02374	4	111.131	11.7723	4	114.876	8.73536	4	61.9834	2.30337	4	73.1818	0.764009	4	18.5289
25R57	PI 599199	1997	23	0.32278	0.347533	4	0.222179	0.106986	3	0.144293	0.0420381	3	265.25	108.923	4	175.167	34.2694	3	287.833	31.8364	3	81.4767	4.70975	3	9.3225	0.240975	4	47.8234	0.36458	4	62.1416	0.542027	4	86.3757	1.83243	4	118.734	8.31327	4	116.371	8.45507	4	57.3295	1.43958	4	71.7208	0.343573	4	18.1431
25W60	PI 607579	2000	20	0.456269	0.326624	4	0.492781	0.183046	3	0.262392	0.0316746	3	213	62.3338	3	101.5	32.0806	3	152.167	15.7286	3	79.6333	3.89425	3	9.13	1.05437	4	52.0711	0.792325	4	66.9168	1.07791	4	91.9915	3.91554	4	98.9983	15.4943	4	97.6333	10.2601	4	57.5735	2.01469	4	72.1997	1.22801	4	18.039
2643	PI 583739	1995	25	0.471753	0.334209	4	0.299839	0.109498	3	0.159564	0.0370524	3	235.375	145.499	4	144.833	36.9354	3	249	30.1745	3	82.21	4.81	2	8.83	0.26	2	52.5455	0.321855	2	64.0316	0.147351	2	90.8986	0.737602	2	130.891	8.04763	2	132.081	6.22763	2	55.456	1.39349	2	73.2415	0.769179	2	17.884
2684	PI 566923	1995	25	0.222154	0.231852	4	0.274898	0.13378	3	0.143841	0.0201172	3	300	115.149	4	131	39.5243	3	232.833	21.5149	3	83.1333	4.68133	3	9.9525	1.07467	4	50.5043	0.449561	4	63.2379	2.16301	4	94.5909	5.67431	4	118.235	10.9022	4	110.675	4.73014	4	53.0113	4.23305	4	70.7279	1.37957	4	17.8852
26R24	PI 614110	2000	20	0.281297	0.340852	4	0.31932	0.149759	3	0.140049	0.0171929	3	293	124.686	4	124.333	19.0628	3	248.333	27.4388	3	82.1567	4.54207	3	9.68	0.883799	4	54.0694	0.555812	4	70.9066	1.11803	4	105.824	4.5901	4	132.401	13.1029	4	127.011	9.57643	4	57.4824	2.75406	4	70.7033	1.19989	4	17.032
26R31	PI 634854	2005	15	0.351505	0.366563	4	0.563014	0.244453	3	0.274219	0.0903225	3	242.375	115.254	4	92.8333	43.6049	3	139.667	33.6213	3	81.2467	4.88318	3	9.94	1.20293	4	54.8249	1.44348	4	70.2618	2.74044	4	103.288	7.36699	4	116.297	10.7944	4	108.772	11.6941	4	51.3322	4.5929	4	70.4666	3.32692	4	17.3255
26R46	PI 612154	1999	21	0.334235	0.366778	4	0.451524	0.159083	3	0.235607	0.0985182	3	248.25	109.696	4	103.5	46.3519	3	184	75.8826	3	80.97	4.68688	3	9.46667	0.250377	3	48.8301	0.422826	3	60.8443	0.896773	3	87.2099	1.47352	3	125.076	9.5086	3	121.809	8.67472	3	53.9041	1.30261	3	75.1201	0.19769	3	18.0934
26R61	PI 612153	1999	21	0.515269	0.359515	4	0.913972	0.115925	3	0.722926	0.203849	3	170.875	125.807	4	63	1.08012	3	77.6667	22.156	3	82.9433	4.50743	3	9.905	0.860247	4	51.736	0.692422	4	65.5828	2.4699	4	97.0205	7.09524	4	121.03	15.0617	4	114.013	9.71738	4	54.7294	4.139	4	69.6482	1.8374	4	17.4733
S76	CItr 17608	1976	44	0.39167	0.369827	4	0.33306	0.136256	3	0.210404	0.0121251	3	207	105.598	4	107.167	34.3665	3	167.333	44.7257	3	80.3167	3.89323	3	9.7275	0.470073	4	52.3408	1.29661	4	66.5206	1.12646	4	97.2852	2.3444	4	128.543	6.96154	4	123.206	5.98986	4	55.5933	2.30659	4	69.5942	1.07697	4	17.5457
S78	PI 600823	1978	42	0.556413	0.405245	4	0.537185	0.223406	3	0.226127	0.0224905	3	160.25	102.339	4	97	49.1443	3	206.333	86.6548	3	79.7333	4.16193	3	9.835	0.636494	4	54.4085	1.09149	4	68.8889	1.63099	4	102.794	5.2144	4	131.928	12.604	4	125.663	7.90215	4	54.9151	1.55038	4	68.8956	1.26886	4	17.3258
Pontiac	PI 573038	1994	26	0.379161	0.301263	4	0.142589	0.0395685	3	0.11436	0.0155824	3	237.75	130.171	4	205.833	63.9952	3	316.333	5.90668	3	81.74	4.18878	3	9.76	0.823438	4	52.8443	1.2157	4	64.5343	0.95563	4	98.5137	2.32569	4	136.768	13.3515	4	131.116	7.56506	4	51.8516	2.41817	4	68.859	1.0152	4	17.4293
Potomac	CItr 15292	1975	45	0.323693	0.367553	4	0.343548	0.272538	3	0.168035	0.0648073	3	268.25	121.285	4	181.5	72.832	3	345.333	18.4857	3	82.1367	2.66709	3	10.2175	0.976304	4	49.469	1.10906	4	64.3487	1.72294	4	94.363	4.96161	4	127.405	9.06862	4	117.972	7.43235	4	57.3611	2.7189	4	70.1924	1.47843	4	17.3513
Progold	GRIS-97482	1993	27	0.552552	0.363672	4	0.494625	0.179716	3	0.17607	0.0278328	3	222.125	146.306	4	93.3333	41.5017	3	231.667	46.7357	3	79.03	3.47339	3	9.265	0.760871	4	48.3368	0.662828	4	60.9661	1.00671	4	86.5845	2.52259	4	111.027	14.1815	4	108.874	11.2729	4	57.2388	1.28625	4	74.1219	0.968223	4	18.0448
Purplestraw	PI 500000	1822	198	0.211353	0.212184	4	0.211813	0.134991	3	0.106393	0.0159199	3	290.875	78.6045	4	221	71.7635	3	262.167	3.06413	3	83.3167	4.19749	3	10.53	1.09204	4	52.2201	0.669205	4	65.4521	0.367599	4	101.457	3.01339	4	135.612	13.8432	4	124.009	15.0564	4	56.5858	1.7886	4	72.1248	2.01349	4	17.0993
Red May	CItr 5336	1830	190	0.30637	0.215677	4	0.167426	0.0664174	3	0.111611	0.00956869	3	212.167	74.3083	3	206	44.0303	3	317.667	35.8477	3	79.82	4.02833	3	11.1575	0.867075	4	52.4058	1.66897	4	63.6652	1.39673	4	95.6075	2.39556	4	126.16	7.63196	4	109.868	10.305	4	52.3714	3.23456	4	70.0426	1.35123	4	17.2049
Redcoat	CItr 13170	1960	60	0.264222	0.277831	4	0.187984	0.0712455	3	0.142623	0.0251713	3	280.375	95.8993	4	254	77.1892	3	338.667	12.2088	3	82.42	4.19088	3	10.3125	0.206079	4	50.4129	0.842988	4	63.1372	0.652519	4	92.9774	1.78526	4	125.43	10.0355	4	115.77	9.81069	4	56.1783	2.34784	4	70.6859	0.687736	4	17.1822
Redhart	CItr 8898	1921	99	0.342935	0.3738	4	0.241346	0.13869	3	0.160851	0.0143485	3	279.375	126.98	4	170.5	55.1558	3	262	66.1526	3	82.8867	4.5586	3	10.495	1.04665	4	52.4144	0.718049	4	64.2694	0.437666	4	96.914	3.64108	4	128.44	13.3379	4	117.013	13.7039	4	52.3842	1.14169	4	70.3726	1.14085	4	16.9126
Roane	PI 612958	1999	21	0.343888	0.371649	4	0.229554	0.14533	3	0.137927	0.0371869	3	289.375	133.234	4	175.167	65.585	3	310.5	49.7845	3	82.372	4.0475	3	8.918	0.377854	4	53.1072	0.702857	4	69.8187	0.742592	4	99.4509	0.516426	4	118.777	7.59155	4	119.361	6.56429	4	59.7158	1.30395	4	69.85	0.552234	4	17.2933
Roy	CItr 17763	1979	41	0.540251	0.377761	4	0.317841	0.171331	3	0.193028	0.04612	3	189.375	117.01	4	127.667	71.8614	3	244.333	56.9829	3	80.0267	4.22173	3	9.7825	0.60899	4	48.5857	0.592264	4	63.4419	0.977722	4	93.8856	2.17481	4	128.757	10.8011	4	122.755	8.75015	4	59.3798	1.25119	4	72.1827	0.988064	4	17.7608
Royal	CItr 12558	1947	73	0.402367	0.301092	4	0.337374	0.218521	3	0.148085	0.029519	3	255.25	131.812	4	133.333	37.7632	3	277.167	48.6832	3	83.6067	3.90817	3	10.605	0.582945	4	52.9854	0.459962	4	64.0523	0.768839	4	98.1622	1.63738	4	131.059	10.8609	4	119.019	8.76833	4	53.4639	1.60139	4	71.6845	0.408661	4	17.1108
Rudy	CItr 4873	1871	149	0.522901	0.389977	4	0.321772	0.115329	3	0.232859	0.12279	3	186.125	141.893	4	157	60.1761	3	217.667	102.335	3	80.19	5.79	2	10.605	0.530731	4	54.0617	1.81934	4	67.7454	2.16696	4	100.64	3.60459	4	130.237	16.8483	4	118.25	20.3424	4	51.4525	2.63433	4	69.1277	0.861773	4	16.787
Ruler	CItr 17314	1974	46	0.416221	0.316202	4	0.162277	0.077593	3	0.218805	0.106301	3	240.625	135.859	4	218.167	16.033	3	228.667	104.765	3	80.46	4.16	2	9.7325	0.371576	4	51.9476	0.540646	4	68.9119	1.60103	4	97.4937	1.99982	4	126.126	8.49485	4	120.701	7.72196	4	60.0391	1.2707	4	69.6566	0.393422	4	17.3876
Rupert Giant	CItr 5920	1900	120	0.250734	0.27886	4	0.151355	0.0590288	3	0.114133	0.00613638	3	310	100.834	4	231.667	22.2161	3	340	20.0666	3	78.795	4.095	2	9.78667	0.425937	3	52.0957	2.75457	3	64.0429	1.93678	3	90.1864	3.49588	3	86.268	8.88582	3	80.2947	9.59651	3	54.3259	3.80166	3	71.238	0.917481	3	17.4196
Sabbe	PI 614729	2000	20	0.401247	0.341088	4	0.654015	0.306599	3	0.223084	0.104516	3	199.875	91.9554	4	108.833	66.2323	3	231.833	94.6083	3	78.75	4.66297	3	9.645	0.723412	4	50.6982	1.30336	4	64.7556	2.7673	4	90.3371	5.67016	4	98.6032	16.0058	4	93.5457	12.8634	4	56.3431	2.03356	4	70.9067	2.77848	4	18.2402
Saluda	PI 480474	1983	37	0.333907	0.377218	4	0.394788	0.278681	3	0.226597	0.0549168	3	298.833	43.0278	3	117.5	41.6953	3	166.5	64.5342	3	81.6733	3.90683	3	9.3825	0.628187	4	52.4107	0.0972996	4	71.613	2.43686	4	104.935	3.6306	4	137.229	12.8463	4	134.271	10.6565	4	59.6541	2.141	4	70.995	0.721734	4	17.417
Sawyer	PI 559930	1992	28	0.323356	0.179869	4	0.312815	0.230235	3	0.173131	0.0655586	3	242.125	82.4412	4	155.833	77.6277	3	234.833	85.678	3	79.9067	4.14769	3	9.195	0.18554	4	48.6241	0.771314	4	61.3953	0.4332	4	88.5633	1.2011	4	105.522	6.23133	4	104.192	6.09828	4	55.8313	2.19609	4	71.7495	0.367096	4	17.9812
Scotty	PI 469294	1982	38	0.272246	0.220242	4	0.197446	0.0849722	3	0.132988	0.0350624	3	297.375	97.2236	4	222.833	8.10692	3	311.167	44.2141	3	80.3633	4.11506	3	10.2675	0.633734	4	49.6386	0.10314	4	60.8028	0.424055	4	88.7771	2.7891	4	111.694	13.4385	4	102.122	11.9487	4	51.5926	1.03764	4	72.7686	0.632207	4	17.722
Seneca	CItr 12529	1950	70	0.193545	0.178896	4	0.140467	0.0464578	3	0.121056	0.00782619	3	291.75	75.0571	4	249.167	18.6384	3	285.167	44.722	3	81.1333	4.34206	3	10.38	0.474236	4	50.8072	1.67081	4	63.8917	0.785586	4	95.0793	1.27111	4	129.456	10.0905	4	119.254	12.5782	4	57.7168	1.78507	4	70.6266	0.113024	4	17.0592
Severn	CItr 17939	1981	39	0.365334	0.355624	4	0.384909	0.299023	3	0.211778	0.100989	3	271.875	121.914	4	141.167	61.8632	3	236.167	84.69	3	82.1167	4.35817	3	10.4325	0.968643	4	51.4175	0.447093	4	62.4429	1.13114	4	93.5234	3.12762	4	114.633	11.5375	4	103.783	7.89333	4	51.2988	2.2847	4	74.3028	1.56702	4	17.8356
Shiloh	PI 591627	1999	21	0.311968	0.335449	4	0.264305	0.122387	3	0.131179	0.0256913	3	253.125	103.572	4	156.667	13.6768	3	379.833	123.084	3	81.3367	4.41193	3	9.3075	0.640171	4	51.2922	0.886263	4	65.8095	1.33642	4	96.881	3.7037	4	109.027	13.5089	4	106.507	10.8555	4	55.6205	1.56855	4	70.2974	1.05789	4	17.683
Sisson	PI 617053	2000	20	0.353293	0.364588	4	0.327581	0.18042	3	0.155546	0.0316728	2	280.375	127.49	4	137	64.8858	3	261	9.5	2	81.33	3.07943	3	9.0675	0.549062	4	52.6808	0.651318	4	67.5093	1.04905	4	93.6751	1.52985	4	101.434	9.93514	4	100.839	7.24217	4	55.2334	2.33516	4	71.5175	0.836483	4	17.9274
Stacey	CItr 17861	1980	40	0.30547	0.309466	4	0.599244	0.284409	3	0.326833	0.159091	3	266.875	118.609	4	99	52.3259	3	124	46.1646	3	81.8767	4.34745	3	10.22	0.706045	4	55.2755	1.10175	4	68.3535	1.22924	4	101.906	2.69055	4	138.612	10.8628	4	129.442	6.28751	4	52.2381	2.95309	4	69.6065	0.96687	4	17.0887
Stoddard	CItr 15925	1973	47	0.339583	0.246179	4	0.326781	0.276054	3	0.130848	0.037236	3	255.625	119.675	4	166.167	73.7002	3	274	52.1392	3	80.935	4.835	2	10.4075	0.552104	4	53.4744	0.736146	4	67.9085	1.01417	4	102.976	4.14957	4	134.054	13.3643	4	123.449	13.4942	4	53.5837	2.60128	4	69.1296	0.93507	4	17.0418
Sullivan	CItr 17684	1977	43	0.288747	0.202372	4	0.31758	0.107989	3	0.225084	0.0543263	3	259	89.0583	4	146.5	21.6487	3	187.333	4.76678	3	82.2367	4.51893	3	11.0675	0.163459	4	51.7209	0.785064	4	64.9719	3.95616	4	96.5289	0.464045	4	134.203	11.344	4	119.013	10.189	4	49.1955	3.13271	4	70.4258	1.27494	4	17.4469
Tecumseh	CItr 17287	1973	47	0.452616	0.319305	4	0.398336	0.0455317	3	0.263349	0.00474171	3	180.375	72.2784	4	113	19.5107	3	146.833	32.2551	3	82.02	4.6771	3	10.555	0.460353	4	49.3117	0.895964	4	63.9935	5.48439	4	91.5749	1.80529	4	124.095	6.72769	4	112.65	8.28441	4	52.1482	1.16731	4	72.7541	0.298709	4	17.7633
Titan	CItr 17762	1978	42	0.316298	0.371016	4	0.163217	0.0684403	3	0.123952	0.0075399	2	273.875	124.176	4	223.333	34.4222	3	245.25	48.75	2	79.7733	3.43093	3	9.7025	0.442797	4	50.4255	0.858364	4	65.891	1.26834	4	92.9462	3.47028	4	117.981	10.4335	4	112.731	12.8995	4	58.8103	1.51015	4	69.3749	0.503846	4	17.5078
Tribute	PI 632689	2002	18	0.17484	0.0748116	4	0.158173	0.0488121	3	0.126326	0.0170884	3	318.375	71.8256	4	238	6.09645	3	268.333	47.8476	3	84.2767	4.62006	3	9.35	0.441418	4	54.4165	0.802509	4	68.7711	0.764026	4	96.3257	1.61145	4	123.891	5.81524	4	121.179	5.96972	4	53.722	2.14248	4	71.3881	1.25683	4	17.5753
Truman	PI 634824	2004	16	0.259592	0.255581	4	0.159008	0.0890847	3	0.0982883	0.011874	3	278.625	97.6578	4	287.333	49.4542	3	339.833	31.0492	3	80.9833	3.31922	3	8.9	0.641911	4	50.3272	1.10106	4	63.4245	0.686963	4	89.3681	2.07062	4	104.632	13.2248	4	105.122	10.7539	4	56.3858	2.07989	4	71.5204	0.566502	4	18.3038
Trumbull	CItr 5657	1916	104	0.452564	0.290652	4	0.506017	0.172549	3	0.296813	0.0521837	3	214.5	82.8877	4	108	39.4483	3	140.667	31.1805	3	78.9867	3.57436	3	10.3325	0.451241	4	51.3587	1.59966	4	65.2724	2.08642	4	100.314	3.27153	4	132.139	9.82979	4	122.164	9.6887	4	54.7263	1.86591	4	71.1697	0.56995	4	17.2843
Twain	PI 506408	1988	32	0.353527	0.343951	4	0.302292	0.218051	3	0.17687	0.0389244	3	241.625	109.469	4	159.333	70.9417	3	265.667	37.2611	3	81.99	4.24171	3	9.645	0.870704	4	51.3678	0.760698	4	66.2128	1.36342	4	91.1614	2.96311	4	105.391	8.06364	4	100.386	5.23418	4	55.5658	2.15738	4	70.9335	1.03156	4	17.81
Tyler	CItr 17899	1980	40	0.396441	0.332715	3	0.244999	0.158767	3	0.128222	0.0101657	3	246	128.162	3	220.167	15.5849	3	302.833	47.1192	3	78.5733	3.62883	3	8.8125	0.711034	4	50.068	1.05872	4	65.4669	2.17496	4	91.5995	3.54961	4	113.89	13.6273	4	115.098	10.8977	4	58.0959	2.1243	4	71.5884	0.411847	4	17.7116
USG_3209	PI 617055	1999	21	0.379956	0.333735	4	0.27001	0.101742	3	0.181584	0.0220103	3	283.5	131.21	4	181.833	35.1291	3	282	78.7729	3	80.58	3.77794	3	9.1525	1.20371	4	55.5399	0.756875	4	75.3184	3.6139	4	106.296	9.12357	4	119.543	17.1594	4	117.863	8.47844	4	57.5745	3.19348	4	70.3061	1.81654	4	17.5428
VA_96W_247	GSTR 12501		NaN	0.450707	0.370472	3	0.291682	0.169282	3	0.144815	0.0316125	3	256.167	141.564	3	173.5	47.8121	3	302.333	72.2511	3	80.8267	2.9238	3	9.305	0.545092	4	53.734	0.306944	4	68.9504	0.644677	4	96.9724	1.75631	4	106.347	8.11333	4	103.967	7.67747	4	55.7894	1.89241	4	70.544	0.712511	4	17.6004
Vermillion_Awnless	CItr 12748	1955	65	0.550922	0.397046	4	0.228858	0.134314	3	0.135144	0.0199344	3	178.75	118.662	4	212.667	8.6249	3	270.167	24.6385	3	81.5233	4.02365	3	9.6275	0.431009	4	48.5841	0.421552	4	63.9386	0.748255	4	94.5652	1.67405	4	118.207	10.2949	4	113.5	9.88715	4	60.3333	2.57972	4	71.7376	0.921705	4	17.8687
Vermont_Winter_Reeds	CItr 6401	1894	126	0.580064	0.375956	4	0.744737	0.345613	3	0.468117	0.273742	3	150.25	126.787	4	99.6667	38.1779	3	137.333	85.8781	3	74.6267	4.80001	3	10.0875	0.493932	4	52.115	0.947001	4	64.8713	1.27377	4	95.1636	2.93631	4	122.988	7.73341	4	114.833	7.55113	4	52.1388	2.14666	4	69.3643	0.194348	4	17.7438
Vigo	CItr 12220	1946	74	0.427413	0.34482	4	0.512226	0.346487	3	0.150346	0.0455519	3	180.25	84.3479	4	147.5	92.505	3	281.667	93.49	3	81.04	4.21427	3	10.485	0.609282	4	49.9943	0.665821	4	64.9035	0.416506	4	97.0355	1.46441	4	123.295	9.58913	4	112.13	9.80645	4	56.7057	1.91846	4	69.86	0.536678	4	17.555
Wakefield	PI 547040	1990	30	0.254022	0.210865	4	0.190402	0.115323	3	0.113125	0.0188116	3	285.5	86.7215	4	263.167	23.1565	3	330.333	16.1366	3	81.58	3.85995	3	9.5025	0.989226	4	50.7534	0.514584	4	64.7404	1.95915	4	96.0448	5.40439	4	124.544	11.3802	4	120.379	8.3825	4	57.3084	2.02809	4	71.351	1.26826	4	17.6817
Wakeland	CItr 13382	1959	61	0.284116	0.239265	4	0.170087	0.0675111	3	0.103576	0.0245727	3	275.5	97.2445	4	239.167	31.4784	3	344.5	27.9672	3	81	4.48164	3	10.9033	0.14522	3	56.1901	1.22519	3	68.0838	0.832609	3	104.708	2.21614	3	156.419	12.3969	3	143.096	12.7303	3	51.1906	1.38164	3	67.5667	0.262652	3	16.2631
Warwick	GRIS-K-65173	2003	17	0.326681	0.288975	4	0.174157	0.0600463	3	0.0971926	0.0230824	3	270.5	113.32	4	194.167	27.2407	3	339.167	22.0769	3	80.81	4.37137	3	9.78	0.638396	4	52.0136	1.23618	4	68.3545	1.4505	4	103.06	2.60704	4	146.118	9.06552	4	140.133	9.67118	4	58.345	1.28216	4	69.7186	0.642508	4	17.6664
Wheeler	CItr 17900	1980	40	0.345975	0.348855	4	0.478414	0.331843	3	0.215935	0.0975263	3	280	128.75	4	121.333	47.5856	3	229.833	89.9373	3	82.2167	4.42834	3	10.1475	0.466764	4	48.8663	0.757293	4	61.8309	0.673819	4	90.6376	1.16936	4	113.566	10.2636	4	105.026	11.0218	4	54.9671	1.27429	4	73.4656	0.765749	4	17.7022
White Wonder	CItr 6450	1919	101	0.510757	0.351769	4	0.82391	0.291963	3	0.424348	0.264992	2	174.5	113.638	4	87	35.3553	3	168.75	105.75	2	80.46	2.75031	3	9.6375	0.470233	4	48.8535	1.26159	4	63.6085	1.51095	4	90.159	2.42702	4	107.558	9.09558	4	102.711	8.45493	4	59.7392	2.82468	4	74.7295	0.970882	4	18.311
Wilson	PI 174703	2002	18	0.486859	0.364997	4	0.189759	0.0890174	3	0.139023	0.0304266	3	236.375	148.118	4	222	87.368	3	318.833	83.1087	3	80.8533	3.38334	3	8.8975	0.313558	4	52.8027	0.719766	4	69.0373	1.69894	4	94.8777	1.28924	4	130.271	6.80908	4	131.006	6.74445	4	59.9424	1.21167	4	70.1471	0.894755	4	17.7444
Wisdom	GRIS-K-65175	2003	17	0.341135	0.362838	4	0.138379	0.0513235	3	0.0905832	0.0224107	3	243.375	117.755	4	227.333	41.2115	3	309.333	47.9832	3	80.8033	4.64128	3	9.43	0.556013	4	49.942	0.587241	4	66.8089	1.52243	4	96.3662	2.87494	4	130.716	13.7006	4	127.338	12.6675	4	62.428	0.596401	4	71.9118	1.37125	4	17.6118
Wonder	CItr 10026	2002	18	0.51017	0.376055	4	0.569241	0.246953	3	0.133196	0.0492407	3	178.625	119.031	4	95.3333	45.7335	3	273.5	88.7478	3	81.3633	4.11171	3	8.855	0.543392	4	48.8168	1.12162	4	65.887	1.61849	4	89.5447	4.77927	4	110.438	10.4119	4	111.348	8.85695	4	64.217	2.0611	4	72.4956	0.82354	4	18.8442
Yorkstar	CItr 14026	1968	52	0.470605	0.364556	3	0.783384	0.328777	3	0.537307	0.299771	3	248.25	104.75	2	93.3333	41.5157	3	129.833	89.2976	3	77.1967	4.00517	3	8.8775	0.797853	4	48.215	0.639698	4	60.6595	0.321059	4	84.8429	3.27123	4	97.9626	11.873	4	98.5401	9.10373	4	58.3109	2.0432	4	72.0637	1.07739	4	18.3208
Yorkwin	CItr 11855	1935	85	0.399102	0.379009	3	0.726892	0.341665	3	0.535255	0.272577	3	231.333	126.505	3	104.167	59.2795	3	134.667	96.1269	3	79.8	4.60296	3	9.7225	0.725306	4	49.3406	2.34119	4	62.4432	1.75663	4	86.0809	3.97543	4	103.813	12.2296	4	98.3356	12.1573	4	52.8118	2.90782	4	72.5195	1.03848	4	17.4886
#: From ARS-GRIN website (ars-grin.gov) unless proceeded by GRIS, from GRIS website (wheatpedigree.net)
[truncated: 11 more columns]
