# Supplementary material for: Genetics of a diverse soft winter wheat population for pre-harvest sprouting, agronomic, and flour quality traits
Source: Front Plant Sci. 2023 Jun 6;14:1137808. doi: 10.3389/fpls.2023.1137808 (PMC10280069; doi:10.3389/fpls.2023.1137808)
Supplement: File S1 — Trait data set used to calculate BLUPs. Includes name, accession number, release year and all calculated values of traits including the means, standard deviations, and number of reps for each soft winter wheat variety used to calculate the BLUPs. [file DataSheet_1.zip › File S3.XLSX]

## Sheet: Sheet1
Taxa	Age	SdClr	Awns	ArtAA	IrrAA	NatAA	ArtFN	IrrFN	NatFN	TstWt	FlProt	WatSRC	NaSRC	SucSRC	LASRC	LAAdSRC	SftEqv	FlYld	CkDia	CkTpGr	HD	Hght
a2510	29	1	0	0.342437	0.203817	0.144767	250.299	193.73	291.884	81.5033	9.19005	51.4307	64.6668	87.1905	94.6071	93.4164	57.3552	73.7382	18.2667	4.57387	8.8995	87.6898
a2548	32	1	1	0.211406	0.16597	0.119555	277.374	202.228	344.994	80.7033	9.57187	53.5546	70.0993	100.735	120.279	116.317	58.0118	70.0598	17.1372	2.61818	7.36318	85.6687
a2550	38	1	0	0.227295	0.217719	0.132622	284.356	200.671	304.616	81.35	9.20103	52.7976	67.9585	99.6615	123.154	120.828	57.6745	70.1796	17.6116	3.09394	8.96968	85.3538
a2555	34	1	1	0.368574	0.42015	0.693247	193.405	96.8909	69.9861	79.7433	9.43606	49.5374	64.6982	89.8897	128.543	127.033	61.1901	72.7825	18.5268	5.18895	5.66012	86.4767
a2568	23	1	1	0.344119	0.217667	0.137041	231.905	171.567	267.632	79.9633	9.30186	51.8221	71.6879	102.275	138.335	137.899	61.2672	68.7624	17.8365	3.6166	5.34485	85.1859
a2580	27	1	1	0.349298	0.17734	0.117682	227.076	191.433	281.997	79.1467	9.44946	53.3662	67.3101	96.1662	120.502	117.397	56.0403	70.9887	17.5593	3.65124	5.59133	86.7185
a2643	25	1	0	0.362809	0.305391	0.160999	232.031	147.038	248.451	82.21	8.92224	52.5249	64.0336	90.9368	129.218	129.821	55.5122	72.9703	17.796	4.37198	3.99755	76.7162
a2684	25	1	0	0.312184	0.288407	0.144451	258.82	135.878	232.976	83.1333	9.85947	50.5141	63.5268	94.6705	118.728	110.879	53.9432	70.8044	17.8167	3.3829	6.83473	102.105
a25R18	20	1	1	0.349719	0.175847	0.129678	231.7	192.935	301.115	82.5967	9.39007	51.2777	66.4094	93.4715	105.593	101.845	58.4155	69.4486	18.1274	3.89293	8.01818	83.0762
a25R37	19	1	0	0.345902	0.269853	0.168307	232.778	138.728	241.041	81.9467	9.25984	53.8279	73.1036	102.16	118.957	117.081	59.0147	70.0354	17.3271	3.09394	4.0056	92.215
a25R47	17	1	1	0.347249	0.340842	0.22051	228.759	140.483	170.652	78.7	8.85622	48.9626	63.6572	87.6348	112.998	114.944	61.3224	73.0428	18.4222	5.248	5.20905	85.16
a25R57	23	1	0	0.341255	0.240284	0.146841	245.627	172.956	285.039	81.4767	9.34227	47.8558	62.1733	86.6199	118.991	116.247	57.2722	71.7122	18.1331	3.89293	4.94865	90.4332
a25W60	20	0	1	0.3612	0.434164	0.26064	219.389	108.515	153.402	79.6333	9.4295	52.0313	66.8565	92.341	105.256	100.745	57.4445	72.0303	18.0379	3.65124	4.99091	90.7687
a26R24	20	1	0	0.335298	0.322942	0.140528	253.617	125.955	247.904	82.1567	9.71129	54.005	70.6786	104.136	129.972	125.195	57.2726	70.7677	17.0653	2.72862	7.77778	103.224
a26R31	15	1	0	0.345089	0.446157	0.2601	235.381	106.35	145.817	81.2467	9.84292	54.3388	69.2568	100.61	117.091	110.203	52.9371	70.8495	17.36	3.59294	7.55206	90.5418
a26R46	21	1	1	0.342941	0.415406	0.227635	238.192	115.98	197.727	80.97	9.48538	48.8705	61.0028	87.4007	124.453	120.728	54.0178	75.0944	18.0336	4.69191	5.78751	86.2717
a26R61	21	1	1	0.366207	0.804867	0.440734	208.813	63.0151	82.1768	82.9433	9.85068	51.7168	65.5403	96.3899	121.097	114.233	55.1327	70.0857	17.4744	3.09394	7	95.6605
Abe	47	1	0	0.35899	0.346749	0.159791	218.569	146.646	257.352	81.7	10.1402	51.2367	63.6535	95.9447	127.446	118.81	52.7349	70.8802	17.577	3.09394	6.41078	97.2178
Adder	35	1	0	0.319014	0.154832	0.139702	249.509	207.99	321.388	80.2333	10.2005	49.7193	60.6073	88.2162	111.497	101.994	52.0071	72.316	17.9803	3.65124	7.13678	94.7653
Adena	36	1	0	0.343866	0.377266	0.170543	235.512	110.916	245.582	79.8933	9.52418	49.7128	62.6694	90.3976	116.112	112.117	54.0882	70.7401	17.6287	3.6166	6.87033	91.5012
AG_2020	18	1	0	0.339308	0.361157	0.213782	230.667	130.468	204.422	81.9833	9.10457	50.9148	68.359	93.1942	120.188	120.311	62.1499	70.4814	17.9621	3.89293	6.79723	92.9467
AGS_2000	20	1	1	0.320994	0.361536	0.264538	240.544	160.663	228.919	82.1467	9.7311	51.7407	67.6664	96.4054	114.324	108.162	57.0336	71.8486	17.7068	4	5.49167	87.2054
American_Banner	139	0	0	0.391069	0.465571	0.287929	144.004	114.147	128.53	80.09	10.5292	50.7787	63.628	91.3129	108.97	99.2176	52.3547	71.0096	17.3177	2.7528	12.6733	127.26
Argee	44	1	0	0.351818	0.36625	0.16418	212.601	160.795	261.637	79.6667	9.57708	48.3346	61.7729	86.999	109.668	105.792	56.8481	73.3919	18.0054	3.89293	14.9715	107.919
Arthur	52	1	0	0.361103	0.288188	0.147801	232.989	193.563	288.306	82.0167	10.4003	50.3686	62.2132	94.3178	124.667	114.501	52.0672	71.7579	17.539	3.20102	5.52607	102.291
Augusta	41	0	0	0.382476	0.378168	0.321657	175.412	147.901	146.549	76.6767	9.0643	48.7295	61.3744	84.0286	104.477	105.057	56.8084	71.7392	18.0018	4.22304	12.6223	107.668
Baldrock	89	1	0	0.360153	0.376787	0.13749	208.168	136.691	249.858	81.5233	10.6844	52.6364	64.1401	93.1293	114.042	103.478	50.3454	69.7715	17.0806	2.50982	12.0916	125.472
Batavia	26	0	0	0.364288	0.392905	0.281891	201.426	142.547	155.16	78.9667	9.34189	48.7274	64.7071	87.0842	103.733	101.916	58.4061	70.2479	17.932	3.367	14.3715	102.93
Becker	35	1	0	0.313141	0.313603	0.134562	265.458	194.003	283.881	77.8867	9.02287	50.1899	65.1441	92.8316	104.679	103.845	58.2097	71.0139	18.0976	4.26633	7.82116	87.6868
Benhur	54	1	0	0.338417	0.25024	0.102187	241.34	189.4	329.426	81.75	10.5887	50.5994	63.5844	94.069	129.667	118.266	55.2011	71.3231	17.4886	2.96283	4.71861	103.628
Blazer	35	1	1	0.281477	0.317544	0.150867	263.172	180.243	262.744	80.6267	9.75692	52.405	73.1013	109.57	138.356	134.238	60.1392	69.6345	16.9845	2.7528	3.77311	94.599
Blueboy	54	1	0	0.331917	0.285572	0.15739	249.257	238.103	281.766	78.9433	9.2872	50.5424	65.8103	96.7692	122.787	120.556	58.3562	72.1354	17.6942	2.86779	7.40394	102.16
Boone	30	1	1	0.350123	0.351801	0.151781	226.166	148.518	213.396	79.5933	9.47646	49.1153	64.7616	90.5723	128.879	125.925	62.3794	72.6088	18.3126	4.69191	6.06012	91.7323
Bradford	36	1	0	0.237281	0.235082	0.13995	254.73	246.322	288.219	82.1433	10.4184	52.7388	65.6696	99.2844	128.875	117.967	53.9905	70.8439	17.3779	2.50982	9.97104	91.2568
Brandy	32	1	0	0.342661	0.353188	0.129916	235.971	180.709	261.873	82.7267	9.77437	52.8231	66.5666	92.0971	120.543	114.558	50.3795	72.4737	17.1941	3.09394	5.59133	93.6335
Caldwell	39	1	0	0.362304	0.345796	0.136605	228.564	168.997	258.954	81.5567	9.22276	49.0598	62.4953	87.0349	116.557	114.968	58.6417	73.6004	18.1693	4.69191	5.52607	97.2121
Caledonia	22	0	0	0.365508	0.408017	0.408225	182.666	123.131	85.1541	79.16	9.17894	48.33	63.7459	88.3968	112.595	111.742	57.349	72.1319	18.1832	4.11581	9.87194	99.6516
Cardinal	33	1	0	0.368612	0.456179	0.508769	158.338	75.2399	80.4072	80.42	9.47481	49.9054	63.5156	91.3825	115.191	111.822	55.7327	72.5728	17.9026	3.59294	7.60856	96.0509
Cayuga	24	0	0	0.316316	0.345684	0.256787	248.434	185.647	185.805	82.34	10.1225	50.0827	68.2237	95.8197	119.587	110.467	59.6036	69.9626	17.427	2.7528	11.2375	115.251
Chancellor	73	1	0	0.350399	0.358834	0.15274	194.007	154.671	201.099	81.1167	10.1969	50.8794	63.2247	96.6228	130.68	119.306	56.3553	70.9515	17.2334	2.7528	7.06477	105.657
Charmany	36	1	1	0.356487	0.344625	0.16359	179.697	146.215	259.344	78.6233	9.79694	49.9083	66.0807	94.7692	112.662	107.654	58.2098	71.3409	17.4749	2.61818	14.602	99.8997
Chelsea	22	0	1	0.468116	0.38604	0.461574	82.0107	150.075	117.094	76.66	9.14572	49.1808	64.2457	87.6587	110.223	109.186	59.6671	71.1665	17.8973	4.57387	15.4062	103.198
Clark	33	1	0	0.338931	0.231557	0.111986	255.213	174.004	337.521	79.98	9.69796	50.6937	64.976	96.3619	124.874	119.986	55.8115	69.6835	17.8562	3.89293	2.53933	91.6495
Clemens	25	1	0	0.345722	0.358533	0.14362	251.176	172.494	280.744	81.48	9.81531	51.17	68.1792	99.2731	130.214	124.143	59.4191	71.0833	17.2894	3.09394	6.93638	98.8527
Clemson_201	24	1	0	0.34456	0.373074	0.144584	244.073	143.218	272.111	81.3633	9.90325	52.436	68.4538	100.419	131.241	123.433	58.2607	67.9702	17.2196	2.88264	6.93638	93.5713
Coker_47_27_NC	70	1	0	0.344323	0.354326	0.148516	232.439	179.708	305.941	82.68	9.8895	48.9609	62.0048	90.0139	114.166	108.098	55.9189	73.1862	17.7201	2.72862	7.01047	102.37
Coker_65_20	55	1	0	0.320988	0.357835	0.155176	244.51	161.505	242.82	81.33	10.1208	50.7773	62.9986	94.5073	124.208	115.32	56.1909	72.4075	17.3213	3.09394	8.69129	100.244
Coker_68_15	49	1	0	0.337664	0.361648	0.146319	299.96	154.661	260.776	84.4833	10.1439	53.3347	68.2872	104.292	134.643	124.805	56.8573	70.9237	17.0815	2.86779	6.45599	82.8647
Coker_747	44	1	0	0.339506	0.271772	0.164046	230.475	227.763	250.379	83.29	10.3057	50.6887	66.8447	98.7555	124.208	113.536	56.775	71.2045	17.4606	3.09394	7.8111	88.3286
Coker_762	40	1	0	0.349107	0.365056	0.160454	232.198	165.975	266.614	79.39	9.72605	51.4477	65.2814	98.5574	121.823	116.093	59.9074	70.4215	18.144	4.85315	7.80588	83.6059
Coker_797	40	1	0	0.346225	0.319025	0.173159	234.641	176.378	254.071	81.955	9.85304	51.7111	67.0708	98.7304	129.338	122.037	55.3583	70.8731	17.3436	3.16893	7.04922	87.5652
Coker_833	36	1	0	0.364186	0.376976	0.22178	182.593	117.46	206.239	80.27	10.1415	50.3631	63.0927	91.0555	111.354	101.813	52.2487	70.9215	17.6109	3.3437	9.23114	93.385
Coker_9134	28	1	0	0.342063	0.35472	0.160756	244.985	160.755	242.031	82.0267	9.71748	52.2843	69.2093	101.998	138.765	135.905	59.1195	70.967	17.3337	2.78406	6.19718	87.1436
Coker_9152	18	1	1	0.356506	0.446866	0.28321	175.011	95.4752	135.235	79.5867	10.0611	48.9152	64.1386	88.432	120.139	111.87	55.811	72.3038	18.0644	4.69191	5.69319	94.8777
Coker_916	40	1	0	0.363724	0.342929	0.132709	232.66	177.792	299.288	79.84	10.2361	52.5958	64.8317	100.909	136.57	127.877	54.9072	69.2418	17.1914	2.7528	4.61848	88.0857
Coker_9375	16	1	0	0.367976	0.413944	0.213792	190.817	91.8695	172.964	79.3767	9.37175	52.572	68.1521	102.355	121.142	118.166	58.0508	71.828	17.4771	3.59294	6.92047	89.6977
Coker_9663	23	1	0	0.339427	0.348411	0.132165	242.089	161.135	281.02	81.8567	9.26189	53.7071	64.8985	94.3683	119.92	118.16	48.125	71.3421	18.047	4.69191	6.68249	91.0575
Coker_9766	33	1	0	0.354018	0.380836	0.200709	274.557	155.021	233.29	80.8633	9.97373	52.4259	63.5972	101.81	134.21	124.386	55.336	69.6152	17.6621	2.86779	8.45625	86.6183
Coker_9803	30	1	0	0.363821	0.347865	0.132859	238.422	145.934	301.881	82.57	9.88415	52.6258	66.4268	98.1433	129.682	123.705	57.0248	71.235	17.6811	3.89293	5.35781	84.6668
Coker_9835	30	1	0	0.313732	0.353065	0.184486	246.794	171.062	244.328	80.6967	9.51695	52.0779	68.5544	97.1514	116.393	112.192	60.991	70.9525	17.6454	3.09394	8.24859	80.5014
Compton	36	1	0	0.325785	0.362318	0.142108	255.083	158.469	240.18	82.5233	10.2961	54.0829	65.1514	100.394	139.173	129.344	50.4753	68.8702	17.2613	3.09394	7.77778	90.1355
Cornell_595	78	0	0	0.366603	0.3772	0.248674	226.227	144.283	177.77	75.4667	9.62754	50.3083	64.291	90.7693	105.097	98.9893	55.0982	70.7444	17.8761	4.37198	11.0461	114.136
Daisy	17	1	0	0.348003	0.268156	0.103613	237.698	180.866	303.709	77.9867	9.28185	48.3035	63.2465	92.169	124.546	122.987	61.6206	73.8149	18.0209	3.59294	8.2493	101.51
Delaware	28	0	0	0.381683	0.45598	0.546916	131.734	111.29	76.1545	76.1967	8.82167	49.3156	64.9832	88.1646	106.459	107.761	59.4903	71.703	18.4126	4.69191	9.10631	99.1778
Delta_Queen_Agripro	42	1	0	0.33644	0.342115	0.124739	215.411	172.818	294.975	79.9633	9.38935	50.4154	65.1381	93.625	120.154	117.038	56.2267	71.1285	17.483	2.63114	9.34019	101.376
Doublecrop	45	1	0	0.366699	0.417617	0.310454	222.774	99.7635	110.105	81.3833	10.4354	52.1745	65.1432	96.3912	128.194	118.247	52.8443	70.207	17.1322	2.42108	4.37758	93.6466
Dynasty	33	1	1	0.347464	0.350391	0.135028	236.955	178.41	271.126	80.4633	9.2089	49.1669	65.4288	91.9723	126.513	124.017	61.7495	71.8365	18.0141	3.59294	5.83891	94.015
Elkhart	24	1	1	0.34337	0.296777	0.103159	221.467	206.699	319.326	82.77	9.62978	51.5449	64.3701	94.6342	133.799	129.545	53.4571	72.2204	17.474	3	5.59133	94.9168
Ernie	24	1	0	0.35989	0.442585	0.282303	215.322	126.949	146.367	79.4567	9.75367	50.5777	65.3809	94.6828	118.455	111.815	55.5501	69.8514	17.8571	3.3437	6.93918	91.8603
Excel	30	1	0	0.327244	0.330594	0.145594	221.975	175.812	292.865	78.3067	9.06234	48.6817	65.9949	89.5974	117.555	117.122	60.0573	71.914	17.9234	3.3829	7.55206	90.8136
Fairfield	78	1	0	0.361631	0.391519	0.232681	220.986	117.217	153.33	79.8733	10.2481	51.0842	65.7773	97.9127	135.413	126.168	55.9858	68.8291	17.2372	2.29496	11.0324	111.067
FFR_544W	28	1	0	0.338756	0.312862	0.128079	258.501	144.055	266.039	79.8667	9.09388	51.7885	65.7933	96.2682	114.794	114.385	58.7451	70.4223	17.5954	3.20102	8.24845	102.14
FFR_555W	28	1	0	0.351781	0.430555	0.158593	244.594	141.559	231.922	79.6733	9.15907	50.5055	60.8594	90.8348	114.465	113.342	56.0802	73.473	18.4135	4.69191	6.43367	91.4207
FL_302	36	1	1	0.339978	0.279264	0.105593	259.064	180.981	322.236	79.6167	9.92804	53.4136	67.0741	100.685	124.565	116.961	56.8418	70.6703	17.508	2.63114	6.60163	96.3166
Flint	168	1	0	0.340316	0.296896	0.129779	237.181	189.871	246.999	81.3767	10.1852	53.0977	65.4814	98.8879	133.245	122.74	51.8894	71.9562	17.2751	3.23441	5.86074	111.022
Forward	100	1	0	0.352571	0.233579	0.147549	225.517	246.502	335.012	80.5967	10.7301	53.1798	66.3395	99.3701	131.187	118.494	51.3441	69.218	16.8114	2.78406	7.04922	87.6596
Foster	23	1	0	0.349315	0.221131	0.166399	234.92	246.8	312.212	80.0033	9.22089	49.1333	62.6242	90.4016	115.31	113.692	59.0819	74.6514	18.1807	4.11524	7.56074	90.9781
Frankenmuth	41	0	0	0.382805	0.466549	0.401794	178.103	120.117	101.661	80.3	9.52536	49.4724	62.5348	88.6317	108.185	103.981	56.3983	71.5017	17.9722	3.89293	10.1227	108.77
Freedom	29	1	0	0.342126	0.278882	0.141605	248.001	192.127	288.98	77.9633	9.01946	50.1667	64.007	88.5436	100.566	100.425	54.7653	70.3657	17.8043	3.89293	9.36743	99.3682
Fulcaster	134	1	1	0.361754	0.350816	0.143107	214.111	164.964	254.533	79.575	10.6849	52.0508	66.369	98.5544	124.468	111.562	57.7855	71.0806	16.8309	2.61993	11.6855	111.135
Fultz	150	1	0	0.337386	0.15841	0.197636	266.897	235.191	320.259	81.86	10.1189	51.8186	64.2188	96.2873	126.598	116.395	54.7108	70.6755	17.4368	3.06441	9.76938	112.615
GA_1123	61	1	0	0.359619	0.361954	0.214903	224.9	166.959	184.844	80.5	10.5164	53.3961	66.6083	101.711	139.829	124.662	51.2145	70.329	16.916	2	8.249	119.026
Genesee	69	0	0	0.365127	0.494649	0.266581	189.506	113.328	93.5751	78.5667	9.40134	49.2698	62.354	89.6969	99.3472	95.8538	55.0517	71.8215	18.049	5.4965	11.0719	124.159
Genesee_Giant	127	0	1	0.35252	0.531599	0.481787	240.159	147.301	83.1412	79.2167	9.99174	52.9251	69.3823	99.5366	112.876	103.134	57.6549	69.9237	17.4908	3.29809	12.3578	120.473
Glacier	29	1	1	0.368072	0.505689	0.263189	211.337	77.6735	136.886	78.88	9.46753	47.1555	62.3733	86.7711	107.627	103.835	60.4327	70.9749	18.5193	6.11158	11.3912	100.938
Glory	27	1	0	0.345031	0.540493	0.268091	225.466	66.5062	105.976	81.11	9.40511	53.188	66.5316	102.542	125.993	121.832	53.7687	69.2266	17.0767	2.42108	7.52461	86.5014
Goens	212	1	1	0.362483	0.47983	0.261766	205.65	90.2962	177.562	81.3133	10.3701	52.3757	66.0612	102.971	139.126	125.193	54.7514	70.5426	17.3736	1.80599	10.243	105.754
Goldfield	22	1	0	0.340486	0.365612	0.154134	251.99	135.824	245.152	81.6067	10.0347	50.1915	63.5549	95.8396	133.216	124.749	53.9056	70.5948	17.4393	2.42108	6.93918	117.157
Gore	30	1	0	0.35001	0.344704	0.21853	249.937	62	211.726	81.4367	9.72911	53.5116	66.2063	101.349	134.66	129.449	54.5824	69.6468	17.4423	3.3437	6.61648	86.277
GR_860	33	1	0	0.342529	0.416599	0.291217	226.692	102.349	134.435	81.81	10.338	49.5878	64.191	95.5923	119.555	107.693	55.9166	71.1908	17.7372	2.61818	4.26425	84.8004
GR_942	26	1	0	0.339125	0.251694	0.156058	245.439	208.373	308.389	79.7933	9.24179	51.2264	68.1429	99.5901	135.672	133.706	59.4514	70.9128	17.8364	3.40323	9.06877	85.3458
Grandprize	120	1	0	0.344762	0.363903	0.310875	235.439	148.964	178.446	78.56	9.30978	50.8847	64.9104	93.4439	87.1681	85.9888	59.156	71.8525	17.9945	4.69191	13.2662	105.899
Hart	44	1	1	0.33076	0.265334	0.167456	239.601	212.466	274.318	79.3133	9.84974	53.364	68.88	103.055	120.723	114.301	56.5449	70.1174	17.2186	2.61818	9.12598	100.831
Harus	35	0	0	0.373716	0.583184	0.355777	194.051	88.1349	138.317	79.7433	9.69361	48.9209	61.9186	89.4798	110.029	105.196	56.8494	70.6081	17.845	3.65124	9.03323	101.542
Harvest_Queen	123	1	0	0.360711	0.344299	0.200878	224.945	181.892	229.45	82.0567	10.6186	54.4575	66.9416	105.603	144.621	132.069	53.492	71.3072	17.1049	2.72862	12.1214	114.068
Hickory	26	1	0	0.342618	0.319683	0.178048	254.226	195.863	286.71	82.4	9.62429	50.9032	66.0153	92.3438	130.723	126.059	57.526	71.7969	18.0099	5.18895	9.6338	109.224
Hillsdale	37	1	0	0.34127	0.30491	0.199342	268.409	223.749	285.254	80.1467	9.81281	48.0492	61.117	85.8774	98.0083	93.7935	52.7675	70.4759	17.9911	4.26633	11.0719	108.102
Holley	49	1	0	0.34689	0.309705	0.20637	237.195	167.26	216.122	80.4867	9.98072	51.9483	65.884	97.246	126.236	118.525	55.001	70.7394	17.5553	3.367	10.1604	108.379
Honor	100	0	0	0.371572	0.520722	0.338729	163.731	117.846	140.242	77.4433	9.89374	49.5238	62.5384	84.7883	99.3753	91.6375	52.8186	71.6816	17.865	4.11581	11.0719	116.048
Hopewell	25	1	0	0.227015	0.279967	0.189509	340.686	169.71	249.022	79.1167	9.11265	50.7875	67.588	94.8054	124.41	124.046	60.1702	70.371	17.7451	2.61818	8.95078	93.9121
Houser	42	0	1	0.367835	0.533573	0.491585	199.513	105.816	75.2445	75.6867	8.87507	48.0517	63.3101	83.8017	102.771	103.608	62.4556	71.6503	18.5601	4.64311	10.8991	91.8284
Howell	31	1	1	0.335401	0.280763	0.177366	339.506	200.564	248.365	82.4967	9.46607	52.268	65.6922	91.3025	120.789	117.343	54.6567	71.5153	17.9273	3.77089	9.8447	92.651
Illini_Chief	105	1	0	0.360577	0.34541	0.158646	242.313	161.997	245.555	80.19	10.3527	52.2615	63.9774	91.9036	119.136	106.493	51.4087	69.937	17.5453	3.59294	10.8948	108.616
INW_0101	19	1	0	0.282053	0.251352	0.14775	251.22	184.67	294.846	82.4433	9.33334	53.3252	68.0241	104.139	128.292	125.605	56.4378	70.6299	17.1406	3.09394	6.60759	95.3121
INW_0303	17	1	0	0.321589	0.197998	0.157626	236.982	158.02	318.96	78.15	9.18781	50.8293	71.5794	102.899	132.465	130.721	64.2335	71.4765	17.7139	3.09394	3.65344	81.3424
INW_0411	15	1	0	0.357907	0.301205	0.183381	239.453	133.06	270.482	79.3567	9.72098	51.4223	65.2561	94.34	109.521	102.847	54.8234	70.5153	17.3798	3.3437	4.76376	86.8021
Ionia	48	0	0	0.363083	0.514152	0.332457	189.107	107.065	138.424	78.6067	9.80012	49.6149	62.3679	87.8107	113.504	107.163	55.436	70.4098	17.8653	4.36541	10.5636	107.714
Jackson	25	1	0	0.354298	0.323089	0.169884	199.417	162.225	199.579	81.25	9.69284	53.9816	71.3862	104.705	138.512	132.692	57.6835	69.9576	17.2891	3.03703	7.08896	96.5902
Jaypee	25	1	0	0.375403	0.400329	0.162157	159.601	135.052	241.894	82.6133	9.67466	50.8144	63.1473	92.5438	118.814	113.255	55.0039	71.9398	18.1298	4.11581	3.83411	82.1193
Kaskaskia	21	1	1	0.280811	0.223285	0.106745	225.883	186.05	314.222	82.4967	9.06871	52.3963	67.8812	95.0534	129.97	129.535	56.9961	70.6234	17.7004	4.26633	6.03047	96.9203
Kenosha	46	1	1	0.372111	0.424963	0.369001	202.651	125.146	131.098	79.1033	9.92763	50.1227	64.904	98.6657	122.424	114.973	55.6677	71.288	18.0842	3.77089	13.4849	105.605
Key	45	1	0	0.34318	0.248952	0.119796	270.425	265.011	330.895	82.1067	10.4909	52.8206	63.7778	100.305	151.889	138.367	53.0996	69.9227	17.1442	3.0427	10.0641	113.645
Knox_62	58	1	0	0.341485	0.162389	0.157701	249.171	200.33	246.903	82.6733	9.98035	49.6639	62.5899	90.6282	124.872	117.336	55.6572	72.5844	17.8014	3.6166	5.49167	117.537
Kristy	19	1	0	0.374197	0.362469	0.21685	219.232	132.878	192.537	80.7033	9.61659	55.9627	68.0679	92.4464	122.401	118.012	48.1112	74.8038	16.8306	3.65124	4.52545	91.7809
Lewis	56	1	0	0.364736	0.835706	0.691302	229.762	62	62	78.37	10.0235	53.0562	68.1349	102.369	120.915	113.301	54.1885	68.5808	17.068	2.42108	5.79634	101.296
Logan	52	1	0	0.341002	0.316297	0.186095	244.825	109.757	215.619	81.0833	9.94512	48.2619	64.917	90.9327	114.168	106.953	59.1137	70.9627	17.6176	3.23441	10.9624	107.58
Longberry_No_1	122	0	1	0.390665	0.47571	0.505242	144.013	125.601	124.082	78.915	10.0167	53.1316	69.4263	99.7477	120.214	112.116	54.5446	68.7584	17.4905	3.04189	15.2462	131.347
Madison	30	1	0	0.355411	0.315264	0.182058	231.296	159.639	265.876	80.0367	10.241	50.5124	61.7883	96.5007	133.652	123.572	53.834	70.4013	17.7211	2.7528	4.62469	88.9365
Magnum	37	1	0	0.339953	0.175485	0.127105	245.367	228.095	350.557	81.66	10.0672	51.0646	63.2162	97.0581	142.699	135.786	54.6607	69.6905	17.068	2.61818	4.62469	93.7489
Mallard	28	1	0	0.339933	0.202613	0.1139	247.264	217.768	340.71	80.2067	9.58519	48.0664	60.6855	90.5483	117.733	113.509	54.5151	73.6081	18.2454	4.26633	11.1544	95.7256
Mason	24	1	0	0.347544	0.25973	0.0960364	230.119	145.272	347.138	81.07	9.66524	52.0683	65.8119	95.9404	125.942	120.576	57.3357	70.4932	17.2476	3.09394	2.38826	73.3992
Massey	39	1	0	0.344473	0.253218	0.132962	232.132	189.228	327.569	81.2933	9.85173	50.5045	65.166	94.9396	127.16	120.693	55.3949	71.9007	18.0264	4.57387	6.19718	95.0196
McNair_1813	45	1	0	0.347715	0.361866	0.22973	234.795	144.084	205.889	80.1267	9.91893	51.6265	65.7204	97.0912	123.403	116.167	54.3881	70.0595	17.4781	2.61818	5.66012	96.5741
McNair_701	47	1	0	0.343658	0.411897	0.359074	236.953	111.568	111.117	79.49	10.1751	52.5958	66.2119	94.7145	120.478	111.188	54.2178	68.6746	17.2953	2.29496	5.42017	92.7567
Mediterranean	183	1	1	0.362276	0.269873	0.134897	229.766	174.339	300.286	80.6833	10.2876	53.4085	66.4906	100.222	129.349	117.69	50.8913	69.1507	16.8657	2.7528	8.8551	106.056
Mitchell	19	1	0	0.341452	0.28995	0.108127	243.066	159.006	274.94	81.6633	8.77135	48.2258	62.8557	88.5528	110.52	111.359	62.5809	73.018	18.3298	4.69191	8.02883	97.2796
Moking	74	1	0	0.252714	0.238649	0.10527	254.314	159.706	268.165	83.94	10.5487	52.8378	66.7446	98.6977	126.021	113.359	53.0354	70.6206	17.2474	3.08429	10.7533	107.569
Monon	61	1	0	0.329125	0.284688	0.131105	233.15	139.169	221.744	82.3633	10.1698	50.373	63.8955	97.8173	139.479	131.3	56.4384	72.1177	17.1154	2.63114	7.10108	103.394
Mountain	21	0	0	0.384183	0.493588	0.30628	131.645	87.1407	165.057	78.0367	9.20741	49.1787	61.6686	84.583	103.845	101.455	58.1297	73.1237	18.0172	4.57387	9.42573	103.491
MPV_57	15	1	0	0.315995	0.317092	0.177038	265.76	168.207	223.402	80.6033	9.20386	52.8419	65.5023	95.8914	98.5317	98.7137	53.2834	72.1234	17.8612	3.65124	8.00945	91.7192
Nabob	92	1	1	0.358878	0.293954	0.117745	223.525	138.786	284.881	81.2833	10.3761	51.3382	62.8967	92.2045	116.274	105.169	51.6636	71.4828	17.6103	3.59294	10.2704	108.065
Neuse	17	1	0	0.261157	0.215389	0.135798	262.267	188.732	314.317	83.1567	10.0167	50.0545	60.5072	89.9888	120.5	112.577	52.9021	73.8028	17.7274	3.367	7.77171	95.9511
Nittany	102	1	1	0.309732	0.195781	0.107648	259.308	193.45	312.674	78.99	10.7304	51.4004	65.6051	95.3519	135.989	119.823	57.6474	71.2593	17.0347	2.42108	10.5789	107.421
NY6432_10	32	0	0	0.385823	0.430846	0.283944	128.188	125.786	196.498	81.1633	9.87705	50.4241	62.462	87.5782	101.955	95.4273	50.8554	73.0938	17.8869	4.26633	12.2754	113.48
Oasis	47	1	0	0.33282	0.131194	0.0892432	249.537	253.426	321.945	82.2333	10.3911	51.2389	63.2036	97.0345	132.188	120.593	52.255	70.7124	17.5375	3.367	11.087	108.38
Pat	17	1	1	0.372806	0.352683	0.173041	195.119	128.665	236.324	80.95	9.49484	49.6904	63.2958	92.0087	118.619	114.827	56.7678	73.169	17.7918	3.89293	9.16811	96.5153
Patterson	24	1	0	0.337938	0.320652	0.124383	224.299	161.901	274.023	82.1533	9.20977	49.9437	64.4171	94.2849	121.069	119.817	57.2739	72.3674	17.8168	4.36541	9.99789	103.001
Patton	21	1	0	0.366039	0.196285	0.177764	216.529	165.878	239.705	79.5233	9.86423	50.7794	67.3578	96.2849	113.944	107.266	57.6049	70.6105	17.4813	3.20102	6.1171	109.519
Pennoll	69	1	0	0.364457	0.342046	0.233816	216.369	99.2869	189.771	82.3	10.4401	48.5515	63.4264	93.4361	127.778	117.416	57.083	71.7438	17.5279	2.86779	4.62469	96.9801
Pike	40	1	0	0.343234	0.245343	0.157415	245.023	167.313	264.733	81.0267	9.32099	50.5305	68.1101	95.0872	129.022	127.9	61.4279	71.0621	17.7568	3.6166	6.38387	105.867
Pontiac	26	1	0	0.35026	0.147559	0.114927	233.093	189.165	316.173	81.74	9.76018	52.6801	64.5585	98.3533	133.286	129.487	52.3751	69.1168	17.4764	3.33901	5.97987	90.0203
Potomac	45	1	0	0.341639	0.337265	0.171222	244.975	172.117	343.221	82.1367	10.0178	49.6104	64.4395	94.4675	126.682	117.713	57.174	70.3923	17.3611	3.367	9.5767	107.528
Progold	27	1	0	0.370475	0.436709	0.176543	228.072	105.723	232.413	79.03	9.4237	48.4256	61.1122	87.0248	113.554	110.204	57.1961	73.8092	17.9957	3.89293	6.60163	93.4422
Purplestraw	198	1	0	0.304609	0.240552	0.107042	266.478	195.58	262.153	83.3167	10.151	52.1866	65.4515	100.979	132.205	121.303	56.5524	71.7905	17.1796	2.29496	8.95078	119.455
Red_May	190	1	0	0.333171	0.179045	0.111833	220.415	196.254	312.078	79.82	10.6272	52.1957	63.7695	95.5763	125.737	110.842	53.1213	70.2434	17.2684	3.20102	12.493	120.067
Redcoat	60	1	0	0.328315	0.199564	0.143595	255.337	211.659	337.793	82.42	10.2941	50.4506	63.1687	93.0309	124.846	115.708	56.1711	70.7104	17.1989	2.42108	11.5499	112.712
Redhart_Coker	99	1	0	0.344028	0.263949	0.161066	248.179	167.156	257.127	82.8867	10.1488	52.3689	64.2764	96.7109	126.832	116.566	52.4971	70.4778	16.9475	2.29496	5.78751	86.5247
Roane	21	1	0	0.344142	0.256923	0.140179	250.499	169.233	301.294	82.372	9.00571	53.0392	69.7359	99.4405	118.991	119.043	59.5751	69.8967	17.3045	3.01414	6.33849	87.1671
Roy	41	1	0	0.367325	0.322703	0.193326	214.151	140.542	243.351	80.0267	9.7774	48.6508	63.5017	93.9279	127.564	121.769	59.262	72.0685	17.7364	3.89293	11.5936	105.251
Royal	73	1	1	0.354304	0.335106	0.149282	239.063	137.479	272.397	83.6067	10.422	52.9575	64.0777	98.0889	129.484	118.531	53.6173	71.6731	17.1709	2.7528	12.493	124.505
Rudy	149	1	1	0.364121	0.323738	0.222602	216.766	157.661	225.504	80.19	10.4475	53.4952	67.4126	100.061	127.407	116.947	52.1167	69.2968	16.7911	2.61993	13.2406	127.597
Ruler	46	1	0	0.355733	0.178221	0.213879	233.905	216.183	232.415	80.46	9.73533	51.9313	68.6243	97.4081	125.616	120.13	59.8932	69.6844	17.4094	3.16893	11.3912	98.0121
Rupert_Giant	120	1	0	0.325749	0.161578	0.114222	268.071	227.129	337.643	78.795	9.78236	51.701	64.2314	90.7799	91.3878	87.265	54.891	71.2245	17.4678	3.49595	14.2887	118.005
S_76	44	1	1	0.349997	0.332886	0.210355	220.001	114.296	174.802	80.3167	9.73253	52.2119	66.4714	97.1785	128.012	122.678	55.6524	69.7876	17.5535	2.7528	6.17117	94.6264
S_78	42	1	1	0.366292	0.442619	0.225739	197.915	112.246	216.108	79.7333	9.81652	54.1473	68.5931	101.291	129.741	124.513	54.9804	69.268	17.384	3.09394	8.95078	101.46
Sabbe	20	1	0	0.352226	0.455347	0.217281	214.682	127.496	234.036	78.75	9.6795	50.7508	64.8758	91.3485	105.274	99.0143	56.3227	71.0149	18.2338	5.4965	7.28135	95.241
Saluda	37	1	0	0.342961	0.359093	0.224394	284.257	125.39	180.623	81.6733	9.47439	52.4098	70.5552	103.906	133.852	130.75	59.3044	71.0031	17.4586	2.86779	6.85276	91.9823
Sawyer	28	1	0	0.336447	0.322122	0.175837	237.192	157.26	235.854	79.9067	9.21041	48.731	61.4204	88.6428	106.458	104.974	55.8608	71.7392	17.9608	4.11581	10.0872	102.107
Scotty	38	1	0	0.323853	0.212334	0.135163	263.328	222.272	303.636	80.3633	10.1426	49.6398	60.8305	89.1697	113.871	105.09	51.7063	72.6908	17.7215	3.09394	6.55797	101.483
Seneca	70	1	0	0.287874	0.147328	0.121188	268.347	245.129	280.22	81.1333	10.2841	50.8693	63.9215	95.0776	128.294	118.318	57.6035	70.6274	17.0828	3.09394	12.6659	112.043
Severn	39	1	0	0.346953	0.353068	0.208787	246.259	147.246	236.775	82.1167	10.1415	51.414	62.564	93.6359	115.816	105.079	51.8337	73.5599	17.7997	3.23441	4.7912	95.4972
Shiloh	21	1	0	0.339503	0.278231	0.132398	240.928	156.724	313.065	81.3367	9.42081	51.2856	65.7823	96.675	111.832	108.214	55.6481	70.3989	17.6738	3.89293	7.56074	86.346
Sisson	20	1	0	0.345322	0.329289	0.157276	248.447	144.977	260.82	81.33	9.20404	52.6351	67.4306	93.7007	104.18	102.232	55.3353	71.4863	17.9001	3.65124	5.35781	89.4187
Stacey	40	1	0	0.33774	0.444026	0.273516	244.834	115.195	136.734	81.8767	10.0874	54.9386	68.2055	101.493	135.82	128.403	52.9077	69.765	17.0899	2.9831	5.20905	99.2658
Stoddard	47	1	0	0.343076	0.329934	0.133371	240.312	163.14	269.062	80.935	10.2789	53.386	67.8213	101.928	131.177	121.283	53.9367	69.3256	17.0536	2	5.95122	97.2011
Sullivan	43	1	0	0.326546	0.320044	0.22304	245.763	147.245	187.401	82.2367	11.0397	51.697	65.0986	96.526	131.965	118.385	50.5117	70.5439	17.453	2.72862	5.72543	98.6232
Tecumseh	47	0	0	0.361288	0.396067	0.263308	198.707	115.249	152.108	82.02	10.4381	49.4155	64.6735	91.6683	123.901	112.983	52.2735	72.7362	17.7585	4.57387	8.24945	102.632
Titan	42	1	0	0.340779	0.175814	0.124129	246.644	214.464	244.029	79.7733	9.71048	50.4639	65.8621	93.1371	118.477	113.399	58.6709	69.4286	17.5135	3.3437	11.6846	103.742
Tribute	18	1	0	0.213211	0.165022	0.12691	286.589	237.606	264.756	84.2767	9.40619	54.2696	68.704	96.2953	123.755	120.79	53.9589	71.3453	17.5862	4.11581	6.24729	84.8713
Truman	16	1	0	0.325038	0.179806	0.0986818	254.031	255.485	334.375	80.9833	9.11611	50.3964	63.4548	89.5695	108.319	107.064	56.3605	71.5053	18.2796	5.4965	10.4541	93.73
Trumbull	104	1	0	0.364166	0.44724	0.289832	221.43	116.855	145.948	78.9867	10.2512	51.329	65.2807	99.8566	130.663	121.084	54.8332	71.168	17.3289	1.80599	13.2406	124.29
Twain	32	1	0	0.345477	0.315803	0.177744	235.353	159.204	263.592	81.99	9.68907	51.3597	66.1605	91.4312	106.911	101.172	55.621	70.9562	17.7913	3.89293	4.86072	95.5737
Tyler	40	1	0	0.350166	0.271395	0.128424	235.113	218.225	295.362	78.5733	9.08887	50.1521	65.4487	91.9318	115.604	115.154	57.903	71.5789	17.7068	3.89293	7.50506	101.171
USG_3209	21	1	0	0.349415	0.279422	0.181808	248.874	178.575	270.283	80.58	9.48151	55.363	72.2406	101.524	120.105	117.549	57.2885	70.5452	17.5758	3.73283	6.03539	77.514
VA_96W_247	12	1	0	0.354246	0.305097	0.146272	237.086	170.084	287.259	80.8267	9.3937	53.7163	68.8999	96.9195	107.792	105.182	55.8153	70.5787	17.6041	3.65124	7.29397	82.2203
Vermillion_Awnless	65	1	0	0.366521	0.253344	0.13584	210.26	212.133	269.064	81.5233	9.64497	48.6176	63.9648	94.5745	118.659	113.811	59.7541	71.6793	17.849	3.3437	8.00324	115.417
Vermont_Winter_Reeds	126	0	1	0.372261	0.467451	0.285373	201.579	109.423	167.877	74.6267	10.0333	52.0566	64.8957	95.1489	122.837	114.891	52.5339	69.3725	17.7264	4.11581	14.2887	121.517
Vigo	74	1	0	0.355698	0.391076	0.152981	202.358	153.671	266.903	81.04	10.3169	50.0316	64.906	96.9972	123.033	112.66	56.658	69.9039	17.5584	2.72862	12.3722	120.262
Wakefield	30	1	0	0.317084	0.216803	0.113961	260.638	256.137	328.942	81.58	9.61688	50.7614	64.8093	95.8233	123.975	119.759	57.2016	71.3138	17.673	3.65124	8.02627	92.9556
Wakeland	61	1	0	0.32915	0.18187	0.105152	252.601	229.711	339.821	81	10.8778	55.5452	67.9998	104.181	147.633	134.681	51.4734	67.6069	16.2789	1	8.24886	103.751
Warwick	17	1	0	0.34092	0.183385	0.0986797	247.133	190.966	336.35	80.81	9.77514	51.9284	68.1523	102.606	143.189	136.204	58.2607	69.7874	17.663	3.52688	7.29397	100.904
Wheeler	40	1	0	0.344421	0.38285	0.212229	248.09	130.154	232.537	82.2167	10.0892	48.9598	61.8844	90.6885	114.694	107.067	55.0101	73.3067	17.7015	3.59294	7.51497	93.7849
White_Wonder	101	0	0	0.366454	0.531793	0.25553	207.426	97.3965	203.267	80.46	9.65626	49.0967	63.7334	90.3934	109.186	104.309	59.1584	74.3515	18.141	5.18895	12.6925	115.156
Wilson	18	1	0	0.36207	0.206845	0.140522	232.289	190.036	295.525	80.8533	8.96144	52.7427	68.7054	94.8788	129.64	129.692	59.8126	70.2359	17.7126	3.89293	5.86074	78.5241
Wisdom	17	1	0	0.343791	0.146778	0.0920779	235.655	214.592	300.843	80.8033	9.49644	49.9725	66.7009	96.2712	128.508	124.414	62.3748	71.7632	17.6127	3.3437	5.79634	95.3809
Wonder	18	1	1	0.363931	0.448024	0.137338	210.288	109.354	262.321	81.3633	9.03045	49.0165	65.8417	90.4436	112.063	111.9	63.4695	72.3892	18.7549	4.69191	8.93282	95.0276
Yorkstar	52	0	0	0.35648	0.490202	0.294694	235.766	105.73	164.462	77.1967	9.17886	48.3015	60.6759	85.7063	102.312	100.955	58.1116	71.9456	18.2351	4.69191	12.9457	109.218
Yorkwin	85	0	0	0.349158	0.463609	0.307665	230.816	121.812	171.153	79.8	9.73389	49.8672	62.7188	87.1562	107.231	102.254	53.3679	72.3549	17.5216	3.23441	13.4922	127.184
