# Supplementary material for: Genetics of a diverse soft winter wheat population for pre-harvest sprouting, agronomic, and flour quality traits
Source: Front Plant Sci. 2023 Jun 6;14:1137808. doi: 10.3389/fpls.2023.1137808 (PMC10280069; doi:10.3389/fpls.2023.1137808)
Supplement: File S1 — Trait data set used to calculate BLUPs. Includes name, accession number, release year and all calculated values of traits including the means, standard deviations, and number of reps for each soft winter wheat variety used to calculate the BLUPs. [file DataSheet_1.zip › File S4.XLSX]

## Sheet: Sheet1
rs	alleles	chrom	pos	strand	assembly	center	protLSID	assayLSID	panelLSID	QCcode	Knox_62	Kristy	Lewis	Logan	Longberry_No_1	Madison	Magnum	Mallard	Mason	Massey	McNair_1813	McNair_701	Mediterranean	Mitchell	Moking	Monon	Mountain	MPV_57	Nabob	Neuse	Nittany	NY6432_10	Oasis	Pat	Patterson	Patton	Pennoll	Pike	a2510	a2548	a2550	a2555	a2568	a2580	a25R18	a25R37	a25R47	a25R57	a25W60
wsnp_Ex_c12254_19575022	A/C	1A	3386274	+	NA	NA	NA	NA	NA	NA	C	C	C	C	A	C	C	C	C	C	C	C	C	C	C	C	C	C	C	C	C	C	C	C	C	A	C	C	C	C	C	C	C	C	C	C	C	C	C
wsnp_Ex_c2868_5293485	A/C	1A	7184821	+	NA	NA	NA	NA	NA	NA	C	C	C	C	A	C	C	C	C	C	C	C	A	C	C	C	A	C	A	C	C	A	C	C	N	A	A	C	A	C	C	C	C	C	A	C	C	C	C
wsnp_CAP11_c710_458019	A/C	1A	7657488	+	NA	NA	NA	NA	NA	NA	C	C	C	C	C	C	C	C	C	C	C	C	C	C	C	C	C	C	C	C	C	C	C	C	C	C	C	C	C	C	C	C	C	C	C	C	C	C	C
wsnp_Ku_c183_358844	A/C	1A	8329287	+	NA	NA	NA	NA	NA	NA	A	A	C	A	A	A	A	A	A	A	A	C	A	A	C	A	C	A	C	A	C	A	A	C	N	C	A	A	A	C	A	C	C	C	A	A	C	C	C
wsnp_Ex_c57982_59470152	A/C	1A	8329389	+	NA	NA	NA	NA	NA	NA	A	A	C	A	A	A	A	A	A	A	A	C	A	A	C	A	C	A	C	A	C	A	A	C	N	C	A	A	A	C	A	C	C	C	A	A	C	C	C
wsnp_Ex_c7965_13520238	A/C	1A	12369432	+	NA	NA	NA	NA	NA	NA	C	C	A	C	C	C	C	C	C	C	C	C	C	C	A	C	A	C	C	C	C	C	C	A	C	C	C	C	C	C	C	C	C	C	C	C	C	C	C
wsnp_BF200531A_Ta_2_1	A/C	1A	16434515	-	NA	NA	NA	NA	NA	NA	A	A	C	C	A	A	A	A	A	A	C	C	C	A	C	C	A	A	C	C	C	A	A	C	N	A	A	C	A	C	A	C	C	C	A	C	A	C	C
wsnp_Ex_c48087_53105842	A/C	1A	24943671	-	NA	NA	NA	NA	NA	NA	A	A	C	A	A	C	C	C	A	A	C	C	C	A	C	C	C	C	C	C	C	C	C	C	N	A	A	C	A	C	C	A	A	C	A	C	A	C	C
wsnp_Ex_c10783_17554146	A/C	1A	25544603	-	NA	NA	NA	NA	NA	NA	C	C	A	C	C	A	A	A	C	C	C	C	C	C	A	C	C	A	A	A	C	C	A	A	C	C	C	C	C	A	A	C	C	A	C	A	C	A	A
wsnp_Ku_c42878_50516167	A/C	1A	25708710	+	NA	NA	NA	NA	NA	NA	A	A	C	A	A	C	C	C	A	A	C	C	C	A	C	C	C	C	C	C	C	C	C	C	N	N	A	C	N	C	C	A	A	C	N	C	A	A	C
wsnp_BF484606A_Ta_2_3	A/C	1A	27755795	-	NA	NA	NA	NA	NA	NA	A	A	A	A	A	C	C	C	A	A	A	A	A	A	A	A	A	C	A	A	A	A	C	A	A	A	A	A	A	A	A	A	A	A	A	A	A	C	A
wsnp_Ex_c31983_40709866	A/C	1A	32893190	+	NA	NA	NA	NA	NA	NA	C	C	C	A	C	C	C	A	A	C	C	C	C	C	C	C	C	C	C	C	C	C	A	C	N	C	C	C	C	C	C	C	C	C	C	C	C	C	C
wsnp_Ex_c31983_40710608	A/C	1A	32893932	+	NA	NA	NA	NA	NA	NA	C	C	C	A	C	C	C	A	A	C	C	C	C	C	C	C	C	C	C	C	C	C	A	C	C	C	C	C	C	C	C	C	C	C	C	C	C	C	C
wsnp_BE490041A_Ta_2_1	A/C	1A	38729509	+	NA	NA	NA	NA	NA	NA	C	C	C	A	C	C	C	C	C	A	A	A	A	C	C	A	A	C	A	A	A	A	A	A	N	A	C	A	C	A	A	C	A	A	C	C	C	C	A
wsnp_Ku_c11769_19153951	A/C	1A	45794130	-	NA	NA	NA	NA	NA	NA	A	A	C	A	C	A	A	A	A	C	C	A	A	A	C	C	C	A	A	C	A	C	A	C	N	C	A	C	A	C	A	A	C	C	A	A	A	C	A
wsnp_Ex_c12117_19381492	A/C	1A	49529805	+	NA	NA	NA	NA	NA	NA	C	C	C	C	C	A	C	C	C	A	C	C	C	C	C	C	C	C	C	A	C	C	C	C	C	C	C	C	C	C	C	C	C	C	C	C	C	C	C
wsnp_Ex_c3253_5995011	A/C	1A	62614404	-	NA	NA	NA	NA	NA	NA	A	A	A	A	A	A	A	A	A	A	A	A	A	A	A	A	A	A	A	A	A	A	A	A	A	A	A	A	A	A	A	A	A	A	A	A	A	A	A
wsnp_CAP11_c23_61357	A/C	1A	64693135	-	NA	NA	NA	NA	NA	NA	A	A	A	A	A	C	A	A	A	C	A	C	A	A	A	A	A	N	A	C	A	A	A	A	A	A	A	A	A	A	A	A	A	A	A	A	A	A	A
wsnp_Ex_c111741_93530669	A/C	1A	92567869	+	NA	NA	NA	NA	NA	NA	A	A	A	A	A	A	A	A	A	A	A	A	A	A	A	A	A	A	A	A	A	A	A	A	A	A	A	A	A	A	A	A	A	A	A	A	A	A	A
wsnp_Ex_c66106_64268316	A/C	1A	108693167	+	NA	NA	NA	NA	NA	NA	A	A	A	A	A	A	A	A	A	A	A	A	A	A	A	A	A	A	A	A	A	A	A	A	A	A	A	A	A	A	A	A	A	A	A	A	A	A	A
wsnp_Ex_c5603_9860447	A/C	1A	113538353	+	NA	NA	NA	NA	NA	NA	A	A	A	A	A	A	A	A	A	A	A	A	A	A	A	A	A	A	A	A	A	A	A	A	A	A	A	A	A	A	A	A	A	A	A	A	A	A	A
wsnp_Ku_rep_c104517_90964418	A/C	1A	135509437	-	NA	NA	NA	NA	NA	NA	A	A	A	A	A	A	A	A	A	A	A	A	A	A	A	A	A	A	A	A	A	A	A	A	A	A	A	A	A	A	A	A	A	A	A	A	A	A	A
wsnp_JD_rep_c49359_33578909	A/C	1A	148608970	+	NA	NA	NA	NA	NA	NA	C	C	C	C	C	C	C	C	C	C	C	C	C	C	C	C	C	C	C	C	C	C	C	C	C	C	C	C	C	C	C	C	C	C	C	C	C	C	C
wsnp_Ex_c2389_4479352	A/C	1A	155079239	+	NA	NA	NA	NA	NA	NA	A	A	A	A	A	A	A	A	A	A	A	A	A	A	A	A	A	A	A	A	A	A	A	A	A	A	A	A	A	A	A	A	A	A	A	A	A	A	A
wsnp_Ex_c2389_4477621	A/C	1A	155081707	-	NA	NA	NA	NA	NA	NA	A	A	A	A	A	A	A	A	A	A	A	A	A	A	A	A	A	A	A	A	A	A	A	A	A	A	A	A	A	A	A	A	A	A	A	A	A	A	A
wsnp_Ex_c25220_34487119	A/C	1A	177482600	-	NA	NA	NA	NA	NA	NA	C	C	C	C	C	C	C	C	C	C	C	C	C	C	C	C	C	C	C	C	C	C	C	C	C	C	C	C	C	C	C	C	C	C	C	C	C	C	C
wsnp_Ex_c17684_26426672	A/C	1A	201746460	-	NA	NA	NA	NA	NA	NA	C	C	C	C	C	C	C	C	C	C	C	C	C	C	C	C	C	C	C	C	C	C	C	C	C	C	C	C	C	C	C	C	C	C	C	C	C	C	C
wsnp_Ra_c26956_36503468	A/C	1A	208208383	-	NA	NA	NA	NA	NA	NA	C	C	C	C	C	C	C	C	C	C	C	C	C	C	C	C	C	C	C	C	C	C	C	C	C	C	C	C	C	C	C	C	C	C	C	C	C	C	C
wsnp_Ex_c3567_6526582	A/C	1A	222919265	-	NA	NA	NA	NA	NA	NA	C	C	C	C	C	C	C	C	C	C	C	C	C	C	C	C	C	C	C	C	C	C	C	C	C	C	C	C	C	C	C	C	C	C	C	C	C	C	C
wsnp_Ex_c6934_11953178	A/C	1A	228530238	+	NA	NA	NA	NA	NA	NA	C	C	C	C	C	C	C	C	C	C	C	C	C	C	C	C	C	C	C	C	C	C	C	C	C	C	C	C	C	C	C	C	C	C	C	C	C	C	C
wsnp_Ex_c2972_5477975	A/C	1A	236720470	-	NA	NA	NA	NA	NA	NA	C	C	C	C	C	C	C	C	C	C	C	C	C	C	C	C	C	C	C	C	C	C	C	C	C	C	C	C	C	C	C	C	C	C	C	C	C	C	C
wsnp_Ex_c11697_18821490	A/C	1A	236721213	-	NA	NA	NA	NA	NA	NA	C	C	C	C	C	C	C	C	C	C	C	C	C	C	C	C	C	C	C	C	C	C	C	C	C	C	C	C	C	C	C	C	C	C	C	C	C	C	C
wsnp_Ex_c6826_11774795	A/C	1A	238680137	-	NA	NA	NA	NA	NA	NA	A	A	A	A	A	A	A	A	A	A	A	A	A	A	A	A	A	A	A	A	A	A	A	A	A	A	A	A	A	A	A	A	A	A	A	A	A	A	A
wsnp_Ex_c6278_10941843	A/C	1A	242012656	-	NA	NA	NA	NA	NA	NA	A	A	A	A	A	A	A	A	A	A	A	A	A	A	A	A	A	A	A	A	A	A	A	A	A	A	A	A	A	A	A	A	A	A	A	A	A	A	A
wsnp_Ra_c6474_11298858	A/C	1A	251589389	-	NA	NA	NA	NA	NA	NA	C	C	C	C	C	C	C	C	C	C	C	C	C	C	C	C	C	C	C	C	C	C	C	C	C	C	C	C	C	C	C	C	C	C	C	C	C	C	C
wsnp_BE518393A_Td_2_3	A/C	1A	255898890	+	NA	NA	NA	NA	NA	NA	C	C	C	C	C	C	C	C	C	C	C	C	C	C	C	C	C	C	C	C	C	C	C	C	C	C	C	C	C	C	C	C	C	C	C	C	C	C	C
wsnp_BE518393A_Td_2_2	A/C	1A	255898891	+	NA	NA	NA	NA	NA	NA	C	C	C	C	C	C	C	C	C	C	C	A	C	C	C	C	C	C	C	C	C	C	C	C	C	C	C	C	C	C	C	C	C	C	C	C	C	C	C
wsnp_Ex_c2603_4841355	A/C	1A	298566600	-	NA	NA	NA	NA	NA	NA	A	A	A	A	A	A	A	A	A	A	A	A	A	A	A	A	A	A	A	A	A	A	A	A	A	A	A	A	A	A	A	A	A	A	A	A	A	A	A
wsnp_CAP11_c1029_611774	A/C	1A	298635772	-	NA	NA	NA	NA	NA	NA	A	A	A	A	A	A	A	A	A	A	A	C	A	A	A	A	A	A	A	A	A	A	A	A	A	A	A	A	A	A	A	A	A	A	A	A	A	A	A
wsnp_BE497361A_Ta_1_1	A/C	1A	301130580	+	NA	NA	NA	NA	NA	NA	C	C	C	C	C	C	C	C	C	C	C	C	A	C	C	C	C	C	A	C	A	C	C	C	C	C	C	C	C	C	C	C	C	C	C	C	C	C	C
wsnp_Ex_c2178_4086161	A/C	1A	305003333	-	NA	NA	NA	NA	NA	NA	C	C	C	C	C	C	C	C	C	C	C	A	C	C	C	C	C	C	C	C	C	C	C	C	C	C	C	C	C	C	C	C	C	A	C	C	C	C	C
wsnp_Ex_c5634_9907829	A/C	1A	320222879	-	NA	NA	NA	NA	NA	NA	A	A	A	A	C	A	A	A	A	A	A	A	A	A	C	A	A	A	A	A	A	A	A	A	A	A	A	A	A	A	A	A	A	A	A	A	A	A	A
wsnp_Ex_c5634_9906981	A/C	1A	320223727	-	NA	NA	NA	NA	NA	NA	A	A	A	A	C	A	A	A	A	A	A	A	A	A	C	A	A	A	A	A	A	A	A	A	A	A	A	A	A	A	A	A	A	A	A	A	A	A	A
wsnp_CAP7_c323_176386	A/C	1A	335545639	-	NA	NA	NA	NA	NA	NA	C	C	C	C	C	C	C	C	C	C	C	C	C	C	C	C	C	C	C	C	C	C	C	C	C	C	C	C	C	C	C	C	C	C	C	C	C	C	C
wsnp_Ex_c1427_2736441	A/C	1A	337008044	-	NA	NA	NA	NA	NA	NA	C	C	C	C	C	C	C	C	C	C	C	C	C	C	C	C	C	C	C	C	C	C	C	C	C	C	C	C	C	C	C	C	C	A	C	C	C	C	C
wsnp_Ku_c17726_26872129	A/C	1A	337656597	-	NA	NA	NA	NA	NA	NA	C	C	C	C	A	C	C	C	C	C	C	C	C	C	A	C	C	C	C	C	C	C	C	C	C	C	C	C	C	C	C	C	C	A	C	C	C	C	C
wsnp_Ex_c44049_50205457	A/C	1A	337677633	-	NA	NA	NA	NA	NA	NA	C	C	C	C	A	C	C	C	C	C	C	C	C	C	A	C	C	C	C	C	C	C	C	C	C	C	C	C	C	C	C	C	C	A	C	C	C	C	C
wsnp_Ex_c33831_42253707	A/C	1A	345308692	+	NA	NA	NA	NA	NA	NA	A	A	A	A	C	A	A	A	A	A	A	A	A	A	C	A	A	A	A	A	A	A	A	A	A	A	A	A	A	A	A	A	A	C	A	A	A	A	A
wsnp_Ex_c8885_14842394	A/C	1A	352173504	+	NA	NA	NA	NA	NA	NA	C	C	C	C	A	C	C	C	C	C	C	C	C	C	A	C	C	C	C	C	C	C	C	C	C	C	C	C	C	C	C	C	C	A	C	C	C	C	C
wsnp_Ex_c21592_30743815	A/C	1A	353255479	-	NA	NA	NA	NA	NA	NA	A	A	A	A	C	A	A	A	A	A	A	A	A	A	C	A	A	A	A	A	A	A	A	A	A	A	A	A	A	A	A	A	A	C	A	A	A	A	A
wsnp_Ex_c3572_6533892	A/C	1A	353625905	-	NA	NA	NA	NA	NA	NA	C	C	C	C	A	C	C	C	C	C	C	C	C	C	A	C	C	C	C	C	C	C	C	C	C	C	C	C	C	C	C	C	C	A	C	C	C	C	C
wsnp_Ku_c17243_26294668	A/C	1A	353626096	+	NA	NA	NA	NA	NA	NA	C	C	C	C	A	C	C	C	C	C	C	C	C	C	A	C	C	C	C	C	C	C	C	C	C	C	C	C	C	C	C	C	C	A	C	C	C	C	C
wsnp_Ex_c2273_4259708	A/C	1A	354952380	+	NA	NA	NA	NA	NA	NA	C	C	C	C	A	C	C	C	C	C	C	C	C	C	A	C	C	C	C	C	C	C	C	C	C	C	C	C	C	C	C	C	C	A	C	C	C	C	C
wsnp_BF482891A_Ta_2_2	A/C	1A	357415956	+	NA	NA	NA	NA	NA	NA	A	A	A	A	C	A	A	A	A	A	A	A	A	A	C	A	A	A	A	A	A	A	A	A	A	A	A	A	A	A	A	A	A	C	A	A	A	A	A
wsnp_Ex_c3906_7086162	A/C	1A	368815872	-	NA	NA	NA	NA	NA	NA	C	C	C	C	A	C	C	C	C	C	C	C	C	C	A	C	C	C	C	C	C	C	C	C	C	C	C	C	C	C	C	C	C	A	C	C	C	C	C
wsnp_Ex_c3906_7086294	A/C	1A	368816004	-	NA	NA	NA	NA	NA	NA	A	A	A	A	C	C	A	A	A	C	A	A	A	A	C	A	A	C	A	C	A	A	A	A	A	A	A	A	A	A	A	A	A	C	A	A	A	A	A
wsnp_BE403956A_Ta_2_3	A/C	1A	375468477	+	NA	NA	NA	NA	NA	NA	A	A	A	A	C	C	A	A	A	C	A	A	A	A	C	A	A	A	A	C	A	A	A	A	A	A	A	A	A	A	A	A	A	C	A	A	A	A	A
wsnp_Ra_c4481_8119609	A/C	1A	377428980	-	NA	NA	NA	NA	NA	NA	C	C	C	C	A	A	C	C	C	A	C	C	C	C	A	C	C	C	C	A	C	C	C	C	C	C	C	C	C	C	C	C	C	A	C	C	C	C	C
wsnp_Ku_c37925_46679146	A/C	1A	382233797	-	NA	NA	NA	NA	NA	NA	A	A	A	A	C	C	A	A	A	C	A	A	A	A	C	A	A	A	A	C	A	A	A	A	A	A	A	A	A	A	A	A	A	C	A	A	A	A	A
wsnp_Ex_c10257_16825240	A/C	1A	436423039	-	NA	NA	NA	NA	NA	NA	A	A	C	A	A	A	A	A	A	A	A	A	A	A	A	A	A	A	A	A	A	A	A	A	A	A	A	A	A	A	A	A	A	A	A	A	A	A	A
wsnp_RFL_Contig345_3579099	A/C	1A	436423039	-	NA	NA	NA	NA	NA	NA	A	A	C	A	A	A	A	A	A	A	A	A	A	A	A	A	A	A	A	A	A	A	A	A	A	A	A	A	A	A	A	A	A	A	A	A	A	A	A
wsnp_JD_c2638_3555755	A/C	1A	442613597	+	NA	NA	NA	NA	NA	NA	A	A	C	A	A	A	A	A	A	A	A	A	A	A	A	A	A	A	A	A	A	A	A	A	A	A	A	A	A	A	A	A	A	A	A	A	A	A	A
wsnp_Ra_c2895_5488879	A/C	1A	462433887	+	NA	NA	NA	NA	NA	NA	A	A	A	C	A	A	C	C	C	A	A	C	A	A	C	A	A	A	A	A	A	A	A	C	C	C	A	A	C	C	C	C	C	C	C	C	C	C	C
wsnp_Ku_c4018_7333828	A/C	1A	462434780	+	NA	NA	NA	NA	NA	NA	C	C	C	A	C	C	A	A	A	C	C	A	C	C	A	C	C	C	C	C	C	C	C	A	A	A	C	C	A	A	A	A	A	A	A	A	A	A	A
wsnp_Ex_c572_1138770	A/C	1A	462434946	+	NA	NA	NA	NA	NA	NA	A	A	A	C	A	A	C	C	C	A	A	C	A	A	C	A	A	A	A	A	A	A	A	C	C	C	A	A	C	C	C	C	C	C	C	C	C	C	C
wsnp_Ex_c572_1138503	A/C	1A	462435213	-	NA	NA	NA	NA	NA	NA	C	C	A	C	A	C	C	C	C	C	C	C	C	C	C	C	C	A	C	C	C	C	C	C	C	C	C	C	C	C	C	C	C	C	C	C	C	C	C
wsnp_Ex_c572_1138339	A/C	1A	462435377	+	NA	NA	NA	NA	NA	NA	A	A	A	C	A	A	C	C	C	A	A	C	A	A	C	A	A	A	A	A	A	A	A	C	C	C	A	A	C	C	C	C	C	C	C	C	C	C	C
wsnp_Ex_c18616_27481826	A/C	1A	463827807	+	NA	NA	NA	NA	NA	NA	A	A	A	A	A	A	A	A	C	A	A	C	A	A	C	A	A	A	A	A	A	A	A	A	A	A	A	A	A	A	A	A	A	C	A	A	A	A	A
wsnp_Ex_rep_c73818_71733737	A/C	1A	472140949	-	NA	NA	NA	NA	NA	NA	C	C	A	A	A	A	C	A	A	A	C	C	C	C	A	C	C	A	C	C	C	C	C	A	A	A	C	C	C	A	A	A	A	C	C	C	C	C	A
wsnp_Ex_c25734_34995416	A/C	1A	472169030	-	NA	NA	NA	NA	NA	NA	C	C	A	A	A	A	C	A	A	A	C	C	C	C	A	C	C	A	C	C	C	C	C	A	A	A	C	C	C	A	A	A	A	C	C	C	C	C	A
wsnp_Ku_c2815_5317230	A/C	1A	477019228	-	NA	NA	NA	NA	NA	NA	A	A	C	C	C	C	C	C	C	C	C	A	C	C	C	C	C	C	A	A	C	C	C	C	C	C	C	C	C	C	C	C	C	C	C	C	C	C	C
wsnp_Ex_c16592_25117132	A/C	1A	477048517	-	NA	NA	NA	NA	NA	NA	C	C	A	A	A	A	A	A	A	A	A	C	C	A	A	A	A	A	C	C	C	A	A	A	A	A	A	A	A	A	A	A	A	A	A	A	A	A	A
wsnp_Ra_c7818_13376644	A/C	1A	477654858	+	NA	NA	NA	NA	NA	NA	A	A	C	C	C	C	C	C	C	C	C	A	A	C	C	C	C	C	A	A	A	C	C	C	C	C	C	C	C	C	C	C	C	C	C	C	C	C	C
wsnp_BF428726A_Ta_2_5	A/C	1A	480831415	+	NA	NA	NA	NA	NA	NA	C	C	C	A	A	C	C	A	C	C	C	C	C	C	A	C	C	A	C	C	C	C	C	A	C	A	C	C	C	A	A	A	A	C	C	C	C	C	A
wsnp_BE495786A_Ta_2_1	A/C	1A	481651785	+	NA	NA	NA	NA	NA	NA	C	C	C	A	A	C	C	A	C	C	C	C	C	C	A	C	C	C	C	C	C	C	C	A	C	A	C	C	C	A	A	A	A	C	C	C	C	C	A
wsnp_Ku_c21356_31093507	A/C	1A	483033325	+	NA	NA	NA	NA	NA	NA	A	A	C	C	C	C	C	C	A	C	A	C	A	A	C	A	A	A	A	A	A	A	A	C	A	C	A	A	A	C	C	C	C	C	A	A	A	A	C
wsnp_BE399999A_Ta_2_1	A/C	1A	483033760	+	NA	NA	NA	NA	NA	NA	C	C	A	C	C	C	C	C	C	C	C	A	C	C	C	C	C	C	C	C	C	C	C	C	C	C	C	C	C	C	C	C	C	C	C	C	C	C	C
wsnp_Ex_c27940_37101775	A/C	1A	484335555	-	NA	NA	NA	NA	NA	NA	A	A	C	C	C	C	C	C	A	C	A	C	A	A	C	A	A	A	A	A	A	A	A	C	A	C	A	A	A	C	C	C	C	C	A	A	A	A	C
wsnp_Ex_c5192_9203682	A/C	1A	485002382	-	NA	NA	NA	NA	NA	NA	A	A	C	C	C	A	A	C	A	A	A	C	A	A	C	A	A	A	A	A	A	A	A	C	A	C	A	A	A	C	C	C	C	C	A	A	A	A	C
wsnp_Ex_c34344_42677360	A/C	1A	485356417	-	NA	NA	NA	NA	NA	NA	A	A	C	C	C	C	C	C	A	C	A	C	A	A	C	A	A	A	A	A	A	A	A	C	A	C	A	A	A	C	C	C	C	C	A	A	A	A	C
wsnp_Ex_c37470_45211843	A/C	1A	486334018	+	NA	NA	NA	NA	NA	NA	A	A	C	C	C	C	C	C	A	C	A	C	A	A	C	A	A	A	A	A	A	A	A	C	A	C	A	A	A	C	C	C	C	C	A	A	A	A	C
wsnp_Ku_c39878_48218985	A/C	1A	487093135	+	NA	NA	NA	NA	NA	NA	C	C	A	A	A	C	C	A	C	C	C	A	C	C	A	C	C	C	C	C	C	C	C	A	C	A	C	C	C	A	A	A	A	A	C	C	C	C	A
wsnp_JD_c722_1080592	A/C	1A	490520725	+	NA	NA	NA	NA	NA	NA	C	C	C	C	C	C	C	C	C	C	C	C	A	C	C	C	C	C	C	A	A	C	C	C	C	C	C	C	C	C	C	C	C	C	C	C	C	C	C
wsnp_Ex_c21336_30465618	A/C	1A	492123959	-	NA	NA	NA	NA	NA	NA	C	C	A	A	C	A	A	A	A	A	A	C	C	A	C	A	A	A	C	C	C	A	A	A	A	A	A	A	A	A	A	A	A	A	A	A	A	A	A
wsnp_Ra_c4664_8410628	A/C	1A	495447076	+	NA	NA	NA	NA	NA	NA	A	A	C	C	A	C	C	C	C	C	C	A	C	C	A	C	C	C	A	C	C	C	C	C	C	C	C	C	C	C	C	C	C	C	C	C	C	C	C
wsnp_Ra_c3270_6136601	A/C	1A	500980908	+	NA	NA	NA	NA	NA	NA	A	A	C	A	C	A	A	A	C	C	A	C	A	A	A	A	A	A	A	A	C	A	A	A	A	A	A	A	A	A	A	A	A	A	A	A	A	A	A
wsnp_BE445113A_Ta_2_2	A/C	1A	501031123	+	NA	NA	NA	NA	NA	NA	C	C	C	C	A	C	C	C	A	A	C	A	C	C	C	C	C	C	C	C	A	C	C	C	C	C	C	C	C	C	C	C	C	C	C	C	C	C	C
wsnp_Ku_c15214_23756800	A/C	1A	503312413	-	NA	NA	NA	NA	NA	NA	A	A	C	C	C	A	C	A	C	C	A	A	A	A	A	A	A	A	A	C	C	A	A	C	A	A	A	A	C	C	C	C	C	C	C	C	A	C	C
wsnp_BG314157A_Ta_2_1	A/C	1A	503369210	+	NA	NA	NA	NA	NA	NA	C	C	A	A	A	A	A	A	A	A	A	C	C	C	A	A	A	A	C	A	A	A	A	A	A	A	A	A	A	A	A	A	A	A	A	A	A	A	A
wsnp_Ra_c33025_41968284	A/C	1A	504244045	+	NA	NA	NA	NA	NA	NA	C	C	A	C	A	C	C	A	A	A	A	C	C	C	A	A	A	A	C	C	A	A	C	C	A	A	A	C	C	C	C	C	C	C	C	C	A	C	C
wsnp_Ra_c4135_7565040	A/C	1A	505672675	+	NA	NA	NA	NA	NA	NA	A	A	A	C	C	A	A	A	C	A	A	C	C	C	C	A	C	C	C	C	C	C	C	C	A	C	A	C	A	C	C	A	A	C	A	C	C	C	C
wsnp_Ku_c10292_17066821	A/C	1A	506854690	+	NA	NA	NA	NA	NA	NA	N	N	A	A	C	A	A	A	A	C	A	A	C	C	A	A	A	A	C	C	C	A	A	A	A	A	A	A	A	A	A	A	A	A	A	A	A	A	A
wsnp_Ku_c1642_3232242	A/C	1A	507079282	+	NA	NA	NA	NA	NA	NA	C	C	A	A	C	A	A	A	A	C	A	A	C	C	A	A	A	A	C	C	C	A	A	A	A	A	A	A	A	A	A	A	A	A	A	A	A	A	A
wsnp_BM140362A_Ta_2_2	A/C	1A	507080041	+	NA	NA	NA	NA	NA	NA	A	A	A	A	A	A	A	C	C	A	C	A	A	A	C	C	C	C	A	A	A	C	A	A	C	C	C	A	A	A	A	A	A	A	A	A	A	A	A
wsnp_Ex_c32590_41222878	A/C	1A	512878259	-	NA	NA	NA	NA	NA	NA	A	A	A	C	C	C	C	A	A	C	A	C	C	A	A	A	A	A	C	A	A	A	A	A	A	A	A	C	C	A	C	A	C	A	C	C	A	A	A
wsnp_Ex_c22284_31478675	A/C	1A	513736393	+	NA	NA	NA	NA	NA	NA	C	C	C	C	C	A	C	C	C	C	C	C	A	C	C	C	C	C	A	C	C	C	C	C	C	C	C	A	C	C	C	C	C	C	C	C	A	C	C
wsnp_Ex_c1997_3757721	A/C	1A	514135831	+	NA	NA	NA	NA	NA	NA	A	A	A	C	A	C	C	A	A	A	A	A	C	A	A	A	A	C	C	A	A	A	C	A	A	A	A	C	C	A	C	A	C	A	C	C	A	A	A
wsnp_Ex_c1997_3757415	A/C	1A	514136129	-	NA	NA	NA	NA	NA	NA	A	A	A	A	A	A	A	A	A	A	A	A	A	A	A	A	A	A	A	A	A	A	A	A	A	A	A	A	A	A	A	A	A	A	A	A	A	A	A
wsnp_Ku_c23012_32893918	A/C	1A	516373227	+	NA	NA	NA	NA	NA	NA	A	A	A	A	C	A	A	A	A	C	A	C	A	A	A	A	A	A	A	A	A	A	A	A	A	A	A	A	A	A	A	A	A	A	A	A	A	A	A
wsnp_Ex_c15088_23268345	A/C	1A	516565633	-	NA	NA	NA	NA	NA	NA	C	C	A	C	C	C	C	C	A	C	C	C	C	C	C	C	C	C	C	C	C	C	C	C	C	C	C	C	C	C	C	C	C	C	C	C	C	C	C
wsnp_Ex_c1845_3472790	A/C	1A	517487702	+	NA	NA	NA	NA	NA	NA	C	C	A	C	C	C	C	C	C	C	C	C	C	C	C	C	C	C	C	C	C	C	C	C	C	C	C	C	C	C	C	C	C	C	C	C	C	C	C
wsnp_Ex_c13186_20822127	A/C	1A	518021338	+	NA	NA	NA	NA	NA	NA	A	A	A	A	A	A	A	A	A	A	A	A	A	A	A	A	A	A	A	A	A	A	A	A	A	A	A	A	A	A	A	A	A	A	A	A	A	A	A
wsnp_BE517729A_Ta_2_1	A/C	1A	521339688	+	NA	NA	NA	NA	NA	NA	C	C	C	C	C	C	C	C	C	C	C	C	C	C	C	C	C	C	C	C	C	C	C	C	C	C	C	C	C	C	C	C	C	C	C	C	C	C	C
wsnp_Ex_c20495_29571203	A/C	1A	527178196	+	NA	NA	NA	NA	NA	NA	C	C	C	C	C	A	C	C	C	C	C	C	C	C	C	C	C	C	C	C	C	C	C	C	C	C	C	C	C	C	C	C	C	C	C	C	C	C	C
wsnp_Ex_c43228_49605281	A/C	1A	530173758	+	NA	NA	NA	NA	NA	NA	A	A	C	A	A	A	A	A	A	A	A	A	A	A	A	A	A	A	A	A	A	A	A	A	A	A	A	A	A	A	A	A	A	A	A	A	A	A	A
wsnp_Ra_c15564_23999084	A/C	1A	531051927	+	NA	NA	NA	NA	NA	NA	A	A	A	A	A	C	A	A	A	A	A	A	A	A	A	A	A	A	A	A	A	A	A	A	A	A	A	A	A	A	A	A	A	A	A	C	A	A	A
wsnp_BG263358A_Ta_2_3	A/C	1A	531643216	+	NA	NA	NA	NA	NA	NA	A	A	C	A	A	C	A	A	A	C	A	A	A	A	A	A	A	A	A	A	A	A	A	A	A	A	A	A	A	A	A	A	A	A	A	C	A	A	A
wsnp_Ex_c5060_8985678	A/C	1A	531682522	+	NA	NA	NA	NA	NA	NA	C	C	A	C	C	A	C	C	C	A	C	C	C	C	A	C	C	C	C	C	C	C	A	C	A	C	A	C	C	C	C	C	C	C	C	A	C	C	C
wsnp_Ku_c33917_43336069	A/C	1A	532921523	-	NA	NA	NA	NA	NA	NA	C	C	A	A	A	C	A	A	C	A	A	A	A	A	C	A	A	C	C	A	A	A	A	A	N	A	A	A	A	A	A	A	A	A	A	C	A	A	A
wsnp_CAP7_c3472_1623955	A/C	1A	534265556	-	NA	NA	NA	NA	NA	NA	C	C	C	C	C	C	C	C	A	C	C	C	A	C	C	C	C	A	C	C	C	C	C	C	N	C	C	A	C	C	C	C	C	C	C	C	C	C	C
wsnp_BG606986A_Ta_2_1	A/C	1A	535315011	-	NA	NA	NA	NA	NA	NA	C	C	C	C	C	C	C	C	A	A	C	A	A	C	C	A	C	A	C	C	C	C	A	C	N	C	A	C	C	C	C	C	C	C	C	C	C	C	C
wsnp_Ra_c22110_31550370	A/C	1A	537538270	-	NA	NA	NA	NA	NA	NA	C	C	C	C	A	A	C	C	A	C	C	A	A	C	A	C	A	A	A	C	C	C	C	A	N	C	C	C	A	A	A	A	A	A	A	A	A	A	A
wsnp_JD_c3973_5044238	A/C	1A	540143911	-	NA	NA	NA	NA	NA	NA	C	C	A	C	A	A	C	C	C	C	C	N	A	C	C	C	C	A	C	C	A	C	C	A	C	C	C	C	A	A	A	A	A	A	A	A	A	A	A
wsnp_Ex_c28900_37982485	A/C	1A	542000033	-	NA	NA	NA	NA	NA	NA	A	A	A	C	A	A	A	A	C	A	A	A	A	A	A	A	A	A	A	A	A	C	A	C	A	A	A	C	A	C	A	C	A	C	A	A	A	C	C
wsnp_BE443588A_Ta_2_1	A/C	1A	542136642	+	NA	NA	NA	NA	NA	NA	C	C	C	A	C	C	C	C	A	C	C	C	C	C	C	C	C	C	C	C	C	A	C	A	C	C	C	A	C	A	C	A	C	A	C	C	C	A	A
wsnp_Ex_c26688_35918122	A/C	1A	542439491	+	NA	NA	NA	NA	NA	NA	A	A	A	C	A	A	A	A	C	A	A	A	A	A	A	A	A	A	A	A	A	C	A	C	A	A	A	C	A	C	A	C	A	C	A	A	A	C	C
wsnp_CAP11_c1815_982483	A/C	1A	544054456	+	NA	NA	NA	NA	NA	NA	C	C	C	C	C	C	C	C	A	C	C	C	A	C	C	C	C	C	C	C	C	C	C	A	C	A	C	C	C	A	C	A	C	A	C	C	C	A	A
wsnp_BE444359A_Ta_2_1	A/C	1A	544371827	-	NA	NA	NA	NA	NA	NA	C	C	C	C	C	C	C	C	C	C	C	C	A	C	C	C	C	C	C	C	C	C	C	C	C	C	C	C	C	C	C	C	C	C	C	C	C	C	C
wsnp_JD_c13024_13129681	A/C	1A	546037075	-	NA	NA	NA	NA	NA	NA	A	A	A	A	A	A	A	A	A	A	A	A	A	A	A	A	A	A	A	A	A	A	A	A	A	A	A	A	A	A	A	A	A	A	A	A	A	A	A
wsnp_Ex_c1359_2604298	A/C	1A	546044424	+	NA	NA	NA	NA	NA	NA	A	A	A	A	A	A	A	A	A	A	A	A	A	A	A	A	A	A	A	A	A	A	A	A	A	A	A	A	A	A	A	A	A	A	A	A	A	A	A
wsnp_JD_c4904_6034093	A/C	1A	547298627	-	NA	NA	NA	NA	NA	NA	A	A	A	C	A	A	A	A	A	A	A	A	A	A	C	A	A	A	C	A	A	C	A	A	A	A	A	C	A	A	A	A	A	A	A	A	A	A	A
wsnp_Ex_rep_c68141_66909343	A/C	1A	547298630	-	NA	NA	NA	NA	NA	NA	A	A	A	A	A	A	A	A	A	A	A	A	A	A	A	A	A	A	A	A	A	A	A	A	A	A	A	A	A	A	A	A	A	A	A	A	A	A	A
wsnp_Ex_c28149_37293117	A/C	1A	547966025	+	NA	NA	NA	NA	NA	NA	A	A	A	C	A	A	A	A	A	A	C	A	A	A	A	A	A	A	C	A	A	C	A	A	A	A	A	C	A	A	A	A	A	A	A	A	A	A	A
wsnp_Ex_c12399_19776543	A/C	1A	558515558	-	NA	NA	NA	NA	NA	NA	A	A	A	C	A	A	A	A	A	A	C	A	A	A	A	A	A	A	C	A	A	C	A	A	A	A	A	C	A	A	A	A	A	A	A	A	A	A	A
wsnp_CAP7_rep_c5385_2417467	A/C	1A	558591662	+	NA	NA	NA	NA	NA	NA	C	C	C	A	C	C	C	C	C	C	A	C	C	C	C	C	C	C	A	C	C	A	C	C	C	C	C	A	C	C	C	C	C	C	C	C	C	C	C
wsnp_CAP7_rep_c5385_2417464	A/C	1A	558591665	+	NA	NA	NA	NA	NA	NA	A	A	A	C	A	A	A	A	A	A	C	A	A	A	A	A	A	A	C	A	A	C	A	A	A	A	A	C	A	A	A	A	A	A	A	A	A	A	A
wsnp_Ex_c12123_19388313	A/C	1A	564310004	+	NA	NA	NA	NA	NA	NA	C	C	C	A	C	C	C	C	C	C	C	C	C	C	C	C	C	C	C	C	C	A	C	C	C	C	C	A	C	C	C	C	C	C	C	C	C	C	C
wsnp_CAP11_c146_160903	A/C	1A	572350934	-	NA	NA	NA	NA	NA	NA	C	C	C	A	C	C	C	C	C	C	A	C	C	C	C	C	C	C	A	A	C	A	C	A	C	C	C	A	A	C	C	A	C	C	A	C	C	C	C
wsnp_Ex_c9343_15514687	A/C	1A	577840967	+	NA	NA	NA	NA	NA	NA	C	C	A	A	C	C	C	C	A	A	A	A	C	C	C	C	C	C	C	C	C	C	A	A	C	C	A	C	C	C	C	C	A	A	C	C	C	C	C
wsnp_Ex_c9343_15514531	A/C	1A	577841123	-	NA	NA	NA	NA	NA	NA	A	A	C	C	A	A	A	A	C	C	C	C	A	A	A	A	A	A	A	A	A	A	C	C	A	A	C	A	A	A	A	A	C	C	A	A	A	A	A
wsnp_Ex_c25730_34991010	A/C	1A	578519018	-	NA	NA	NA	NA	NA	NA	A	A	A	A	C	A	C	A	N	A	A	A	C	C	C	C	C	C	C	C	A	C	A	A	C	C	A	C	C	C	C	C	A	A	C	C	C	C	C
wsnp_Ku_c14496_22838796	A/C	1A	578563413	+	NA	NA	NA	NA	NA	NA	C	C	C	C	C	C	C	C	C	C	C	C	C	C	C	C	C	C	C	C	C	C	C	C	C	C	C	C	C	C	C	C	C	A	C	C	C	C	C
wsnp_Ex_c3201_5910642	A/C	1A	579299322	+	NA	NA	NA	NA	NA	NA	A	A	C	C	A	A	A	A	N	C	C	C	A	A	A	A	A	A	A	A	A	A	C	C	A	A	C	A	A	A	A	A	C	C	A	A	A	A	A
wsnp_Ex_c271_521429	A/C	1A	580422454	+	NA	NA	NA	NA	NA	NA	C	C	C	C	A	C	A	C	C	C	A	A	A	A	C	A	C	A	C	C	C	C	A	C	C	A	C	C	C	A	C	A	C	C	C	C	A	N	A
wsnp_JD_c628_947299	A/C	1A	582417252	+	NA	NA	NA	NA	NA	NA	A	A	A	A	A	C	A	A	C	A	A	C	A	A	A	A	A	A	A	A	A	A	A	A	A	A	A	A	A	A	A	A	C	C	A	A	A	A	A
wsnp_Ex_c5550_9779698	A/C	1A	589055758	+	NA	NA	NA	NA	NA	NA	C	C	C	A	A	C	A	C	A	C	C	C	A	A	C	A	A	C	A	C	C	A	C	C	C	A	C	A	C	A	C	A	C	C	C	C	A	A	A
wsnp_Ex_c2918_5381441	A/C	1A	593301601	+	NA	NA	NA	NA	NA	NA	C	C	C	C	C	N	A	A	A	A	A	A	C	A	C	A	A	A	C	A	A	A	A	A	C	A	A	C	A	C	C	C	A	C	A	A	C	A	C
wsnp_BE405749B_Ta_2_1	A/C	1B	9078284	+	NA	NA	NA	NA	NA	NA	C	C	C	C	C	C	C	A	C	A	C	C	C	C	C	A	C	C	C	C	C	C	C	C	A	C	A	C	C	A	A	C	C	C	C	C	C	C	A
wsnp_Ku_c2620_4980121	A/C	1B	26185562	+	NA	NA	NA	NA	NA	NA	C	C	C	C	C	A	C	A	C	C	C	C	C	A	C	C	C	N	C	C	C	C	C	C	C	N	C	A	N	C	C	C	C	C	N	N	C	C	C
wsnp_RFL_Contig4025_4499792	A/C	1B	26185889	-	NA	NA	NA	NA	NA	NA	C	C	A	A	C	A	A	A	A	C	A	C	C	A	A	A	A	A	A	C	C	A	C	C	A	A	C	C	A	A	A	A	C	A	A	A	A	A	A
wsnp_Ex_c5780_10153638	A/C	1B	26186142	+	NA	NA	NA	NA	NA	NA	C	C	C	C	C	A	C	A	C	C	C	C	C	A	C	C	C	N	C	C	C	C	C	C	C	N	C	A	N	C	C	C	C	C	N	N	C	C	C
wsnp_BE405834B_Ta_2_2	A/C	1B	28765517	-	NA	NA	NA	NA	NA	NA	C	C	C	A	C	C	C	C	C	C	C	C	C	C	C	C	C	C	C	C	C	C	A	C	C	C	C	C	C	C	C	C	A	C	C	C	C	C	C
wsnp_BE405834B_Ta_2_3	A/C	1B	28765643	+	NA	NA	NA	NA	NA	NA	C	C	C	A	C	C	C	C	C	C	C	C	C	C	C	C	C	N	C	N	C	C	A	C	C	N	C	C	N	C	C	C	A	C	N	N	C	C	C
wsnp_Ra_c19335_28504388	A/C	1B	46828697	+	NA	NA	NA	NA	NA	NA	A	A	C	A	C	A	A	A	A	A	A	A	A	A	C	A	A	C	C	A	C	A	A	A	C	C	A	A	C	A	A	A	A	A	C	C	A	A	A
wsnp_Ex_c22364_31560642	A/C	1B	49878813	+	NA	NA	NA	NA	NA	NA	C	C	C	C	C	A	C	C	A	C	C	A	A	A	C	C	C	C	C	C	C	C	C	A	C	C	C	A	C	A	A	A	A	A	C	C	C	A	A
wsnp_BE586140B_Ta_2_1	A/C	1B	50184440	-	NA	NA	NA	NA	NA	NA	A	A	A	A	A	A	A	A	A	A	A	A	A	A	A	A	A	A	C	A	C	A	A	A	A	A	A	A	A	A	A	A	A	A	A	A	A	A	A
wsnp_Ex_c14832_22953512	A/C	1B	53052391	+	NA	NA	NA	NA	NA	NA	A	A	C	A	A	A	A	A	A	A	A	A	A	A	C	A	A	A	A	A	A	A	A	A	A	A	A	A	A	A	A	A	A	A	A	A	A	A	A
wsnp_CAP8_c4576_2228073	A/C	1B	57713154	-	NA	NA	NA	NA	NA	NA	C	C	A	C	C	A	C	C	C	C	C	C	C	A	A	C	C	C	A	C	A	C	C	C	C	C	C	A	C	C	C	C	C	C	C	C	C	C	C
wsnp_Ex_c28495_37622019	A/C	1B	59600165	-	NA	NA	NA	NA	NA	NA	C	C	A	C	C	A	C	C	C	C	C	C	C	A	A	C	C	C	C	C	C	C	C	C	C	C	C	A	C	C	C	C	C	C	C	C	C	C	C
wsnp_Ku_c4911_8795151	A/C	1B	59601284	-	NA	NA	NA	NA	NA	NA	A	A	C	A	A	C	A	A	A	A	A	A	A	C	C	A	A	C	A	A	A	A	A	A	A	C	A	C	C	A	A	A	A	A	C	C	A	A	A
wsnp_Ex_c2111_3963161	A/C	1B	59601909	+	NA	NA	NA	NA	NA	NA	C	C	A	C	C	A	C	C	C	C	C	C	C	A	A	C	C	N	C	C	C	C	C	C	C	N	C	A	N	C	C	C	C	C	N	N	C	C	C
wsnp_Ex_c2111_3963339	A/C	1B	59602075	+	NA	NA	NA	NA	NA	NA	C	C	A	C	C	A	C	C	C	C	C	C	C	A	A	C	C	C	C	C	C	C	C	C	C	C	C	A	C	C	C	C	C	C	C	C	C	C	C
wsnp_Ku_c16938_25916279	A/C	1B	109728309	+	NA	NA	NA	NA	NA	NA	C	C	C	C	C	C	C	C	C	C	C	C	C	C	C	C	C	A	C	C	C	C	C	C	C	A	C	C	A	C	C	C	C	C	A	A	C	C	C
wsnp_Ex_c20975_30093113	A/C	1B	118510141	-	NA	NA	NA	NA	NA	NA	A	A	A	A	A	A	A	A	A	A	A	A	A	A	A	A	A	C	A	A	A	A	A	A	A	C	A	A	C	A	A	A	A	A	C	C	A	A	A
wsnp_BE399980B_Ta_2_1	A/C	1B	142523453	+	NA	NA	NA	NA	NA	NA	C	C	C	C	C	A	C	C	C	C	C	C	C	A	A	C	A	N	C	C	C	A	C	A	C	N	C	A	N	A	C	A	C	A	N	N	C	A	A
wsnp_Ku_c230_460618	A/C	1B	144395923	+	NA	NA	NA	NA	NA	NA	C	C	C	A	A	C	A	C	A	C	A	C	A	C	C	C	C	N	A	C	A	C	A	C	A	N	C	C	N	C	A	C	A	C	N	N	A	C	C
wsnp_BE443531B_Ta_1_1	A/C	1B	156687512	-	NA	NA	NA	NA	NA	NA	C	C	C	A	C	C	A	C	C	C	A	C	C	C	C	C	C	C	A	C	C	C	C	C	A	C	C	C	C	C	A	C	A	C	C	C	A	C	C
wsnp_Ku_c30910_40695864	A/C	1B	159388580	-	NA	NA	NA	NA	NA	NA	A	A	C	C	C	C	C	A	C	A	C	C	C	C	C	A	C	N	C	A	C	C	C	C	C	N	A	C	N	C	C	C	C	C	N	N	C	C	C
wsnp_BE518403B_Ta_1_1	A/C	1B	267970816	+	NA	NA	NA	NA	NA	NA	C	C	C	C	C	C	C	C	C	C	C	C	C	C	A	C	C	C	C	C	C	C	C	C	C	C	C	C	C	C	C	C	C	C	C	C	C	C	C
wsnp_JD_c13384_13393159	A/C	1B	313276516	+	NA	NA	NA	NA	NA	NA	C	C	C	C	C	C	C	C	C	A	C	A	A	C	C	A	C	A	C	C	C	C	A	C	C	C	A	C	A	C	A	C	A	C	A	A	A	C	C
wsnp_Ku_c62848_63784645	A/C	1B	314743718	+	NA	NA	NA	NA	NA	NA	C	C	A	C	C	C	C	C	C	C	C	A	C	C	C	C	C	C	C	C	C	C	C	C	C	C	C	C	C	C	C	C	C	C	C	C	C	C	C
wsnp_Ra_c21132_30487331	A/C	1B	331424049	-	NA	NA	NA	NA	NA	NA	C	C	A	A	A	A	A	C	A	C	A	A	A	A	A	C	A	A	A	C	A	A	A	A	A	A	A	A	A	A	A	A	A	A	A	A	A	A	A
wsnp_Ku_c30982_40765254	A/C	1B	336209877	-	NA	NA	NA	NA	NA	NA	C	C	C	A	A	A	A	C	A	C	A	C	A	C	A	C	A	A	A	C	A	A	A	A	A	A	A	A	A	A	A	A	A	A	A	A	A	A	A
wsnp_Ku_c30982_40765341	A/C	1B	336209964	-	NA	NA	NA	NA	NA	NA	A	A	A	C	C	C	C	A	C	A	C	A	C	A	C	A	C	C	C	A	C	C	C	C	C	C	C	C	C	C	C	C	C	C	C	C	C	C	C
wsnp_Ex_c15934_24341135	A/C	1B	381391144	+	NA	NA	NA	NA	NA	NA	A	A	C	A	A	A	A	A	A	A	A	A	A	A	A	A	A	A	A	A	A	A	A	A	A	A	A	A	A	A	A	A	A	A	A	A	C	A	A
wsnp_Ex_c30805_39678077	A/C	1B	382221515	+	NA	NA	NA	NA	NA	NA	C	C	A	C	C	C	C	C	C	C	C	C	C	C	C	C	C	C	C	C	C	C	C	C	C	C	C	C	C	C	C	C	C	C	C	C	A	C	C
wsnp_BE403956B_Ta_2_1	A/C	1B	406037182	+	NA	NA	NA	NA	NA	NA	C	C	C	C	C	C	C	C	C	C	C	C	C	C	C	C	C	C	C	C	C	C	C	C	C	C	C	C	C	C	C	C	C	C	C	C	C	C	C
wsnp_BE591501B_Ta_2_1	A/C	1B	420360334	-	NA	NA	NA	NA	NA	NA	C	C	C	C	C	C	C	C	C	C	C	C	C	C	C	C	C	C	C	C	C	C	C	C	C	C	C	C	C	C	C	C	C	C	C	C	A	C	C
wsnp_BE489692B_Ta_2_2	A/C	1B	423644473	-	NA	NA	NA	NA	NA	NA	A	A	A	A	A	A	A	A	A	A	A	A	A	A	A	A	A	A	A	A	A	A	A	A	A	A	A	A	A	A	A	A	A	A	A	A	C	A	A
wsnp_CAP11_c631_420055	A/C	1B	443563398	+	NA	NA	NA	NA	NA	NA	C	C	A	C	C	C	C	C	C	C	C	C	C	C	A	C	C	C	A	C	C	C	C	C	C	A	C	A	C	C	C	C	C	C	C	C	C	C	C
wsnp_CAP11_c631_419930	A/C	1B	443563500	+	NA	NA	NA	NA	NA	NA	A	A	C	A	A	A	A	A	A	A	A	A	A	A	C	A	A	A	C	A	A	A	A	C	A	C	A	C	A	C	A	C	A	C	A	A	A	C	C
wsnp_JD_c4485_5618761	A/C	1B	448300314	-	NA	NA	NA	NA	NA	NA	A	A	A	A	A	C	N	A	A	A	A	C	A	A	A	A	C	C	A	A	A	C	A	C	A	A	A	C	C	C	A	C	A	C	C	C	A	C	C
wsnp_Ku_c4951_8856170	A/C	1B	449134924	+	NA	NA	NA	NA	NA	NA	C	C	C	C	C	A	N	C	C	C	C	A	C	C	C	C	A	A	C	C	C	A	C	A	C	C	C	A	A	A	C	A	C	A	A	A	C	A	A
wsnp_Ex_c52474_56060204	A/C	1B	450611045	+	NA	NA	NA	NA	NA	NA	A	A	A	A	A	C	N	A	A	A	A	A	A	A	A	A	C	A	A	A	A	C	A	A	A	A	A	A	A	A	A	A	A	A	A	A	A	A	A
wsnp_Ex_c22006_31180883	A/C	1B	451076976	+	NA	NA	NA	NA	NA	NA	A	A	A	A	A	C	N	A	A	A	A	A	A	A	A	A	C	A	A	A	A	C	A	C	A	A	A	A	A	C	A	C	A	C	A	A	A	C	C
wsnp_Ex_c22006_31181239	A/C	1B	451077332	-	NA	NA	NA	NA	NA	NA	A	A	A	A	A	C	N	A	A	A	A	A	A	A	A	A	C	A	A	A	A	C	A	C	A	A	A	A	A	C	A	C	A	C	A	A	A	C	C
wsnp_Ex_c3681_6715277	A/C	1B	456975829	-	NA	NA	NA	NA	NA	NA	C	C	C	A	A	A	A	C	C	C	A	A	A	C	C	C	A	A	C	C	A	A	A	C	A	C	A	C	A	C	C	C	C	C	A	A	C	C	C
wsnp_Ex_c2025_3799847	A/C	1B	456976127	+	NA	NA	NA	NA	NA	NA	A	A	A	C	C	C	C	A	A	A	C	C	C	A	A	A	C	C	A	A	C	C	C	A	C	A	C	A	C	A	A	A	A	A	C	C	A	A	A
wsnp_Ra_c2027_3943938	A/C	1B	456977188	+	NA	NA	NA	NA	NA	NA	C	C	C	A	A	A	A	C	C	C	A	A	A	C	C	C	A	A	C	C	A	A	A	C	A	C	A	C	A	C	C	C	C	C	A	A	C	C	C
wsnp_Ku_c9971_16598986	A/C	1B	457385306	-	NA	NA	NA	NA	NA	NA	C	C	C	A	A	A	A	C	C	C	A	A	A	C	C	C	A	A	C	C	A	A	A	C	A	C	A	C	A	C	C	C	C	C	A	A	C	C	C
wsnp_CAP7_c940_480745	A/C	1B	457460601	+	NA	NA	NA	NA	NA	NA	C	C	C	A	A	A	A	C	C	C	A	A	A	C	C	C	A	A	C	C	A	A	A	C	A	C	A	C	A	C	C	C	C	C	A	A	C	C	C
wsnp_Ku_rep_c69901_69397257	A/C	1B	463531719	-	NA	NA	NA	NA	NA	NA	C	C	C	C	C	C	C	C	C	C	C	C	C	C	C	C	C	C	C	C	C	C	C	C	C	C	C	C	C	C	C	C	C	C	C	C	C	C	C
wsnp_Ex_rep_c67584_66224379	A/C	1B	463531761	-	NA	NA	NA	NA	NA	NA	C	C	C	C	C	C	C	C	C	C	C	C	C	C	C	C	C	C	C	C	C	C	C	C	C	C	C	C	C	C	C	C	C	C	C	C	C	C	C
wsnp_Ex_c2004_3770146	A/C	1B	469972598	+	NA	NA	NA	NA	NA	NA	A	A	A	A	A	A	A	A	A	A	A	A	A	A	A	A	A	A	A	A	A	A	A	A	A	A	A	C	A	A	A	A	A	A	A	A	A	A	A
wsnp_Ra_c12888_20519578	A/C	1B	471193799	-	NA	NA	NA	NA	NA	NA	C	C	C	A	A	A	A	C	C	C	A	A	A	C	C	C	A	A	C	C	A	C	A	A	A	A	A	A	A	A	A	A	A	A	A	A	A	A	A
wsnp_JD_c4641_5774711	A/C	1B	474449437	+	NA	NA	NA	NA	NA	NA	A	A	A	C	C	C	C	A	A	A	C	C	C	A	A	A	C	C	A	A	C	A	C	C	C	C	C	C	C	C	C	C	C	C	C	C	C	C	C
wsnp_CAP11_rep_c8576_3700031	A/C	1B	474449524	-	NA	NA	NA	NA	NA	NA	A	A	A	C	C	C	C	A	A	A	C	C	C	A	A	A	C	C	A	A	C	A	C	C	C	C	C	C	C	C	C	C	C	C	C	C	C	C	C
wsnp_Ex_c5388_9526777	A/C	1B	474451205	+	NA	NA	NA	NA	NA	NA	A	A	A	C	C	C	C	A	A	A	C	C	C	A	A	A	C	C	A	A	C	A	C	C	C	C	C	C	C	C	C	C	C	C	C	C	C	C	C
wsnp_Ex_c5388_9527189	A/C	1B	474451617	-	NA	NA	NA	NA	NA	NA	C	C	C	A	A	A	A	C	C	C	A	A	A	C	C	C	A	A	C	C	A	C	A	A	A	A	A	A	A	A	A	A	A	A	A	A	A	A	A
wsnp_BE446240B_Ta_2_4	A/C	1B	477416763	-	NA	NA	NA	NA	NA	NA	C	C	A	C	C	C	C	C	C	C	C	C	C	C	A	C	C	C	C	C	C	C	C	C	C	C	C	C	C	C	C	C	C	C	C	C	C	C	C
wsnp_Ex_c2278_4270123	A/C	1B	480367908	+	NA	NA	NA	NA	NA	NA	C	C	C	C	C	C	C	C	C	C	C	C	C	C	C	C	C	C	C	C	C	C	C	C	C	C	C	C	C	C	C	C	C	C	C	C	C	C	C
wsnp_Ex_c9960_16397347	A/C	1B	480841654	-	NA	NA	NA	NA	NA	NA	C	C	A	A	A	A	A	C	C	C	A	A	A	C	A	C	A	A	A	C	A	A	A	A	A	A	A	A	A	A	A	A	A	A	A	A	A	A	A
wsnp_Ex_rep_c66643_64952627	A/C	1B	484887576	+	NA	NA	NA	NA	NA	NA	A	A	C	C	C	A	N	A	A	A	C	C	C	A	C	A	A	C	C	A	C	C	C	C	C	C	C	C	C	C	C	C	C	C	C	C	C	C	C
wsnp_Ku_c39862_48205590	A/C	1B	488215561	+	NA	NA	NA	NA	NA	NA	C	C	A	A	A	C	N	C	C	C	A	C	A	C	A	C	C	A	C	C	A	C	A	A	A	A	A	C	A	A	A	A	A	A	C	A	A	A	A
wsnp_BF428726B_Ta_2_2	A/C	1B	509891392	+	NA	NA	NA	NA	NA	NA	C	C	C	C	C	C	C	C	C	C	C	C	C	C	C	C	C	C	A	C	C	A	C	C	C	A	C	C	C	C	C	C	C	C	C	C	C	C	C
wsnp_BG313767B_Ta_2_1	A/C	1B	509892418	+	NA	NA	NA	NA	NA	NA	A	A	A	A	A	A	A	A	A	A	A	A	A	A	A	A	A	A	A	A	A	A	A	A	A	A	A	A	A	A	A	A	A	A	A	A	A	A	A
wsnp_BE495786B_Ta_2_2	A/C	1B	510798597	+	NA	NA	NA	NA	NA	NA	C	C	C	A	C	C	C	C	C	C	A	C	C	C	C	C	C	C	C	C	C	C	C	A	A	C	C	A	A	A	C	A	C	A	C	A	A	A	A
wsnp_BE495786B_Ta_2_1	A/C	1B	510798804	+	NA	NA	NA	NA	NA	NA	A	A	A	C	A	A	A	A	A	A	C	A	A	A	A	A	A	A	C	A	A	C	A	C	C	C	A	C	C	C	A	C	A	C	A	C	C	C	C
wsnp_Ex_c17707_26454940	A/C	1B	510979510	+	NA	NA	NA	NA	NA	NA	C	C	C	A	C	C	C	C	C	C	A	C	C	C	C	C	C	C	A	C	C	A	C	A	A	A	C	A	A	A	C	A	C	A	C	A	A	A	A
wsnp_Ra_c29782_39115548	A/C	1B	510980841	+	NA	NA	NA	NA	NA	NA	C	C	C	A	C	C	C	C	C	C	A	C	C	C	C	C	C	C	A	C	C	A	C	A	A	A	C	A	A	A	C	A	C	A	C	A	A	A	A
wsnp_Ex_c5679_9976893	A/C	1B	511213188	+	NA	NA	NA	NA	NA	NA	A	A	A	C	A	A	A	A	A	A	C	A	A	A	A	A	A	A	A	A	A	A	A	C	C	A	A	C	C	C	A	C	A	C	A	C	C	C	C
wsnp_Ra_c19148_28288923	A/C	1B	511449170	+	NA	NA	NA	NA	NA	NA	C	C	C	A	C	C	C	C	C	C	A	C	C	C	C	C	C	C	C	C	C	C	C	A	A	C	C	A	A	A	C	A	C	A	C	A	A	A	A
wsnp_Ra_c11232_18256748	A/C	1B	520522452	-	NA	NA	NA	NA	NA	NA	A	A	A	C	A	A	A	A	A	A	C	A	A	A	A	A	A	A	A	A	A	A	A	C	C	A	A	C	A	C	A	C	A	C	A	C	C	C	C
wsnp_CAP11_c6264_2895652	A/C	1B	524153938	-	NA	NA	NA	NA	NA	NA	A	A	A	A	A	A	A	A	A	A	A	A	A	A	A	A	A	A	C	A	A	A	A	A	A	A	A	A	A	A	A	A	A	A	A	A	A	A	A
wsnp_Ex_c1600_3051075	A/C	1B	524154647	+	NA	NA	NA	NA	NA	NA	A	A	A	A	A	A	A	A	A	A	A	A	A	A	A	A	A	A	C	A	A	A	A	A	A	A	A	A	A	A	A	A	A	A	A	A	A	A	A
wsnp_Ra_c25590_35156699	A/C	1B	527001491	-	NA	NA	NA	NA	NA	NA	A	A	A	A	A	A	A	A	A	A	A	A	A	A	A	A	A	A	C	A	A	A	A	A	A	A	A	A	A	A	A	A	A	C	A	C	A	A	A
wsnp_Ex_c1495_2864718	A/C	1B	527001776	-	NA	NA	NA	NA	NA	NA	C	C	C	C	C	C	C	C	C	C	C	C	C	C	C	C	C	C	A	C	C	C	C	C	C	C	C	C	C	C	C	C	C	A	C	A	C	C	C
wsnp_BG606586B_Ta_2_13	A/C	1B	530481020	-	NA	NA	NA	NA	NA	NA	A	A	C	C	C	C	C	C	C	C	C	A	C	C	C	C	A	A	A	C	C	A	A	C	C	C	C	C	C	C	A	C	A	A	C	A	C	C	C
wsnp_CAP11_c543_375403	A/C	1B	542431635	-	NA	NA	NA	NA	NA	NA	A	A	A	A	A	A	A	A	A	A	A	A	A	A	A	A	A	A	A	A	A	A	A	A	A	A	A	A	A	A	A	A	A	C	A	C	A	A	A
wsnp_CAP12_rep_c4157_1894383	A/C	1B	542431635	-	NA	NA	NA	NA	NA	NA	A	A	A	A	A	A	A	A	A	A	A	A	A	A	A	A	A	A	A	A	A	A	A	A	A	A	A	A	A	A	A	A	A	C	A	C	A	A	A
wsnp_CAP8_rep_c4452_2170021	A/C	1B	542431635	-	NA	NA	NA	NA	NA	NA	A	A	A	A	A	A	A	A	A	A	A	A	A	A	A	A	A	A	A	A	A	A	A	A	A	A	A	A	A	A	A	A	A	C	A	C	A	A	A
wsnp_Ex_c7447_12752449	A/C	1B	543081712	+	NA	NA	NA	NA	NA	NA	A	A	C	C	A	C	C	C	C	C	C	A	A	C	C	C	A	A	C	C	A	A	A	C	C	C	A	A	C	C	A	C	A	A	C	A	C	C	C
wsnp_Ex_c7447_12751589	A/C	1B	543082572	-	NA	NA	NA	NA	NA	NA	A	A	C	C	A	C	C	C	C	C	C	A	A	C	C	C	A	A	C	C	A	A	A	C	C	C	A	A	C	C	A	C	A	A	C	A	C	C	C
wsnp_Ku_c34980_44256215	A/C	1B	545644664	+	NA	NA	NA	NA	NA	NA	A	A	A	A	A	A	A	A	A	A	A	A	A	A	A	A	A	A	A	A	A	A	A	A	A	C	A	A	A	A	A	A	A	C	A	C	A	A	A
wsnp_Ex_c402_791233	A/C	1B	548623447	+	NA	NA	NA	NA	NA	NA	C	C	C	C	C	C	C	C	C	C	C	C	C	C	C	C	C	C	A	C	C	C	C	C	C	C	C	C	C	C	C	C	C	C	C	C	C	C	C
wsnp_Ex_c402_791183	A/C	1B	548623497	-	NA	NA	NA	NA	NA	NA	C	C	C	C	C	C	C	C	C	C	C	C	C	C	C	C	C	C	C	C	C	C	C	C	C	C	C	C	C	C	C	C	C	A	C	A	C	C	C
wsnp_Ku_c23096_32987510	A/C	1B	548627057	+	NA	NA	NA	NA	NA	NA	A	A	A	C	C	C	C	C	C	C	C	C	C	C	C	C	A	A	C	A	C	A	A	C	C	A	C	C	C	C	A	C	C	A	C	A	A	C	C
wsnp_Ku_c33530_43012957	A/C	1B	548903641	-	NA	NA	NA	NA	NA	NA	C	C	C	C	C	C	C	C	C	C	C	C	C	C	C	C	C	C	C	C	C	C	C	C	C	C	C	C	C	C	C	C	C	A	C	A	C	C	C
wsnp_Ex_rep_c102633_87756283	A/C	1B	548903719	+	NA	NA	NA	NA	NA	NA	A	A	C	A	A	A	A	A	A	A	A	A	A	A	A	A	A	A	C	A	A	A	A	A	A	A	A	A	A	A	A	A	A	C	A	C	C	A	A
wsnp_Ex_c5245_9283053	A/C	1B	548904992	-	NA	NA	NA	NA	NA	NA	C	C	A	C	C	C	C	C	C	C	C	C	C	C	C	C	C	C	A	C	C	C	C	C	C	C	C	C	C	C	C	C	C	A	C	A	A	C	C
wsnp_Ku_c7266_12549538	A/C	1B	548905085	+	NA	NA	NA	NA	NA	NA	A	A	A	A	A	A	A	A	A	A	A	A	A	A	A	A	A	A	A	A	A	A	A	A	A	A	A	A	A	A	A	A	A	C	A	C	A	A	A
wsnp_JD_c6331_7499499	A/C	1B	548967475	+	NA	NA	NA	NA	NA	NA	A	A	C	A	A	A	A	A	A	A	A	A	A	A	A	A	A	A	C	A	A	A	A	A	A	A	A	A	A	A	A	A	A	C	A	C	C	A	A
wsnp_Ex_c8625_14468525	A/C	1B	553017501	-	NA	NA	NA	NA	NA	NA	A	A	C	A	A	A	A	A	A	A	A	A	A	A	A	A	A	A	C	A	A	A	A	A	A	C	A	A	A	A	A	A	A	C	A	C	C	A	A
wsnp_BM140362B_Ta_1_1	A/C	1B	553632699	-	NA	NA	NA	NA	NA	NA	A	A	A	A	A	A	A	A	A	A	A	A	A	A	A	A	A	A	A	A	A	A	A	A	A	A	A	A	A	A	A	A	A	A	A	A	A	A	A
wsnp_Ex_c4808_8584651	A/C	1B	560492852	+	NA	NA	NA	NA	NA	NA	A	A	C	C	C	C	C	C	C	C	C	C	C	C	C	C	C	A	A	A	C	C	A	C	C	A	C	C	C	C	C	C	A	A	C	A	C	C	C
wsnp_Ra_rep_c101899_87126448	A/C	1B	561507333	-	NA	NA	NA	NA	NA	NA	C	C	C	C	C	C	C	C	C	C	C	C	C	C	C	C	C	C	A	C	C	C	C	C	C	A	C	C	C	C	C	C	A	A	C	A	C	C	C
wsnp_JD_c2636_3554874	A/C	1B	563027675	-	NA	NA	NA	NA	NA	NA	C	C	C	C	A	C	C	C	A	A	C	A	A	C	C	A	C	C	C	C	A	C	C	C	A	A	A	C	C	C	A	C	A	A	C	A	C	C	C
wsnp_Ex_c22439_31632880	A/C	1B	563027814	+	NA	NA	NA	NA	NA	NA	C	C	C	C	C	C	C	C	C	C	C	C	C	C	C	C	C	C	C	C	C	C	C	C	A	C	C	C	C	C	C	C	C	C	C	C	C	C	C
wsnp_Ex_c13109_20725640	A/C	1B	568525317	-	NA	NA	NA	NA	NA	NA	A	A	C	A	A	C	A	A	A	A	A	A	A	A	A	A	A	A	A	A	A	A	A	C	C	A	A	A	C	A	A	A	A	A	C	A	A	A	A
wsnp_Ex_c23235_32471767	A/C	1B	568568422	+	NA	NA	NA	NA	NA	NA	C	C	A	C	C	A	C	C	C	C	C	C	C	C	C	C	C	C	C	C	C	C	C	A	A	C	C	C	A	C	C	C	C	C	A	C	C	C	C
wsnp_Ex_c23230_32466568	A/C	1B	568968323	-	NA	NA	NA	NA	NA	NA	A	A	C	A	A	C	A	A	A	A	A	A	A	A	A	A	A	A	A	A	A	A	A	C	C	A	A	A	C	A	A	A	A	A	C	A	A	A	A
wsnp_CAP11_c287_244799	A/C	1B	570023970	-	NA	NA	NA	NA	NA	NA	A	A	C	A	A	C	A	A	A	A	A	A	A	A	A	A	A	A	A	A	A	A	A	C	C	C	A	A	C	A	A	A	A	A	C	A	A	A	A
wsnp_Ex_rep_c107911_91350930	A/C	1B	570277209	-	NA	NA	NA	NA	NA	NA	C	C	A	C	C	A	C	C	C	C	C	C	C	C	C	C	C	C	C	C	C	C	C	A	A	C	C	C	A	C	C	C	C	C	A	C	C	C	C
wsnp_Ex_c9577_15857465	A/C	1B	571441194	-	NA	NA	NA	NA	NA	NA	A	A	C	A	A	A	A	A	A	A	A	A	A	A	A	A	A	A	A	A	A	A	A	A	C	C	A	A	C	C	A	C	A	C	C	N	A	C	C
wsnp_Ex_c9577_15857679	A/C	1B	571441403	-	NA	NA	NA	NA	NA	NA	C	C	A	C	C	C	C	C	C	C	C	C	C	C	C	C	C	C	C	C	C	C	C	C	A	C	C	C	A	C	C	C	C	C	A	C	C	C	C
wsnp_BE444359B_Td_2_3	A/C	1B	614452067	-	NA	NA	NA	NA	NA	NA	C	C	C	C	C	C	C	C	C	C	C	C	C	C	C	C	C	C	C	C	C	C	C	C	C	C	C	C	C	C	C	C	C	C	C	C	C	C	C
wsnp_Ex_c194_381656	A/C	1B	619685824	+	NA	NA	NA	NA	NA	NA	C	C	A	C	C	C	C	A	A	A	C	C	C	C	C	C	C	C	C	C	A	C	C	C	A	C	A	C	A	C	A	C	C	C	A	A	A	C	A
wsnp_Ex_c18384_27213023	A/C	1B	619691572	-	NA	NA	NA	NA	NA	NA	C	C	A	C	C	C	A	A	A	A	A	C	C	C	C	C	C	C	C	C	A	C	A	C	A	C	A	C	A	C	A	C	C	C	A	A	A	C	A
wsnp_BE494527B_Ta_2_1	A/C	1B	622467121	-	NA	NA	NA	NA	NA	NA	C	C	A	C	C	C	C	A	A	A	C	C	A	C	C	C	C	C	C	A	A	C	C	C	A	C	C	C	A	C	A	C	C	C	A	A	A	C	A
wsnp_BF200640B_Ta_2_1	A/C	1B	627946686	+	NA	NA	NA	NA	NA	NA	C	C	C	C	C	C	A	A	C	A	A	C	C	C	C	C	C	A	C	C	C	C	A	C	N	C	C	C	C	C	C	C	C	C	C	C	C	C	C
wsnp_Ra_c13959_21943006	A/C	1B	640555481	-	NA	NA	NA	NA	NA	NA	A	A	C	A	A	A	A	A	A	A	A	C	A	A	C	A	C	A	C	A	A	C	A	A	N	C	A	A	C	A	A	A	A	A	C	A	A	A	A
wsnp_JD_c19419_17536513	A/C	1B	640845347	+	NA	NA	NA	NA	NA	NA	A	A	A	A	A	A	A	A	A	A	A	A	A	A	A	A	A	A	A	A	A	A	A	A	N	A	A	A	C	A	A	A	A	A	C	A	A	A	A
wsnp_Ex_rep_c67747_66422973	A/C	1B	640845480	-	NA	NA	NA	NA	NA	NA	C	C	C	C	C	C	C	C	C	C	C	C	C	C	C	C	C	C	C	C	C	C	C	C	N	C	C	C	A	C	C	C	C	C	A	C	C	C	C
wsnp_Ex_rep_c67747_66422869	A/C	1B	640845584	-	NA	NA	NA	NA	NA	NA	A	A	C	A	A	A	A	A	A	A	A	C	A	A	A	A	A	A	C	C	A	C	A	A	N	C	A	A	C	A	A	A	A	A	C	A	A	A	A
wsnp_Ku_rep_c107952_93214466	A/C	1B	642678814	+	NA	NA	NA	NA	NA	NA	C	C	A	C	A	A	A	A	C	C	A	C	A	A	C	C	C	A	C	C	A	C	A	C	C	C	A	C	C	C	C	C	C	C	C	C	A	C	C
wsnp_Ku_c18881_28259811	A/C	1B	643101506	-	NA	NA	NA	NA	NA	NA	C	C	A	C	A	A	C	C	C	C	C	A	A	C	C	C	A	C	C	C	A	C	C	C	N	C	C	C	A	C	C	C	C	C	A	C	C	C	C
wsnp_CAP11_c1902_1022408	A/C	1B	646167476	+	NA	NA	NA	NA	NA	NA	C	C	A	A	C	A	C	A	A	C	C	A	C	A	A	C	A	A	A	A	C	A	A	A	A	C	C	A	A	A	A	A	A	A	A	A	C	A	A
wsnp_CAP7_c266_144809	A/C	1B	653185853	-	NA	NA	NA	NA	NA	NA	A	A	A	A	A	A	A	A	A	C	A	A	A	A	A	A	A	A	A	A	A	A	A	A	N	A	A	A	A	A	A	A	A	A	A	A	A	A	A
wsnp_CAP7_c1001_511228	A/C	1B	653888017	-	NA	NA	NA	NA	NA	NA	A	A	A	C	A	C	A	A	C	A	C	A	A	A	A	A	A	A	A	A	A	A	A	C	A	A	A	C	C	C	C	C	A	C	C	C	A	C	C
wsnp_Ex_c4774_8519623	A/C	1B	660722035	-	NA	NA	NA	NA	NA	NA	A	A	A	A	C	A	A	A	A	A	A	A	A	A	A	A	A	A	A	C	C	A	A	A	A	A	A	A	A	A	A	A	C	A	A	A	A	A	A
wsnp_CAP12_c590_319407	A/C	1B	661633458	+	NA	NA	NA	NA	NA	NA	C	C	C	C	C	C	C	C	C	C	A	C	C	C	C	C	C	C	C	C	C	C	C	C	C	C	C	C	C	C	C	C	C	C	C	C	C	C	C
wsnp_CAP12_c1337_682349	A/C	1B	664772512	+	NA	NA	NA	NA	NA	NA	A	A	C	C	C	C	A	C	C	C	A	C	C	C	A	A	C	C	C	C	A	C	A	C	C	C	A	C	C	C	C	C	C	C	C	C	C	C	C
wsnp_CAP12_c1337_682282	A/C	1B	664772578	+	NA	NA	NA	NA	NA	NA	C	C	A	A	A	A	C	A	A	A	C	A	A	A	C	C	A	A	A	A	C	A	C	A	A	A	C	A	A	A	A	A	A	A	A	A	A	A	A
wsnp_Ex_c38849_46284348	A/C	1B	667214331	-	NA	NA	NA	NA	NA	NA	A	A	C	C	A	C	A	C	C	C	A	C	C	C	C	A	C	C	C	C	C	C	A	C	C	C	A	C	C	C	C	C	C	C	C	C	C	C	C
wsnp_Ex_c4436_7981037	A/C	1B	668124597	-	NA	NA	NA	NA	NA	NA	C	C	A	A	A	A	C	A	A	A	C	A	A	A	A	C	A	A	A	A	A	A	C	A	A	A	C	A	A	A	A	A	A	A	A	A	A	A	A
wsnp_Ex_c4436_7981188	A/C	1B	668124748	+	NA	NA	NA	NA	NA	NA	A	A	C	C	C	C	A	C	C	C	A	C	C	C	C	A	C	C	C	C	C	C	A	C	C	C	A	C	C	C	C	C	C	C	C	C	C	C	C
wsnp_Ex_c13606_21380703	A/C	1B	673745594	-	NA	NA	NA	NA	NA	NA	A	A	A	A	A	A	A	A	A	A	A	A	A	A	C	A	A	C	A	C	C	A	A	C	C	A	A	A	C	C	C	C	C	A	C	C	C	C	C
wsnp_CAP11_c2596_1325540	A/C	1B	674498455	-	NA	NA	NA	NA	NA	NA	C	C	C	C	C	C	A	C	C	A	C	A	C	C	C	C	C	C	C	C	A	C	C	C	C	C	C	C	A	C	A	C	C	C	A	A	C	C	C
wsnp_CAP11_c2596_1325713	A/C	1B	674498627	-	NA	NA	NA	NA	NA	NA	C	C	C	C	C	C	A	C	C	A	C	A	C	C	C	C	C	C	C	C	C	C	C	C	C	C	C	C	C	C	C	C	C	C	C	C	C	C	C
wsnp_Ra_c35998_44436619	A/C	1B	674808104	+	NA	NA	NA	NA	NA	NA	A	A	A	A	A	C	A	C	A	A	A	A	A	C	A	A	C	A	A	A	A	C	A	A	C	C	A	A	A	A	A	A	A	A	A	A	A	A	A
wsnp_Ex_rep_c88749_79992654	A/C	1B	676262524	-	NA	NA	NA	NA	NA	NA	A	A	A	C	A	A	C	A	C	C	A	C	A	C	A	A	A	C	A	C	N	A	A	A	A	A	A	A	C	A	C	C	C	A	C	C	C	C	C
wsnp_Ku_c2797_5284087	A/C	1B	678316660	-	NA	NA	NA	NA	NA	NA	A	A	A	A	C	A	A	A	A	A	A	A	C	A	A	A	A	A	C	A	C	A	A	A	A	A	A	A	A	A	A	A	A	C	A	A	A	A	A
wsnp_Ex_c29452_38489374	A/C	1B	678432273	+	NA	NA	NA	NA	NA	NA	C	C	C	C	A	N	A	C	C	A	C	C	A	C	A	C	A	C	A	A	A	A	C	A	A	A	C	A	A	A	A	A	A	A	A	A	A	A	A
wsnp_Ex_c649_1279852	A/C	1B	681253335	+	NA	NA	NA	NA	NA	NA	C	C	C	C	C	C	N	C	C	A	C	A	C	A	C	C	A	A	C	C	C	A	C	C	A	A	C	C	C	C	C	A	A	C	C	C	C	A	A
wsnp_BG274687B_Ta_2_1	A/C	1B	686843295	-	NA	NA	NA	NA	NA	NA	C	C	C	C	C	A	N	A	A	A	A	A	C	C	A	C	A	A	C	A	A	A	C	A	A	A	C	C	A	A	A	A	A	C	A	A	A	A	A
wsnp_BE446672B_Ta_2_1	A/C	1B	687718553	+	NA	NA	NA	NA	NA	NA	A	A	A	A	A	A	A	C	A	A	C	C	A	A	C	A	A	A	A	A	A	A	A	A	A	C	A	A	A	A	A	A	A	A	A	A	A	A	A
wsnp_Ex_c17990_26770800	A/C	1B	687797890	-	NA	NA	NA	NA	NA	NA	C	C	C	C	C	C	C	A	C	C	A	A	C	C	A	C	C	C	C	C	C	C	C	C	C	A	C	C	C	C	C	C	A	C	C	A	C	C	A
wsnp_Ex_c1597_3045682	A/C	1B	688283156	-	NA	NA	NA	NA	NA	NA	C	C	C	C	C	C	C	A	C	C	A	A	C	C	A	C	C	C	C	C	C	C	C	A	C	A	C	C	C	A	C	A	A	C	C	A	C	A	A
wsnp_Ku_c1827_3575162	A/C	1B	688284457	-	NA	NA	NA	NA	NA	NA	C	C	C	C	C	C	C	A	C	C	A	A	C	C	A	C	C	C	C	C	C	C	C	A	C	A	C	C	C	A	C	A	A	C	C	A	C	A	A
wsnp_Ex_c11461_18489681	A/C	1B	688767114	+	NA	NA	NA	NA	NA	NA	A	A	A	A	A	A	A	A	A	A	A	A	A	A	A	A	A	A	A	A	A	A	A	A	A	A	A	A	A	A	A	A	A	A	A	A	A	A	A
wsnp_Ex_c955_1827719	A/C	1B	688768283	+	NA	NA	NA	NA	NA	NA	C	C	C	C	C	C	C	C	C	C	A	C	C	C	C	C	C	C	C	C	C	C	C	C	C	C	C	C	C	C	C	C	C	C	C	C	C	C	C
wsnp_Ex_c278_538285	A/C	1D	417812	-	NA	NA	NA	NA	NA	NA	C	C	A	C	C	C	C	C	A	C	C	C	C	C	C	C	C	A	C	C	C	C	C	C	C	A	C	C	C	C	C	C	A	C	C	A	C	A	C
wsnp_JD_c5316_6447231	A/C	1D	2077073	-	NA	NA	NA	NA	NA	NA	A	A	N	A	A	A	A	A	A	A	N	A	A	A	N	A	A	C	A	A	A	A	C	A	A	C	A	A	C	C	C	N	N	N	C	A	A	C	C
wsnp_Ex_c1969_3705930	A/C	1D	7874703	+	NA	NA	NA	NA	NA	NA	A	A	C	A	A	A	A	A	C	A	A	A	A	C	A	A	A	A	C	A	A	A	A	A	A	A	A	A	A	A	A	A	A	A	A	A	A	A	A
wsnp_Ex_c1085_2078944	A/C	1D	8185547	-	NA	NA	NA	NA	NA	NA	C	C	A	C	C	C	C	C	A	C	C	C	C	A	C	A	C	C	C	C	C	C	C	C	C	C	A	C	C	C	C	C	C	C	C	C	C	C	C
wsnp_Ex_c1358_2600929	A/C	1D	8605331	+	NA	NA	NA	NA	NA	NA	C	C	A	C	C	C	C	C	C	C	C	C	C	A	C	A	C	C	C	C	C	C	C	C	C	C	A	C	C	C	C	C	C	C	C	C	C	C	C
wsnp_Ex_c1358_2601510	A/C	1D	8605912	-	NA	NA	NA	NA	NA	NA	A	A	C	A	A	A	A	A	A	A	A	A	A	N	A	N	A	A	A	A	A	A	A	A	A	A	C	A	A	A	A	A	A	A	A	A	A	A	A
wsnp_Ex_c1358_2602235	A/C	1D	8606637	-	NA	NA	NA	NA	NA	NA	A	A	C	A	A	A	A	A	A	A	A	A	A	C	A	C	A	A	A	A	A	A	A	A	A	A	C	A	A	A	A	A	A	A	A	A	A	A	A
wsnp_Ra_c2633_5017265	A/C	1D	8610141	-	NA	NA	NA	NA	NA	NA	A	A	A	A	A	C	C	C	A	C	C	C	A	A	A	A	A	A	C	C	A	A	A	C	C	A	A	A	C	C	C	C	C	C	C	A	C	A	C
wsnp_Ex_c7705_13141187	A/C	1D	10721199	+	NA	NA	NA	NA	NA	NA	A	A	C	C	A	A	A	A	C	A	C	A	C	A	C	C	C	C	A	C	A	C	C	C	C	A	C	C	A	C	C	C	A	C	A	C	C	C	C
wsnp_Ex_c7252_12454704	A/C	1D	11544138	+	NA	NA	NA	NA	NA	NA	A	A	C	C	A	C	A	N	C	A	C	A	C	A	C	C	C	C	A	C	A	C	C	C	C	A	C	C	C	C	C	C	A	C	C	C	C	C	C
wsnp_BE586140D_Ta_2_2	A/C	1D	32544853	-	NA	NA	NA	NA	NA	NA	A	A	A	A	A	A	A	A	A	A	A	A	A	A	A	A	A	C	A	C	C	A	A	C	A	C	A	C	A	A	C	A	C	C	A	A	C	A	C
wsnp_CAP12_c633_339740	A/C	1D	36322755	-	NA	NA	NA	NA	NA	NA	C	C	A	A	A	C	C	A	A	C	C	C	A	C	A	C	A	C	A	C	C	A	C	C	A	C	C	C	A	A	C	C	C	C	C	A	C	A	C
wsnp_CAP11_c1043_618449	A/C	1D	38552755	-	NA	NA	NA	NA	NA	NA	C	C	C	A	C	C	C	A	A	C	C	C	C	C	A	C	C	C	A	C	C	C	C	C	A	C	C	C	A	A	C	C	C	C	C	A	C	A	C
wsnp_CAP8_rep_c3713_1832742	A/C	1D	40166502	-	NA	NA	NA	NA	NA	NA	C	C	A	C	A	A	C	A	C	C	C	A	A	A	C	C	A	A	C	A	A	A	C	A	A	A	C	A	A	C	A	A	A	A	A	C	A	C	A
wsnp_CAP11_rep_c4017_1896951	A/C	1D	40166503	-	NA	NA	NA	NA	NA	NA	C	C	A	C	A	A	C	A	C	C	C	A	A	A	C	C	A	A	C	A	A	A	C	A	A	A	C	A	A	C	A	A	A	A	A	C	A	C	A
wsnp_CAP8_c458_368125	A/C	1D	49422606	-	NA	NA	NA	NA	NA	NA	C	C	C	C	C	A	C	C	C	C	C	A	C	A	C	C	C	C	C	A	C	C	C	A	C	A	C	A	C	C	A	C	A	A	C	C	C	C	A
wsnp_BE445121D_Ta_2_2	A/C	1D	55896943	-	NA	NA	NA	NA	NA	NA	A	A	A	A	A	C	A	A	A	A	A	C	A	C	A	A	A	A	A	C	A	A	A	C	A	C	A	C	A	A	C	A	C	C	A	A	A	A	C
wsnp_RFL_Contig2185_1520256	A/C	1D	75656349	+	NA	NA	NA	NA	NA	NA	C	C	C	C	C	C	C	C	C	C	C	C	C	C	C	C	C	C	C	C	C	C	C	C	C	C	C	C	C	C	C	C	C	C	C	C	C	C	C
wsnp_Ex_rep_c67109_65585939	A/C	1D	98844669	+	NA	NA	NA	NA	NA	NA	C	C	C	C	C	C	C	C	C	C	C	A	C	C	C	C	C	C	C	C	C	C	A	C	C	C	C	C	C	C	C	C	C	C	C	C	C	C	C
wsnp_BE424100D_Ta_1_1	A/C	1D	229067018	-	NA	NA	NA	NA	NA	NA	A	A	A	A	A	A	A	A	A	A	A	A	A	A	C	A	A	C	A	A	A	A	A	A	A	A	A	A	A	A	A	A	A	A	A	A	C	A	A
wsnp_BE517805D_Ta_1_1	A/C	1D	392140588	+	NA	NA	NA	NA	NA	NA	C	C	C	C	C	C	C	C	C	C	C	C	C	C	C	C	C	C	C	C	C	C	C	C	C	C	C	C	C	C	C	C	C	C	C	C	C	C	C
wsnp_Ex_c27290_36498531	A/C	1D	408072786	-	NA	NA	NA	NA	NA	NA	A	A	C	C	C	C	A	C	C	A	C	C	C	C	C	A	C	C	C	C	C	C	C	C	N	C	A	C	A	C	C	C	A	C	C	C	C	C	C
wsnp_Ex_c27290_36498462	A/C	1D	408072855	-	NA	NA	NA	NA	NA	NA	C	C	A	A	A	A	C	A	A	C	A	A	A	A	A	C	A	A	A	A	A	A	A	A	N	A	C	A	C	A	A	A	C	A	A	A	A	A	A
wsnp_Ex_c1318_2520916	A/C	1D	408073060	+	NA	NA	NA	NA	NA	NA	A	A	C	C	C	C	A	C	C	A	C	C	C	C	C	A	C	C	C	C	C	C	C	C	N	C	A	C	A	C	C	C	A	C	C	C	C	C	C
wsnp_Ex_c1318_2520706	A/C	1D	408073270	-	NA	NA	NA	NA	NA	NA	C	C	A	A	A	A	C	A	A	C	A	A	A	A	A	C	A	A	A	A	A	A	A	A	N	A	C	A	C	A	A	A	C	A	A	A	A	A	A
wsnp_Ex_c1318_2519998	A/C	1D	408073978	+	NA	NA	NA	NA	NA	NA	A	A	C	C	C	C	A	C	C	A	C	C	C	C	C	A	C	C	C	C	C	C	C	C	N	C	A	C	A	C	C	C	A	C	C	C	C	C	C
wsnp_Ex_c25974_35235456	A/C	1D	408075155	+	NA	NA	NA	NA	NA	NA	C	C	A	A	A	A	C	A	A	C	A	A	A	A	A	C	A	A	A	A	A	A	A	A	N	A	C	A	C	A	A	A	C	A	A	A	A	A	A
wsnp_Ex_c25974_35235503	A/C	1D	408075202	+	NA	NA	NA	NA	NA	NA	C	C	A	A	A	A	C	A	A	C	A	A	A	A	A	C	A	A	A	A	A	A	A	A	N	A	C	A	C	A	A	A	C	A	A	A	A	A	A
wsnp_Ex_c6920_11929171	A/C	1D	408076837	-	NA	NA	NA	NA	NA	NA	C	C	A	A	A	A	C	A	A	C	A	A	A	A	A	C	A	A	A	A	A	A	A	A	N	A	C	A	C	A	A	A	C	A	A	A	A	A	A
wsnp_Ex_c6920_11928994	A/C	1D	408077014	+	NA	NA	NA	NA	NA	NA	A	A	C	C	C	C	A	C	C	A	C	C	C	C	C	A	C	C	C	C	C	C	C	C	N	C	A	C	A	C	C	C	A	C	C	C	C	C	C
wsnp_Ku_c2624_4987257	A/C	1D	408243869	-	NA	NA	NA	NA	NA	NA	A	A	C	C	C	C	A	C	C	A	C	C	C	C	C	A	C	C	C	C	C	C	C	C	N	C	A	C	A	C	C	C	A	C	C	C	C	C	C
wsnp_Ex_c57601_59245380	A/C	1D	408244886	+	NA	NA	NA	NA	NA	NA	A	A	C	C	N	N	A	N	C	A	C	C	N	N	N	N	C	C	C	C	N	N	C	C	N	C	A	C	N	N	C	N	A	C	C	C	N	N	N
wsnp_JD_c8173_9207415	A/C	1D	408245642	-	NA	NA	NA	NA	NA	NA	A	A	C	C	C	C	A	C	C	A	C	C	C	C	C	A	C	C	C	C	C	C	C	C	N	C	A	C	A	C	C	C	A	C	C	C	C	C	C
wsnp_Ex_c1609_3069103	A/C	1D	408246011	-	NA	NA	NA	NA	NA	NA	C	C	C	C	C	C	C	C	C	C	C	C	C	C	C	C	C	C	C	C	C	C	C	C	C	C	C	C	C	C	C	C	C	C	C	C	C	C	C
wsnp_Ku_c5560_9851459	A/C	1D	408404758	+	NA	NA	NA	NA	NA	NA	C	C	A	A	A	A	C	A	A	C	A	A	A	A	A	C	A	A	A	A	A	A	A	A	N	A	C	A	C	A	A	A	C	A	A	A	A	A	A
wsnp_Ku_c5560_9853214	A/C	1D	408407934	+	NA	NA	NA	NA	NA	NA	C	C	A	A	A	A	C	A	A	C	A	A	A	A	A	C	A	A	A	A	A	A	A	A	C	A	C	A	C	A	A	A	C	A	A	A	A	A	A
wsnp_Ex_c3831_6966926	A/C	1D	409496882	+	NA	NA	NA	NA	NA	NA	A	A	A	C	C	A	A	A	C	A	A	C	C	C	C	A	C	C	C	C	C	C	C	C	A	C	A	C	A	C	C	A	A	C	A	C	C	C	C
wsnp_Ex_c18462_27305612	A/C	1D	409793578	+	NA	NA	NA	NA	NA	NA	C	C	C	C	C	C	C	C	C	C	C	C	C	C	C	C	A	C	A	C	C	A	C	C	C	A	C	C	C	C	C	C	C	A	C	A	C	C	C
wsnp_Ex_c8188_13842273	A/C	1D	410464692	-	NA	NA	NA	NA	NA	NA	C	C	C	A	A	C	C	C	A	C	C	A	A	A	A	C	A	A	A	A	A	A	A	A	C	A	C	C	C	A	A	C	C	A	C	A	A	A	A
wsnp_Ex_c15396_23659859	A/C	1D	412023760	-	NA	NA	NA	NA	NA	NA	C	C	C	A	A	C	C	C	A	C	C	A	A	A	A	C	A	A	A	A	A	A	A	A	C	A	C	C	C	A	A	C	C	A	C	A	A	A	A
wsnp_Ex_c9149_15222908	A/C	1D	419734558	-	NA	NA	NA	NA	NA	NA	C	C	A	C	C	A	C	C	C	C	C	C	C	C	C	C	C	C	C	C	C	C	A	C	C	A	C	C	A	A	A	A	C	A	A	A	C	C	A
wsnp_Ex_c34164_42522753	A/C	1D	421881349	+	NA	NA	NA	NA	NA	NA	A	A	A	A	A	A	A	A	A	A	A	A	A	A	A	A	A	A	A	A	A	A	A	A	A	A	A	A	C	C	C	A	A	C	A	C	A	A	C
wsnp_Ku_c36191_45258467	A/C	1D	422683950	+	NA	NA	NA	NA	NA	NA	C	C	C	C	C	C	C	C	C	C	C	C	C	C	C	C	C	C	C	C	C	C	C	C	C	C	C	C	A	A	A	C	C	A	C	A	C	C	A
wsnp_Ra_c26947_36495207	A/C	1D	427618145	+	NA	NA	NA	NA	NA	NA	A	A	A	A	A	A	A	A	A	A	A	A	A	A	A	A	A	A	A	A	A	A	A	A	A	A	A	A	C	A	A	A	A	A	A	A	A	A	A
wsnp_Ex_c9758_16120551	A/C	1D	430416719	-	NA	NA	NA	NA	NA	NA	C	C	C	C	C	C	C	C	C	C	C	C	C	C	C	C	C	C	C	C	C	C	C	C	C	C	C	C	A	C	C	C	C	C	C	C	C	C	C
wsnp_Ex_rep_c68201_66981297	A/C	1D	430565175	+	NA	NA	NA	NA	NA	NA	A	A	A	A	A	A	A	A	A	A	A	A	A	A	A	A	A	A	A	A	A	A	A	A	A	A	A	A	C	A	A	A	A	A	A	A	A	A	A
wsnp_Ra_rep_c70864_68811286	A/C	1D	430567812	+	NA	NA	NA	NA	NA	NA	C	C	C	C	C	C	C	C	C	C	C	C	C	C	C	C	C	C	C	C	C	C	C	C	C	C	C	C	A	C	C	C	C	C	C	C	C	C	C
wsnp_BG263358D_Ta_2_1	A/C	1D	433252851	+	NA	NA	NA	NA	NA	NA	A	A	C	A	A	C	A	A	A	A	A	A	A	A	C	A	A	A	A	A	A	A	C	A	A	C	A	A	C	A	A	C	A	A	C	A	A	A	A
wsnp_Ex_c32956_41523146	A/C	1D	433905045	-	NA	NA	NA	NA	NA	NA	C	C	A	C	C	A	C	C	C	C	C	C	C	C	A	C	C	C	C	C	C	C	A	C	C	A	C	C	A	C	C	A	C	C	A	C	C	C	C
wsnp_BF474139D_Ta_2_1	A/C	1D	433914385	+	NA	NA	NA	NA	NA	NA	A	A	C	A	A	C	A	A	A	A	A	A	A	A	C	A	A	A	A	A	A	A	C	A	A	C	A	A	C	A	A	C	A	A	C	A	A	A	A
wsnp_Ex_c35886_43949442	A/C	1D	436193623	+	NA	NA	NA	NA	NA	NA	C	C	C	C	C	C	C	C	A	C	A	A	A	A	A	C	A	A	A	C	A	A	C	A	C	C	C	C	A	C	C	C	C	C	C	C	C	A	C
wsnp_Ra_c193_406396	A/C	1D	436971042	+	NA	NA	NA	NA	NA	NA	C	C	C	C	C	C	C	C	C	C	C	C	C	C	A	C	C	C	C	C	C	C	C	C	C	C	C	C	A	C	C	C	C	C	C	C	C	C	C
wsnp_JD_c100_159424	A/C	1D	454175704	-	NA	NA	NA	NA	NA	NA	A	A	A	A	A	A	A	A	A	A	A	A	A	A	A	A	A	A	A	A	A	A	A	A	A	C	C	A	A	C	A	C	A	C	A	A	A	C	A
wsnp_BF200742D_Ta_1_1	A/C	1D	470730412	-	NA	NA	NA	NA	NA	NA	C	C	C	C	C	C	C	C	C	C	C	C	C	C	C	C	C	C	C	C	C	C	C	C	C	C	C	C	C	C	C	C	C	C	C	C	C	C	C
wsnp_RFL_Contig4298_4993464	A/C	1D	481698730	+	NA	NA	NA	NA	NA	NA	C	C	C	C	C	C	C	C	C	C	C	C	C	C	C	C	C	C	C	C	C	C	C	C	C	C	C	C	C	C	C	C	C	C	C	C	C	C	C
wsnp_Ex_c19516_28481857	A/C	2A	2646023	+	NA	NA	NA	NA	NA	NA	C	C	C	C	A	A	C	C	C	A	C	C	C	C	C	C	C	C	C	C	C	C	A	C	C	A	C	A	C	C	C	C	C	C	C	C	C	C	C
wsnp_Ex_rep_c66982_65423289	A/C	2A	3101515	+	NA	NA	NA	NA	NA	NA	C	C	C	C	C	A	N	C	C	A	C	C	C	C	C	C	C	C	C	C	C	C	A	C	N	A	C	A	C	C	C	C	C	C	C	C	C	C	C
wsnp_Ex_c11560_18632698	A/C	2A	3101782	-	NA	NA	NA	NA	NA	NA	C	C	C	C	N	A	N	C	C	A	C	C	C	C	C	C	C	C	C	C	C	C	A	C	N	A	C	A	C	C	C	C	C	C	C	C	C	C	C
wsnp_Ex_c11560_18632777	A/C	2A	3101861	-	NA	NA	NA	NA	NA	NA	A	A	A	A	A	C	N	A	A	C	A	A	A	A	A	A	A	A	A	A	A	A	C	A	N	C	A	C	A	A	A	A	A	A	A	A	A	A	A
wsnp_Ku_c23598_33524490	A/C	2A	3447494	+	NA	NA	NA	NA	NA	NA	A	A	A	A	N	C	A	A	A	C	A	A	A	A	A	A	A	A	A	A	A	A	C	A	N	C	A	C	A	A	A	A	A	A	A	A	A	A	A
wsnp_Ex_c11950_19164191	A/C	2A	4216166	+	NA	NA	NA	NA	NA	NA	C	C	A	A	A	A	C	A	A	A	A	A	A	C	A	C	C	A	A	A	A	C	C	C	C	C	C	C	A	C	A	A	C	C	A	A	C	C	A
wsnp_Ex_c342_670243	A/C	2A	5912082	-	NA	NA	NA	NA	NA	NA	C	C	C	C	A	C	C	A	C	C	C	C	C	N	C	C	C	C	A	C	C	C	A	C	N	A	C	A	C	C	C	C	C	C	C	C	C	C	C
wsnp_Ex_c342_670415	A/C	2A	5912254	-	NA	NA	NA	NA	NA	NA	C	C	C	C	A	C	C	A	C	C	C	C	C	N	C	C	C	C	A	C	C	C	A	C	N	A	C	A	C	C	C	C	C	C	C	C	C	C	C
wsnp_CAP11_c1604_886894	A/C	2A	16872066	+	NA	NA	NA	NA	NA	NA	C	C	C	C	C	C	C	C	A	C	C	C	C	C	C	C	C	C	C	C	C	C	C	C	C	C	C	C	C	C	C	C	C	C	C	C	C	C	C
wsnp_Ex_c26406_35653828	A/C	2A	21254182	+	NA	NA	NA	NA	NA	NA	A	A	C	A	A	A	A	A	C	A	A	A	A	A	C	A	A	A	C	A	A	A	C	C	A	A	A	A	A	C	C	C	A	C	A	C	C	C	C
wsnp_CAP11_rep_c4118_1946999	A/C	2A	30020811	-	NA	NA	NA	NA	NA	NA	A	A	C	A	C	C	C	C	C	A	A	C	C	C	C	A	C	C	A	C	C	C	C	C	N	A	A	C	A	C	C	C	A	C	A	C	C	C	C
wsnp_CAP8_c2110_1147974	A/C	2A	30071860	+	NA	NA	NA	NA	NA	NA	C	C	A	C	A	A	A	A	A	C	C	A	A	A	A	C	A	A	C	A	A	A	A	A	N	C	C	A	C	A	A	A	C	A	C	A	A	A	A
wsnp_Ex_c2939_5423698	A/C	2A	31177395	+	NA	NA	NA	NA	NA	NA	C	C	A	A	A	A	A	A	A	C	C	A	C	A	A	C	A	A	C	A	A	A	A	C	N	C	C	A	C	C	A	C	C	C	C	A	A	A	A
wsnp_Ex_c19260_28187434	A/C	2A	33044813	-	NA	NA	NA	NA	NA	NA	A	A	A	A	A	N	N	N	C	A	N	A	A	A	A	A	A	A	A	A	A	A	C	A	N	A	N	A	A	A	A	A	A	A	C	A	A	A	A
wsnp_Ku_c1292_2572053	A/C	2A	45120252	-	NA	NA	NA	NA	NA	NA	C	C	C	C	C	A	A	C	A	C	A	C	C	A	A	C	C	A	C	A	A	C	A	C	C	C	C	C	A	C	A	C	A	C	A	A	C	C	C
wsnp_Ex_c866_1684236	A/C	2A	50916491	+	NA	NA	NA	NA	NA	NA	A	A	A	C	C	A	A	A	A	C	A	C	A	A	A	A	A	A	C	C	A	A	A	A	C	A	A	A	A	A	A	C	A	A	A	A	C	C	C
wsnp_BQ168780B_Ta_2_1	A/C	2A	58393919	+	NA	NA	NA	NA	NA	NA	C	C	A	A	A	C	A	A	A	A	C	A	C	C	A	A	C	C	C	A	C	C	C	A	A	A	A	C	A	A	A	A	A	A	A	A	A	A	A
wsnp_Ex_c15822_24204224	A/C	2A	59322566	+	NA	NA	NA	NA	NA	NA	A	A	C	A	C	A	C	A	A	A	A	C	C	A	C	A	A	A	C	C	A	A	A	C	C	A	A	A	C	C	A	C	A	C	C	A	C	C	C
wsnp_Ku_c15567_24224400	A/C	2A	61287682	+	NA	NA	NA	NA	NA	NA	A	A	A	A	C	A	C	A	A	A	A	C	A	A	C	A	A	A	A	C	A	A	A	C	C	A	A	A	C	C	A	C	A	C	C	A	C	C	C
wsnp_Ku_c15567_24224486	A/C	2A	61287764	+	NA	NA	NA	NA	NA	NA	A	A	A	A	C	A	C	A	A	A	A	C	A	A	C	A	A	A	A	C	A	A	A	C	C	A	A	A	C	C	A	C	A	C	C	A	C	C	C
wsnp_JD_c18695_17091254	A/C	2A	71589596	+	NA	NA	NA	NA	NA	NA	A	A	A	A	A	A	A	A	A	A	A	A	C	C	C	A	A	A	A	A	A	A	A	A	A	A	A	C	A	A	A	A	A	A	A	A	A	A	A
wsnp_BG314532A_Ta_2_1	A/C	2A	75139194	-	NA	NA	NA	NA	NA	NA	A	A	C	A	C	A	A	A	C	A	A	A	C	A	A	A	C	A	C	A	A	C	A	A	C	A	A	C	C	A	A	C	C	A	C	A	A	A	C
wsnp_CAP11_rep_c8768_3788007	A/C	2A	78328850	-	NA	NA	NA	NA	NA	NA	C	C	A	C	A	C	C	C	A	C	C	C	C	A	C	C	A	C	A	C	C	A	C	C	A	C	C	C	A	C	C	A	A	C	A	C	C	C	A
wsnp_Ex_c15325_23565794	A/C	2A	78331331	+	NA	NA	NA	NA	NA	NA	A	A	C	A	C	A	A	A	C	A	A	A	A	C	A	A	C	A	C	A	A	C	A	A	C	A	A	A	C	A	A	C	C	A	C	A	A	A	C
wsnp_BE497494A_Td_2_2	A/C	2A	78334538	+	NA	NA	NA	NA	NA	NA	C	C	C	C	C	C	C	C	C	C	C	C	C	A	C	C	C	C	C	C	C	C	C	C	C	C	C	C	C	C	C	C	C	C	C	C	C	C	C
wsnp_BE497494A_Td_2_1	A/C	2A	78334592	+	NA	NA	NA	NA	NA	NA	A	A	A	A	A	A	A	A	A	A	A	A	A	C	A	A	A	A	A	A	A	A	A	A	A	A	A	A	A	A	A	A	A	A	A	A	A	A	A
wsnp_CAP12_c1269_649827	A/C	2A	80479649	-	NA	NA	NA	NA	NA	NA	A	A	A	A	A	A	A	A	A	A	A	A	A	A	A	A	A	A	A	A	A	A	A	A	A	A	A	A	A	A	A	A	A	A	A	A	A	A	A
wsnp_Ex_c41913_48628356	A/C	2A	84950970	-	NA	NA	NA	NA	NA	NA	A	A	C	C	C	C	A	A	C	C	A	C	C	C	C	A	C	A	C	A	A	C	C	A	C	C	C	A	C	A	A	C	C	A	C	A	A	A	C
wsnp_BE498730A_Ta_2_2	A/C	2A	90741988	+	NA	NA	NA	NA	NA	NA	A	A	C	C	C	N	A	A	C	N	A	C	C	C	C	C	C	A	C	A	A	C	C	A	C	C	C	C	C	A	A	C	C	A	C	A	A	A	C
wsnp_CD453913A_Ta_2_1	A/C	2A	96073210	-	NA	NA	NA	NA	NA	NA	C	C	A	A	A	A	C	C	A	A	C	A	A	A	A	C	A	C	A	C	C	A	A	C	A	A	A	C	A	C	C	A	A	C	A	C	C	C	A
wsnp_JG_c2301_1078403	A/C	2A	99148613	+	NA	NA	NA	NA	NA	NA	C	C	A	A	A	A	C	C	N	A	C	A	A	A	A	A	N	C	A	C	C	A	A	C	A	A	A	A	A	C	C	N	N	C	A	C	C	C	N
wsnp_Ex_c1767_3341220	A/C	2A	99148618	-	NA	NA	NA	NA	NA	NA	N	N	A	A	A	A	N	N	N	A	N	A	A	C	C	C	N	N	A	N	N	A	A	N	C	A	A	C	C	N	N	N	N	N	C	N	N	N	N
wsnp_BF201533A_Ta_2_3	A/C	2A	101378539	+	NA	NA	NA	NA	NA	NA	A	A	A	A	A	A	A	A	A	A	A	A	A	A	A	C	A	A	A	A	A	A	A	A	A	A	A	C	A	A	A	A	A	A	A	A	A	A	A
wsnp_Ku_c6826_11860405	A/C	2A	104876095	-	NA	NA	NA	NA	NA	NA	C	C	A	A	A	A	C	C	A	C	C	A	C	C	C	C	A	C	A	C	A	C	A	C	A	C	C	C	A	C	A	A	A	C	A	A	C	C	A
wsnp_Ku_rep_c102140_89178676	A/C	2A	104971400	+	NA	NA	NA	NA	NA	NA	C	C	A	A	A	A	C	C	A	C	C	A	C	C	C	C	A	C	A	C	A	C	A	C	A	C	C	C	A	C	A	A	A	C	A	A	C	C	A
wsnp_JD_c6436_7600132	A/C	2A	115140253	-	NA	NA	NA	NA	NA	NA	C	C	A	A	A	A	C	C	A	C	C	A	C	C	C	C	A	C	A	C	A	C	A	C	A	C	C	C	A	C	A	A	A	C	A	A	C	C	A
wsnp_Ku_c14099_22301373	A/C	2A	115432566	+	NA	NA	NA	NA	NA	NA	A	A	C	C	C	C	A	A	C	A	A	C	A	A	A	A	C	A	C	A	C	A	C	A	C	A	A	A	C	A	C	C	C	A	C	C	A	A	C
wsnp_CAP12_c948_496702	A/C	2A	121217691	-	NA	NA	NA	NA	NA	NA	C	C	C	C	C	C	C	C	C	C	C	C	C	C	C	C	C	C	C	C	C	C	C	C	C	C	C	C	C	C	C	C	C	C	C	C	C	C	C
wsnp_Ex_c9372_15565159	A/C	2A	129100134	-	NA	NA	NA	NA	NA	NA	C	C	C	C	C	C	C	C	C	C	C	C	C	C	C	C	C	C	C	C	C	C	C	C	C	C	C	C	A	C	C	C	C	C	A	C	C	C	C
wsnp_CAP11_c1787_968410	A/C	2A	148871132	-	NA	NA	NA	NA	NA	NA	A	A	A	A	A	A	A	A	A	A	A	A	A	A	A	C	A	A	A	A	A	A	A	A	A	A	A	C	A	A	A	C	C	A	A	A	A	A	C
wsnp_Ex_c45599_51347976	A/C	2A	166843630	+	NA	NA	NA	NA	NA	NA	A	A	A	A	A	A	A	A	A	A	A	A	A	A	A	C	A	C	A	A	A	A	A	N	A	A	A	C	A	C	A	A	A	C	A	A	A	C	A
wsnp_Ex_c2536_4728768	A/C	2A	192072562	+	NA	NA	NA	NA	NA	NA	A	A	A	A	A	A	A	A	A	A	A	A	A	A	A	A	A	A	A	A	A	A	A	A	A	A	A	A	A	A	A	C	C	A	A	A	A	A	C
wsnp_JD_c16067_15341994	A/C	2A	192073078	+	NA	NA	NA	NA	NA	NA	A	A	A	A	A	A	A	A	A	A	A	A	A	A	A	A	A	A	A	A	A	A	A	A	A	A	A	A	A	A	A	C	C	A	A	A	A	A	C
wsnp_Ex_c17852_26612172	A/C	2A	197559361	+	NA	NA	NA	NA	NA	NA	C	C	C	A	C	A	A	A	A	A	C	C	C	C	C	A	A	A	C	A	C	C	C	A	C	C	C	A	C	A	C	A	A	A	C	C	C	A	A
wsnp_Ku_c3907_7157334	A/C	2A	205200996	+	NA	NA	NA	NA	NA	NA	A	A	A	A	A	A	A	A	A	A	A	A	A	A	A	A	A	A	A	A	A	A	A	A	A	A	A	A	A	A	A	C	C	A	A	A	A	A	C
wsnp_Ex_c23720_32957892	A/C	2A	205201694	+	NA	NA	NA	NA	NA	NA	C	C	C	C	C	C	C	A	A	C	C	C	C	C	C	C	A	C	C	C	C	C	C	C	C	C	C	C	C	C	C	A	A	C	C	C	C	C	A
wsnp_RFL_Contig3802_4108582	A/C	2A	206854121	+	NA	NA	NA	NA	NA	NA	C	C	A	A	A	C	C	C	A	C	C	C	C	A	A	C	A	C	C	C	C	A	A	C	A	C	A	A	A	A	A	C	C	A	A	C	A	A	A
wsnp_Ex_c33196_41722217	A/C	2A	238002772	-	NA	NA	NA	NA	NA	NA	A	A	A	A	A	A	A	C	C	A	A	A	A	A	A	A	C	A	A	A	A	A	A	A	A	A	A	A	A	A	A	C	C	A	A	A	A	A	C
wsnp_Ex_c1064_2034518	A/C	2A	257854705	+	NA	NA	NA	NA	NA	NA	C	C	C	C	C	C	C	A	A	C	C	C	C	C	C	C	A	C	C	C	C	C	C	C	C	C	C	C	C	C	C	A	A	C	C	C	C	C	A
wsnp_Ex_c1064_2034431	A/C	2A	257854792	-	NA	NA	NA	NA	NA	NA	C	C	C	C	C	C	C	A	A	C	C	C	C	C	C	C	A	C	C	C	C	C	C	C	C	C	C	C	C	C	C	A	A	C	C	C	C	C	A
wsnp_BE399936A_Ta_2_1	A/C	2A	262580892	+	NA	NA	NA	NA	NA	NA	C	C	C	C	C	C	C	A	A	C	C	C	C	C	C	C	A	C	C	C	C	C	C	C	C	C	C	C	C	C	C	A	A	C	C	C	C	C	A
wsnp_Ex_c11437_18454413	A/C	2A	275929556	-	NA	NA	NA	NA	NA	NA	C	C	C	C	C	C	C	A	A	C	C	C	C	C	C	C	A	C	C	C	C	C	C	C	C	C	C	C	C	C	C	A	A	C	C	C	C	C	A
wsnp_Ex_c3232_5960344	A/C	2A	284611674	+	NA	NA	NA	NA	NA	NA	A	A	A	A	A	A	A	C	C	A	A	A	A	A	A	A	C	A	A	A	A	A	A	A	A	A	A	A	A	A	A	C	C	A	A	A	A	A	C
wsnp_Ku_c44873_52048221	A/C	2A	315037498	-	NA	NA	NA	NA	NA	NA	C	C	C	C	C	C	C	A	A	C	C	C	C	C	C	C	A	C	C	C	C	C	C	C	C	C	C	C	C	C	C	A	A	C	C	C	C	C	A
wsnp_Ex_c45617_51361414	A/C	2A	364403397	-	NA	NA	NA	NA	NA	NA	C	C	C	C	C	C	C	A	A	C	C	C	C	C	C	C	A	C	C	C	C	C	C	C	C	C	C	C	C	C	C	A	A	C	C	C	C	C	A
wsnp_CAP11_rep_c8681_3747503	A/C	2A	369832479	-	NA	NA	NA	NA	NA	NA	A	A	A	A	A	A	A	C	C	A	A	A	A	A	A	A	C	A	A	A	A	A	A	A	A	A	A	A	A	A	A	C	C	A	A	A	A	A	C
wsnp_CAP11_rep_c6137_2841945	A/C	2A	378849989	+	NA	NA	NA	NA	NA	NA	C	C	C	C	C	C	C	A	A	C	C	C	C	C	C	C	A	C	C	C	C	C	C	C	C	C	C	C	C	C	C	A	A	C	C	C	C	C	A
wsnp_JD_rep_c49684_33856127	A/C	2A	378849989	+	NA	NA	NA	NA	NA	NA	C	C	C	C	C	C	C	A	A	C	C	C	C	C	C	C	A	C	C	C	C	C	C	C	C	C	C	C	C	C	C	A	A	C	C	C	C	C	A
wsnp_CAP7_rep_c9455_4223473	A/C	2A	378849990	+	NA	NA	NA	NA	NA	NA	C	C	C	C	C	C	C	A	A	C	C	C	C	C	C	C	A	C	C	C	C	C	C	C	C	C	C	C	C	C	C	A	A	C	C	C	C	C	A
wsnp_CAP7_rep_c5524_2482342	A/C	2A	378849991	+	NA	NA	NA	NA	NA	NA	C	C	C	C	C	C	C	A	A	C	C	C	C	C	C	C	A	C	C	C	C	C	C	C	C	C	C	C	C	C	C	A	A	C	C	C	C	C	A
wsnp_CAP12_rep_c4584_2092741	A/C	2A	378849993	+	NA	NA	NA	NA	NA	NA	C	C	C	C	C	C	C	A	A	C	C	C	C	C	C	C	A	C	C	C	C	C	C	C	C	C	C	C	C	C	C	A	A	C	C	C	C	C	A
wsnp_CAP12_rep_c5840_2647196	A/C	2A	378849996	+	NA	NA	NA	NA	NA	NA	C	C	C	C	C	C	C	A	A	C	C	C	C	C	C	C	A	C	C	C	C	C	C	C	C	C	C	C	C	C	C	A	A	C	C	C	C	C	A
wsnp_CAP11_rep_c5024_2352900	A/C	2A	378850003	+	NA	NA	NA	NA	NA	NA	C	C	C	C	C	C	C	A	A	C	C	C	C	C	C	C	A	C	C	C	C	C	C	C	C	C	C	C	C	C	C	A	A	C	C	C	C	C	A
wsnp_CAP11_rep_c6376_2943437	A/C	2A	378850003	+	NA	NA	NA	NA	NA	NA	C	C	C	C	C	C	C	A	A	C	C	C	C	C	C	C	A	C	C	C	C	C	C	C	C	C	C	C	C	C	C	A	A	C	C	C	C	C	A
wsnp_CAP11_rep_c6615_3041849	A/C	2A	378850003	+	NA	NA	NA	NA	NA	NA	C	C	C	C	C	C	C	A	A	C	C	C	C	C	C	C	A	C	C	C	C	C	C	C	C	C	C	C	C	C	C	A	A	C	C	C	C	C	A
wsnp_CAP11_rep_c6803_3115167	A/C	2A	378850003	+	NA	NA	NA	NA	NA	NA	C	C	C	C	C	C	C	A	A	C	C	C	C	C	C	C	A	C	C	C	C	C	C	C	C	C	C	C	C	C	C	A	A	C	C	C	C	C	A
wsnp_CAP7_rep_c9097_4074450	A/C	2A	378850003	+	NA	NA	NA	NA	NA	NA	C	C	C	C	C	C	C	A	A	C	C	C	C	C	C	C	A	C	C	C	C	C	C	C	C	C	C	C	C	C	C	A	A	C	C	C	C	C	A
wsnp_CAP8_rep_c4276_2091752	A/C	2A	378850003	+	NA	NA	NA	NA	NA	NA	C	C	C	C	C	C	C	A	A	C	C	C	C	C	C	C	A	C	C	C	C	C	C	C	C	C	C	C	C	C	C	A	A	C	C	C	C	C	A
wsnp_CAP11_rep_c5124_2393868	A/C	2A	378850015	+	NA	NA	NA	NA	NA	NA	C	C	C	C	C	C	C	A	A	C	C	C	C	C	C	C	A	C	C	C	C	C	C	C	C	C	C	C	C	C	C	A	A	C	C	C	C	C	A
wsnp_CAP12_c5344_2430233	A/C	2A	387086081	+	NA	NA	NA	NA	NA	NA	A	A	A	A	A	A	A	C	C	A	A	A	A	A	A	A	A	A	A	A	A	A	A	A	A	A	A	A	A	A	A	C	C	A	A	A	A	A	C
wsnp_CAP11_c1488_833183	A/C	2A	392729159	-	NA	NA	NA	NA	NA	NA	A	A	A	A	A	A	A	C	C	A	A	A	A	A	A	A	A	A	A	A	A	A	A	A	A	A	A	A	A	A	A	C	C	A	A	A	A	A	C
wsnp_BE517627A_Ta_2_1	A/C	2A	414500150	-	NA	NA	NA	NA	NA	NA	A	A	A	A	A	A	A	C	C	A	A	A	A	A	A	A	A	A	A	A	A	A	A	A	A	A	A	A	A	A	A	C	C	A	A	A	A	A	C
wsnp_BE403352A_Ta_2_1	A/C	2A	414993841	-	NA	NA	NA	NA	NA	NA	C	C	C	C	C	C	C	A	A	C	C	C	C	C	C	C	C	C	C	C	C	C	C	C	C	C	C	C	C	C	C	A	A	C	C	C	C	C	A
wsnp_CD452951A_Ta_2_1	A/C	2A	417745626	+	NA	NA	NA	NA	NA	NA	C	C	C	C	C	C	C	A	A	C	C	C	C	C	C	C	C	C	C	C	C	C	C	C	C	C	C	C	C	C	C	A	A	C	C	C	C	C	A
wsnp_Ex_c20649_29731279	A/C	2A	419204382	-	NA	NA	NA	NA	NA	NA	C	C	C	C	C	C	C	A	A	C	C	C	C	C	C	C	C	C	C	C	C	C	C	C	C	C	C	C	C	C	C	A	A	C	C	C	C	C	A
wsnp_Ex_c15301_23529079	A/C	2A	431042518	-	NA	NA	NA	NA	NA	NA	C	C	C	C	C	C	C	A	A	C	C	C	C	C	C	C	C	C	C	C	C	C	C	C	C	C	C	C	C	C	C	A	A	C	C	C	C	C	A
wsnp_Ex_c22651_31851893	A/C	2A	435579290	-	NA	NA	NA	NA	NA	NA	A	A	A	A	A	A	A	A	A	A	A	C	A	C	A	A	A	A	A	A	A	A	A	A	A	C	A	A	A	A	A	A	A	A	A	A	A	A	A
wsnp_Ex_rep_c66270_64420396	A/C	2A	461979315	+	NA	NA	NA	NA	NA	NA	C	C	C	A	C	A	A	A	A	C	A	A	C	A	C	C	A	A	C	A	A	A	A	A	A	A	C	A	C	A	A	A	A	A	C	A	C	A	A
wsnp_Ku_c26981_36941556	A/C	2A	461979320	-	NA	NA	NA	NA	NA	NA	A	A	A	C	A	C	C	C	C	A	C	C	A	C	A	A	C	C	A	C	C	C	C	C	C	C	A	C	A	C	C	C	C	C	A	C	A	C	C
wsnp_Ex_c20032_29065889	A/C	2A	461979391	-	NA	NA	NA	NA	NA	NA	A	A	A	C	A	C	C	C	C	A	C	C	A	C	A	A	C	C	A	C	C	C	C	C	C	C	A	C	A	C	C	C	C	C	A	C	A	C	C
wsnp_Ku_c8765_14824678	A/C	2A	461979903	-	NA	NA	NA	NA	NA	NA	A	A	A	C	A	C	C	C	C	A	C	C	A	C	A	A	C	C	A	C	C	C	C	C	C	C	A	C	A	C	C	C	C	C	A	C	A	C	C
wsnp_Ku_rep_c110147_94431847	A/C	2A	500533946	+	NA	NA	NA	NA	NA	NA	A	A	A	C	A	C	C	C	C	A	C	A	A	A	A	A	C	C	A	C	C	C	C	C	C	A	A	C	A	C	C	C	C	C	A	C	A	C	C
wsnp_Ku_c2413_4626451	A/C	2A	526300474	+	NA	NA	NA	NA	NA	NA	C	C	C	C	C	C	C	C	C	C	C	A	C	A	C	C	C	C	C	C	C	C	C	C	C	A	C	C	C	C	A	C	C	C	C	A	C	C	C
wsnp_be406509A_Ta_1_1	A/C	2A	543122713	-	NA	NA	NA	NA	NA	NA	C	C	C	C	C	C	C	C	C	C	A	C	C	C	C	C	A	C	C	C	A	C	C	C	C	C	C	C	C	C	C	C	C	C	C	C	C	C	C
wsnp_CAP11_c838_518859	A/C	2A	553482376	+	NA	NA	NA	NA	NA	NA	C	C	C	C	C	A	C	A	C	C	C	C	C	C	C	C	C	A	C	A	C	C	C	A	C	C	C	C	C	A	C	C	C	A	C	C	A	A	C
wsnp_BE406351A_Ta_2_3	A/C	2A	562602425	-	NA	NA	NA	NA	NA	NA	A	A	A	A	A	C	A	C	A	A	C	A	A	A	A	A	C	C	C	C	C	A	A	C	A	A	A	C	A	C	A	A	A	C	A	A	A	C	A
wsnp_BE406351A_Ta_2_2	A/C	2A	562602475	+	NA	NA	NA	NA	NA	NA	A	A	A	A	A	C	A	C	A	A	C	A	A	A	A	A	C	C	C	C	C	A	A	C	A	A	A	C	A	C	A	A	A	C	A	A	A	C	A
wsnp_BE406351A_Ta_2_1	A/C	2A	562602826	+	NA	NA	NA	NA	NA	NA	C	C	C	C	C	A	C	A	C	C	A	C	C	C	C	C	A	A	A	A	A	C	C	A	C	C	C	A	C	A	C	C	C	A	C	C	C	A	C
wsnp_BE403597A_Ta_2_2	A/C	2A	564502809	+	NA	NA	NA	NA	NA	NA	C	C	C	C	C	A	C	A	C	C	A	C	C	C	C	C	A	A	A	A	A	C	C	A	C	C	C	A	C	A	C	C	C	A	C	C	C	A	C
wsnp_BE403597A_Ta_2_1	A/C	2A	564503087	-	NA	NA	NA	NA	NA	NA	C	C	C	C	C	A	C	A	C	C	A	C	C	C	C	C	A	A	A	A	A	C	C	A	C	C	C	A	C	A	C	C	C	A	C	C	C	A	C
wsnp_BF145580A_Ta_2_2	A/C	2A	568403673	+	NA	NA	NA	NA	NA	NA	A	A	A	A	A	C	A	C	A	A	C	A	A	A	A	A	C	C	C	C	C	A	A	C	A	A	A	C	A	C	A	A	A	C	A	A	A	C	A
wsnp_BF145580A_Ta_2_1	A/C	2A	568403833	-	NA	NA	NA	NA	NA	NA	C	C	C	C	C	A	C	A	C	C	A	C	C	C	C	C	A	A	A	A	A	C	C	A	C	C	C	A	C	A	C	C	C	A	C	C	C	A	C
wsnp_Ex_c2337_4379619	A/C	2A	585662292	+	NA	NA	NA	NA	NA	NA	C	C	C	C	C	C	C	C	C	C	C	A	C	A	A	A	C	C	C	C	C	C	A	C	A	A	C	C	A	C	A	C	C	C	A	A	C	C	C
wsnp_JD_c13192_13259183	A/C	2A	611038730	+	NA	NA	NA	NA	NA	NA	A	A	A	A	A	A	A	A	A	A	A	C	A	A	A	A	A	A	A	A	A	A	A	A	A	A	A	A	A	A	A	A	A	A	A	C	A	A	A
wsnp_BE490763A_Ta_1_2	A/C	2A	623546611	+	NA	NA	NA	NA	NA	NA	C	C	C	C	C	C	C	C	C	C	A	C	C	C	C	C	C	C	A	C	A	C	C	C	C	C	C	C	A	C	A	C	C	C	A	C	C	C	C
wsnp_BE490763A_Ta_1_3	A/C	2A	623546612	+	NA	NA	NA	NA	NA	NA	C	C	C	C	C	C	C	C	C	C	A	C	C	C	C	C	C	C	A	C	A	C	C	C	C	C	C	C	A	C	A	C	C	C	A	C	C	C	C
wsnp_BF484270A_Ta_2_2	A/C	2A	678193298	-	NA	NA	NA	NA	NA	NA	C	C	C	A	C	C	C	C	A	C	A	C	C	C	C	C	C	C	A	C	A	A	A	C	C	A	A	A	C	C	C	C	C	C	C	C	C	C	C
wsnp_BG274584A_Ta_2_4	A/C	2A	692755867	+	NA	NA	NA	NA	NA	NA	N	N	A	A	A	N	C	A	A	C	N	N	A	A	N	A	A	A	C	C	A	A	A	A	A	A	A	N	N	A	A	A	A	A	N	N	A	A	A
wsnp_Ex_c10084_16572374	A/C	2A	692934506	-	NA	NA	NA	NA	NA	NA	C	C	A	A	A	A	C	A	A	C	A	C	C	A	C	C	A	A	A	C	A	A	A	A	C	A	A	C	C	A	A	A	A	A	C	C	A	A	A
wsnp_Ex_c7829_13320738	A/C	2A	693293455	+	NA	NA	NA	NA	NA	NA	A	A	A	C	A	C	A	A	C	A	C	C	A	A	A	C	A	A	A	C	C	A	C	C	C	A	A	C	A	C	C	C	C	C	A	A	C	A	C
wsnp_Ex_c7829_13320760	A/C	2A	693293477	-	NA	NA	NA	NA	NA	NA	A	A	A	A	A	A	A	A	A	A	A	A	C	A	C	A	A	A	C	A	A	A	A	A	A	A	A	A	A	A	A	A	A	A	A	A	A	A	A
wsnp_Ex_c21709_30869795	A/C	2A	703875578	-	NA	NA	NA	NA	NA	NA	A	A	A	A	A	A	A	A	A	A	A	A	A	A	A	A	A	A	A	A	A	A	A	A	A	A	A	A	A	A	A	A	A	A	A	A	A	A	A
wsnp_JD_c15127_14676999	A/C	2A	705783808	+	NA	NA	NA	NA	NA	NA	C	C	A	C	C	C	C	C	C	C	C	C	C	C	C	A	C	C	C	C	C	C	C	C	C	C	C	C	C	C	C	C	C	C	C	C	C	C	C
wsnp_Ex_rep_c71983_70544041	A/C	2A	709837010	+	NA	NA	NA	NA	NA	NA	C	C	C	A	A	C	A	C	N	C	A	A	C	A	C	A	A	A	C	C	A	A	A	C	C	A	C	C	C	C	C	C	C	A	C	C	A	C	C
wsnp_Ku_c35823_44965489	A/C	2A	709843649	+	NA	NA	NA	NA	NA	NA	A	A	A	A	A	A	A	A	N	C	A	A	A	A	C	A	A	A	A	C	C	C	A	C	C	A	C	C	C	C	C	A	A	C	C	A	A	C	A
wsnp_Ex_c23768_33006588	A/C	2A	710097673	+	NA	NA	NA	NA	NA	NA	C	C	C	A	A	C	A	C	N	C	C	C	C	C	C	A	A	C	C	C	C	A	C	C	C	A	C	C	C	C	C	C	C	C	C	C	C	A	C
wsnp_Ex_c2426_4542393	A/C	2A	712721102	+	NA	NA	NA	NA	NA	NA	C	C	C	A	A	C	A	A	N	C	A	N	A	A	N	A	A	A	N	C	A	A	A	A	C	A	C	N	C	A	C	C	C	A	C	C	A	A	N
wsnp_Ra_c12874_20497763	A/C	2A	713445695	-	NA	NA	NA	NA	NA	NA	A	A	A	C	C	C	C	N	C	A	C	C	C	C	C	C	C	N	C	C	C	C	C	C	A	C	A	C	C	C	A	A	A	C	C	A	C	C	C
wsnp_JD_rep_c64440_41093162	A/C	2A	714331673	-	NA	NA	NA	NA	NA	NA	C	C	A	C	A	C	C	C	C	C	C	C	A	C	C	C	C	C	C	C	C	C	C	C	C	C	C	C	C	C	C	C	C	C	C	C	C	C	C
wsnp_Ex_c3808_6924802	A/C	2A	715304180	+	NA	NA	NA	NA	NA	NA	C	C	C	C	C	C	C	N	C	C	N	N	C	N	C	C	C	N	N	C	C	C	C	C	C	C	C	A	C	C	C	C	C	C	C	C	C	C	N
wsnp_Ex_c59095_60108185	A/C	2A	716456217	+	NA	NA	NA	NA	NA	NA	A	A	C	A	A	C	A	A	N	A	C	C	A	A	C	A	C	A	A	A	A	C	A	A	A	A	A	C	A	A	A	A	A	A	A	A	A	C	C
wsnp_Ex_c59095_60108097	A/C	2A	716456305	-	NA	NA	NA	NA	NA	NA	A	A	C	A	A	C	A	A	N	A	C	A	A	A	C	A	C	A	A	A	A	C	A	A	A	A	A	A	A	A	A	A	A	A	A	A	A	C	A
wsnp_BE445431A_Td_2_2	A/C	2A	717581668	+	NA	NA	NA	NA	NA	NA	C	C	C	C	C	C	C	C	C	C	A	C	C	C	C	C	A	C	C	C	C	A	C	C	C	C	C	C	C	C	C	C	C	C	C	C	C	A	C
wsnp_BE445431A_Td_2_1	A/C	2A	717582073	+	NA	NA	NA	NA	NA	NA	C	C	C	C	C	A	C	C	N	C	C	C	C	C	C	C	C	C	C	C	C	C	C	C	C	C	C	C	C	C	C	C	C	C	C	C	C	C	C
wsnp_Ra_rep_c69398_66825550	A/C	2A	718223835	-	NA	NA	NA	NA	NA	NA	A	A	C	A	A	A	A	C	A	A	A	C	A	A	C	A	A	A	A	A	A	A	A	A	A	A	A	C	A	A	A	A	A	A	A	A	A	A	C
wsnp_Ex_c14953_23104041	A/C	2A	728758530	+	NA	NA	NA	NA	NA	NA	A	A	C	A	A	A	C	A	A	C	A	A	C	A	C	A	A	A	C	A	A	A	A	A	C	A	C	A	A	A	C	C	C	A	A	C	A	A	C
wsnp_Ex_c24964_34219020	A/C	2A	735566255	+	NA	NA	NA	NA	NA	NA	A	A	C	A	A	A	A	A	C	A	A	A	A	A	A	A	A	A	C	A	A	A	A	A	A	A	A	A	A	C	A	A	A	C	A	A	A	A	C
wsnp_Ex_c45_97816	A/C	2A	739712583	+	NA	NA	NA	NA	NA	NA	A	A	C	A	C	A	A	A	A	A	A	A	A	A	A	A	A	A	A	A	A	A	A	A	A	A	A	A	A	A	A	A	A	A	A	A	A	A	A
wsnp_Ex_c45_98113	A/C	2A	739712860	+	NA	NA	NA	NA	NA	NA	C	C	A	C	A	C	C	C	C	C	C	C	C	C	C	C	C	C	C	C	C	C	C	C	C	C	C	C	C	C	C	C	C	C	C	C	C	C	C
wsnp_Ex_c15681_24015303	A/C	2A	739876805	+	NA	NA	NA	NA	NA	NA	C	C	A	C	A	C	C	C	C	C	C	C	C	C	C	C	C	C	C	C	C	C	C	C	C	C	C	C	C	C	C	C	C	C	C	C	C	C	C
wsnp_Ku_c15077_23576192	A/C	2A	741371721	-	NA	NA	NA	NA	NA	NA	A	A	A	A	A	A	A	N	A	A	C	A	C	C	C	A	C	C	A	C	C	C	A	A	A	A	A	C	A	A	A	A	A	A	A	A	C	C	A
wsnp_JD_c16315_15513268	A/C	2A	741371853	+	NA	NA	NA	NA	NA	NA	C	C	C	A	C	A	C	A	A	C	A	C	A	A	A	C	A	A	A	A	A	A	C	C	A	C	C	A	A	A	C	A	A	A	A	A	A	A	A
wsnp_Ra_c20564_29842064	A/C	2A	743096726	+	NA	NA	NA	NA	NA	NA	A	A	A	C	A	C	A	C	C	A	C	A	A	A	C	A	A	C	C	C	C	A	A	A	C	A	A	C	A	C	A	C	C	C	A	C	A	A	C
wsnp_CAP11_c360_282889	A/C	2A	747089770	-	NA	NA	NA	NA	NA	NA	C	C	C	C	C	C	A	N	N	C	A	C	A	C	C	C	C	A	A	C	C	C	C	A	C	C	C	C	C	C	A	C	C	C	C	C	C	C	C
wsnp_Ex_c8665_14520527	A/C	2A	748964235	-	NA	NA	NA	NA	NA	NA	A	A	A	A	N	A	A	A	A	A	A	A	A	A	A	A	A	A	A	A	A	A	A	A	A	A	A	A	A	A	A	N	A	A	A	A	A	A	A
wsnp_JD_c13946_13810300	A/C	2A	752091504	+	NA	NA	NA	NA	NA	NA	C	C	C	C	C	C	A	N	C	C	A	C	C	C	A	C	C	A	C	C	C	C	C	C	C	C	C	C	C	C	A	C	C	C	C	C	C	C	C
wsnp_Ex_rep_c66606_64905694	A/C	2A	753980276	+	NA	NA	NA	NA	NA	NA	C	C	A	C	C	C	A	A	A	C	A	C	C	C	A	C	C	A	C	A	A	C	C	A	A	C	C	A	A	A	A	C	A	A	A	A	C	C	A
wsnp_Ex_c2137_4014383	A/C	2A	755931220	+	NA	NA	NA	NA	NA	NA	A	A	C	C	C	C	A	N	A	A	A	C	A	C	C	C	C	A	C	A	C	C	C	A	C	A	A	C	C	A	A	C	A	A	C	C	C	C	A
wsnp_Ku_c16547_25454123	A/C	2A	759829874	+	NA	NA	NA	NA	NA	NA	A	A	C	C	C	C	C	A	A	A	C	C	C	C	C	C	C	A	C	A	C	C	C	A	A	C	A	A	A	A	A	C	A	A	A	C	C	C	A
wsnp_Ex_c3695_6740339	A/C	2A	759830621	-	NA	NA	NA	NA	NA	NA	C	C	A	A	A	A	A	A	C	C	C	A	A	A	A	A	A	C	A	C	A	A	A	C	A	A	C	A	A	C	C	A	C	C	A	A	A	A	C
wsnp_CAP11_c1737_946813	A/C	2A	770018114	+	NA	NA	NA	NA	NA	NA	A	A	C	C	C	C	C	C	C	N	C	C	C	C	C	C	C	C	C	C	C	C	C	C	A	C	C	C	A	C	C	C	C	C	A	C	C	C	C
wsnp_Ex_c25636_34897348	A/C	2A	770411407	+	NA	NA	NA	NA	NA	NA	A	A	N	A	N	N	N	A	A	A	N	A	N	N	N	N	N	A	A	C	A	N	N	A	A	N	A	A	A	A	A	A	N	N	A	A	N	A	A
wsnp_Ex_rep_c108004_91402649	A/C	2A	771236862	+	NA	NA	NA	NA	NA	NA	A	A	C	A	C	C	C	C	C	A	C	A	C	C	C	C	C	C	A	C	A	C	C	C	A	C	C	C	A	C	C	C	C	C	A	C	C	C	C
wsnp_Ex_rep_c90786_81061397	A/C	2A	774571232	+	NA	NA	NA	NA	NA	NA	A	A	C	A	A	A	A	A	C	A	A	A	A	A	C	A	A	A	C	C	C	A	A	A	A	A	C	A	A	A	C	A	A	A	A	A	A	A	A
wsnp_Ku_c53501_58106782	A/C	2A	776552712	-	NA	NA	NA	NA	NA	NA	C	C	A	C	C	C	C	A	C	C	C	C	C	A	A	C	C	C	C	C	C	C	C	C	A	C	C	C	A	C	C	C	C	C	A	A	C	C	C
wsnp_Ex_c7776_13247365	A/C	2B	4637555	+	NA	NA	NA	NA	NA	NA	C	C	C	C	C	C	C	C	C	C	C	C	C	C	C	C	C	A	C	C	C	C	C	A	C	C	C	C	A	A	A	A	C	C	A	A	C	A	A
wsnp_Ex_c7776_13247654	A/C	2B	4637844	+	NA	NA	NA	NA	NA	NA	C	C	C	C	C	C	C	C	C	C	C	C	C	C	C	C	C	A	C	C	C	C	C	A	C	C	C	C	A	A	A	A	C	C	A	A	C	A	A
wsnp_JD_c640_960796	A/C	2B	4644652	+	NA	NA	NA	NA	NA	NA	C	C	C	C	C	C	C	C	C	C	C	C	C	C	C	C	C	A	C	C	C	C	C	A	C	C	C	C	A	A	A	A	C	C	A	A	C	A	A
wsnp_JD_rep_c49438_33652663	A/C	2B	6263320	+	NA	NA	NA	NA	NA	NA	C	C	C	C	A	A	A	C	C	C	C	C	A	C	C	C	A	A	C	A	C	A	C	A	C	A	C	C	A	C	A	C	C	C	A	C	A	C	C
wsnp_JD_rep_c49438_33652645	A/C	2B	6263338	+	NA	NA	NA	NA	NA	NA	N	N	C	C	A	A	A	C	C	C	C	C	A	N	N	N	A	A	C	A	C	A	C	A	C	A	N	N	A	C	A	C	C	C	A	C	A	C	N
wsnp_Ra_c1501_2991585	A/C	2B	6338184	+	NA	NA	NA	NA	NA	NA	A	A	C	C	A	A	A	C	C	C	C	C	A	A	A	A	A	C	C	A	C	A	C	C	C	A	A	A	C	C	C	C	C	C	C	N	A	C	A
wsnp_Ex_c10961_17803258	A/C	2B	8250178	+	NA	NA	NA	NA	NA	NA	A	A	C	C	A	A	A	C	C	C	C	C	A	A	A	A	A	C	C	A	C	A	C	C	C	A	A	A	C	C	C	C	C	C	C	N	A	C	A
wsnp_JD_c209_328075	A/C	2B	18263238	-	NA	NA	NA	NA	NA	NA	A	A	A	A	A	A	A	A	A	A	A	A	A	A	A	A	A	A	A	A	A	A	A	A	A	A	A	C	A	A	A	A	C	A	A	A	A	A	A
wsnp_Ra_c10712_17572884	A/C	2B	18386207	-	NA	NA	NA	NA	NA	NA	C	C	C	C	C	C	C	C	C	C	C	C	C	C	A	C	C	A	C	A	C	C	C	A	N	C	C	C	A	A	A	A	C	C	A	A	C	A	A
wsnp_Ra_c10712_17572802	A/C	2B	18386289	-	NA	NA	NA	NA	NA	NA	A	A	A	A	A	A	A	A	A	A	A	A	A	A	A	A	A	A	A	A	A	A	A	A	A	A	A	N	A	A	A	A	N	A	A	A	A	A	A
wsnp_JD_c930_1368255	A/C	2B	18386687	-	NA	NA	NA	NA	NA	NA	C	C	C	C	C	C	C	C	C	C	C	C	C	C	C	C	C	C	C	C	C	C	C	C	C	C	C	C	C	C	C	C	C	C	C	C	C	C	C
wsnp_Ex_c25688_34949297	A/C	2B	18947653	-	NA	NA	NA	NA	NA	NA	A	A	A	A	A	A	A	A	A	A	A	A	A	A	C	A	A	A	N	C	A	A	A	A	N	A	A	C	A	C	A	A	C	A	A	N	A	C	A
wsnp_Ku_c9883_16462146	A/C	2B	19394581	-	NA	NA	NA	NA	NA	NA	C	C	C	C	C	C	C	C	C	C	C	C	C	C	C	C	C	C	C	C	C	C	C	C	C	C	C	A	C	A	C	C	A	C	C	C	C	A	A
wsnp_Ex_c2388_4476302	A/C	2B	24861627	-	NA	NA	NA	NA	NA	NA	C	C	A	C	C	C	C	A	C	C	C	C	A	A	C	C	A	C	A	A	A	A	A	C	N	A	A	A	C	C	C	A	A	C	A	C	A	C	C
wsnp_CAP11_c3271_1608092	A/C	2B	24921150	-	NA	NA	NA	NA	NA	NA	A	A	C	A	A	A	A	C	A	A	A	A	C	A	A	A	A	A	A	C	A	A	C	A	C	C	C	C	A	A	A	A	A	A	A	A	A	A	A
wsnp_Ex_c19371_28311667	A/C	2B	25017743	+	NA	NA	NA	NA	NA	NA	A	A	C	A	A	A	A	C	A	C	A	A	C	C	A	A	C	C	C	C	C	C	C	C	C	C	C	C	C	C	C	C	C	C	A	C	C	C	C
wsnp_Ex_c12250_19568265	A/C	2B	25281885	+	NA	NA	NA	NA	NA	NA	A	A	A	A	A	C	C	A	C	A	C	C	A	A	A	A	C	A	A	C	A	A	C	C	A	A	A	A	A	C	C	C	C	C	C	C	C	C	C
wsnp_Ex_c1792_3381544	A/C	2B	29032035	-	NA	NA	NA	NA	NA	NA	C	C	C	C	C	C	C	C	C	C	C	C	C	C	C	C	C	C	C	A	C	C	C	C	C	C	C	C	C	C	C	C	C	C	C	C	C	C	C
wsnp_Ex_c1792_3381384	A/C	2B	29032195	+	NA	NA	NA	NA	NA	NA	C	C	C	C	C	C	C	C	C	C	C	C	C	C	C	C	C	C	C	A	C	C	C	C	C	C	C	C	C	C	C	C	C	C	C	C	C	C	C
wsnp_Ku_c48_103915	A/C	2B	29032621	+	NA	NA	NA	NA	NA	NA	A	A	A	A	A	A	A	A	A	A	A	A	A	A	A	A	A	A	A	C	A	A	A	A	A	A	A	A	A	A	A	A	A	A	A	A	A	A	A
wsnp_Ex_rep_c68623_67474935	A/C	2B	29039172	-	NA	NA	NA	NA	NA	NA	A	A	A	A	A	A	A	A	A	A	A	A	A	A	A	A	A	A	A	C	A	A	A	A	A	A	A	A	A	A	A	A	A	A	A	A	A	A	A
wsnp_Ex_rep_c68623_67474885	A/C	2B	29039217	-	NA	NA	NA	NA	NA	NA	A	A	A	A	A	A	A	A	A	A	A	A	A	A	A	A	A	A	A	C	A	A	A	A	A	A	A	A	A	A	A	A	A	A	A	A	A	A	A
wsnp_Ex_c1602_3055066	A/C	2B	29039811	-	NA	NA	NA	NA	NA	NA	C	C	C	C	C	C	C	C	C	C	C	C	C	C	C	C	C	C	C	A	C	C	C	C	C	C	C	C	C	C	C	C	C	C	C	C	C	C	C
wsnp_Ra_c19083_28215239	A/C	2B	33940029	-	NA	NA	NA	NA	NA	NA	A	A	A	A	A	C	A	A	C	C	A	A	A	A	A	A	A	C	C	C	C	A	A	A	A	A	A	A	A	A	C	A	A	C	C	A	A	A	A
wsnp_Ra_c265_560747	A/C	2B	40067207	-	NA	NA	NA	NA	NA	NA	N	A	A	A	C	C	C	C	C	A	C	C	N	N	A	A	C	C	A	A	N	C	C	A	C	A	A	A	N	A	A	A	N	A	A	A	N	N	A
wsnp_Ex_c1962_3696265	A/C	2B	40067881	-	NA	NA	NA	NA	NA	NA	C	C	C	C	A	A	A	A	A	C	A	A	C	C	C	C	A	A	C	C	C	A	A	C	A	C	C	C	C	C	C	C	C	C	C	C	C	C	C
wsnp_Ex_c1962_3697351	A/C	2B	40069146	+	NA	NA	NA	NA	NA	NA	C	C	C	C	A	A	A	A	A	C	A	A	C	C	C	C	A	A	C	C	C	A	A	C	A	C	C	C	C	C	C	C	C	C	C	C	C	C	C
wsnp_Ex_c1962_3697716	A/C	2B	40070219	+	NA	NA	NA	NA	NA	NA	A	A	A	A	C	C	C	C	C	A	C	C	A	A	A	A	C	C	A	A	A	C	C	A	C	A	A	A	A	A	A	A	A	A	A	A	A	A	A
wsnp_Ex_c14711_22789762	A/C	2B	41957387	+	NA	NA	NA	NA	NA	NA	A	A	A	A	A	C	A	A	A	A	A	A	A	A	A	A	A	A	A	A	A	A	A	A	A	A	A	A	A	A	A	A	A	A	A	A	A	A	A
wsnp_JD_c42879_30043973	A/C	2B	43629665	+	NA	NA	NA	NA	NA	NA	A	A	C	A	A	C	A	A	C	C	A	A	A	A	A	A	A	A	A	C	A	A	A	C	A	A	C	C	C	A	C	A	A	A	C	A	A	A	A
wsnp_Ex_c163_320267	A/C	2B	44424740	-	NA	NA	NA	NA	NA	NA	A	A	A	A	A	A	A	A	A	A	A	A	A	A	A	A	A	A	A	A	A	A	A	A	A	A	C	A	A	A	A	A	A	A	C	A	A	A	A
wsnp_Ra_c407_862316	A/C	2B	53464964	+	NA	NA	NA	NA	NA	NA	A	A	C	A	A	A	A	A	A	C	A	A	A	A	A	A	A	A	A	C	A	A	A	C	A	A	A	C	C	A	C	A	A	A	A	A	A	A	A
wsnp_Ex_c7285_12506938	A/C	2B	72580310	-	NA	NA	NA	NA	NA	NA	C	C	C	C	C	C	C	C	A	A	C	C	C	C	C	C	C	C	C	A	C	C	C	C	C	C	C	C	C	C	C	C	C	C	C	C	C	C	C
wsnp_JD_c3732_4781170	A/C	2B	75606702	-	NA	NA	NA	NA	NA	NA	A	A	A	A	C	C	C	A	A	A	C	A	C	C	A	C	C	A	C	A	A	C	A	A	C	A	A	A	C	C	A	C	C	C	C	C	C	C	C
wsnp_Ex_c10941_17776989	A/C	2B	75607960	+	NA	NA	NA	NA	NA	NA	A	A	A	A	A	C	C	A	A	A	C	A	A	A	A	A	A	A	A	A	A	A	A	A	C	A	A	A	A	A	A	A	A	A	A	A	A	A	A
wsnp_JD_c12687_12877994	A/C	2B	99759678	-	NA	NA	NA	NA	NA	NA	A	A	A	A	C	A	A	C	C	A	A	C	A	C	A	C	C	C	A	A	C	C	C	C	A	A	A	C	C	C	C	C	C	C	C	C	C	C	C
wsnp_Ex_c5239_9272511	A/C	2B	102977549	-	NA	NA	NA	NA	NA	NA	C	C	C	C	A	C	C	A	A	C	C	A	C	A	C	A	A	A	C	C	A	A	A	A	C	C	C	A	A	A	A	A	A	A	A	A	A	A	A
wsnp_JD_c4621_5757201	A/C	2B	104237413	-	NA	NA	NA	NA	NA	NA	C	C	C	C	A	N	N	A	A	N	N	A	C	A	C	A	A	A	C	N	A	A	A	A	C	C	C	A	A	A	A	A	A	A	A	A	A	A	A
wsnp_JG_c609_370792	A/C	2B	108903940	-	NA	NA	NA	NA	NA	NA	C	C	C	C	C	A	A	A	A	A	A	C	C	C	C	C	C	C	C	A	C	C	C	C	C	C	C	C	C	C	C	C	C	C	C	C	C	C	C
wsnp_BM140364B_Ta_2_1	A/C	2B	115381727	+	NA	NA	NA	NA	NA	NA	A	A	A	A	A	A	A	C	C	A	A	A	A	A	A	A	A	A	A	A	A	A	A	A	A	A	A	A	A	A	A	A	A	A	A	A	A	A	A
wsnp_Ku_c4042_7375053	A/C	2B	118286601	+	NA	NA	NA	NA	NA	NA	C	C	C	C	C	C	C	A	A	C	C	C	C	C	C	C	C	C	C	C	C	C	C	C	C	C	C	C	C	C	C	C	C	C	C	C	C	C	C
wsnp_BE497494B_Ta_2_1	A/C	2B	121364886	+	NA	NA	NA	NA	NA	NA	A	A	A	A	A	C	C	C	C	C	C	A	A	A	A	A	A	A	A	C	A	A	A	A	A	A	A	A	A	A	A	A	A	A	A	A	A	A	A
wsnp_CAP11_c3947_1866837	A/C	2B	121370808	+	NA	NA	NA	NA	NA	NA	A	A	A	A	A	C	C	C	C	C	C	A	A	A	A	A	A	A	A	C	A	A	A	A	A	A	A	A	A	A	A	A	A	A	A	A	A	A	A
wsnp_Ex_c12671_20140295	A/C	2B	122754855	-	NA	NA	NA	NA	NA	NA	C	C	C	C	C	C	C	A	A	C	C	C	C	C	C	C	C	C	C	C	C	C	C	C	C	C	C	C	C	C	C	C	C	C	C	C	C	C	C
wsnp_CAP7_rep_c12606_5316797	A/C	2B	131573924	+	NA	NA	NA	NA	NA	NA	A	A	A	A	A	C	C	C	C	C	C	A	A	A	A	A	A	A	A	C	A	A	A	A	A	A	A	A	A	A	A	A	A	A	A	A	A	A	A
wsnp_Ex_c35195_43389213	A/C	2B	133022887	+	NA	NA	NA	NA	NA	NA	C	C	C	C	C	C	C	C	C	C	C	C	C	C	C	C	C	C	C	C	C	C	C	C	C	C	C	C	C	C	C	C	C	C	C	C	C	C	C
wsnp_Ex_c22010_31185638	A/C	2B	135003659	+	NA	NA	NA	NA	NA	NA	C	C	N	N	C	N	N	A	A	N	N	C	C	C	C	C	C	C	C	N	C	C	C	C	C	C	C	C	C	C	C	C	C	C	C	C	C	C	C
wsnp_Ex_c22010_31185837	A/C	2B	135003854	-	NA	NA	NA	NA	NA	NA	A	A	C	C	A	C	C	C	C	C	C	A	A	A	A	A	A	A	A	C	A	A	A	A	A	A	A	A	A	A	A	A	A	A	A	A	A	A	A
wsnp_Ex_rep_c67257_65786614	A/C	2B	139816393	-	NA	NA	NA	NA	NA	NA	A	A	C	C	A	C	C	C	C	C	C	A	A	A	A	A	A	A	A	C	A	A	A	A	A	A	A	A	A	A	A	A	A	A	A	A	A	A	A
wsnp_CAP12_rep_c4678_2134259	A/C	2B	146634773	-	NA	NA	NA	NA	NA	NA	A	A	A	A	A	A	A	A	A	A	A	A	A	A	A	A	A	A	A	A	A	A	A	A	A	A	A	A	A	A	A	A	A	A	A	A	A	A	A
wsnp_BF202681B_Ta_2_2	A/C	2B	146636945	-	NA	NA	NA	NA	NA	NA	C	C	C	C	C	A	A	A	A	A	A	C	C	C	C	C	C	C	C	A	C	C	C	C	C	C	C	C	C	C	C	C	C	C	C	C	C	C	C
wsnp_Ex_c13351_21042379	A/C	2B	150707767	+	NA	NA	NA	NA	NA	NA	C	C	C	C	A	A	A	A	A	A	A	A	C	C	A	A	A	A	C	A	A	A	C	C	C	C	C	C	A	C	C	C	A	C	A	A	C	C	C
wsnp_Ku_c13905_22034406	A/C	2B	153223758	-	NA	NA	NA	NA	NA	NA	A	A	A	A	C	A	A	C	C	A	A	C	A	A	C	C	C	C	A	A	C	C	A	A	A	A	A	A	C	A	A	A	C	A	C	C	A	A	A
wsnp_Ra_c16822_25566950	A/C	2B	153762119	+	NA	NA	NA	NA	NA	NA	A	A	A	A	C	C	C	C	C	C	C	C	A	A	C	C	C	C	A	C	C	C	A	A	A	A	A	A	C	A	A	A	C	A	C	C	A	A	A
wsnp_Ex_c9248_15372536	A/C	2B	158618930	-	NA	NA	NA	NA	NA	NA	C	C	A	A	C	C	C	A	A	C	C	C	C	C	C	C	C	C	C	C	C	C	A	A	A	A	A	A	C	A	A	A	C	A	C	C	A	A	A
wsnp_Ex_c45094_50985067	A/C	2B	158643785	-	NA	NA	NA	NA	NA	NA	A	A	C	C	A	A	A	C	C	A	A	A	A	A	A	A	A	C	A	A	A	A	C	C	C	C	C	C	A	C	C	C	A	C	A	A	C	C	C
wsnp_Ku_c15057_23554067	A/C	2B	164087842	+	NA	NA	NA	NA	NA	NA	C	C	C	C	A	C	C	A	C	C	C	C	A	A	C	C	A	A	A	C	C	A	A	A	A	A	C	C	C	A	A	C	C	A	C	C	A	A	A
wsnp_Ex_c22018_31193171	A/C	2B	164088635	-	NA	NA	NA	NA	NA	NA	A	A	C	C	A	A	A	A	C	A	A	C	A	A	A	C	A	A	A	A	C	A	A	A	A	A	C	C	C	A	A	C	C	A	C	C	A	A	A
wsnp_CAP11_rep_c9018_3888047	A/C	2B	165115471	-	NA	NA	NA	NA	NA	NA	C	C	A	A	A	A	A	C	A	A	A	A	A	A	C	A	A	A	A	A	A	A	A	A	A	A	A	A	A	A	A	A	A	A	A	A	A	A	A
wsnp_JD_c13359_13373795	A/C	2B	165115668	+	NA	NA	NA	NA	NA	NA	C	C	A	A	C	C	C	C	A	C	C	A	C	C	C	A	C	C	C	C	A	C	C	C	C	C	A	A	A	C	C	A	A	C	A	A	C	C	C
wsnp_Ex_c3044_5620102	A/C	2B	166472440	-	NA	NA	NA	NA	NA	NA	A	A	C	C	A	A	A	A	C	A	A	C	A	A	A	C	A	A	A	A	C	A	A	A	A	A	C	C	C	A	A	C	C	A	C	C	A	A	A
wsnp_Ex_c16582_25102216	A/C	2B	174345646	+	NA	NA	NA	NA	NA	NA	C	C	C	C	C	A	A	C	C	A	A	C	C	C	C	C	C	C	C	A	C	C	C	C	C	C	C	C	C	C	C	C	C	C	C	C	C	C	C
wsnp_Ku_c12517_20191465	A/C	2B	179400508	-	NA	NA	NA	NA	NA	NA	C	C	A	A	A	C	C	C	A	C	C	A	A	C	A	A	C	C	A	C	A	C	A	C	A	A	A	A	A	C	C	A	A	C	A	A	A	C	C
wsnp_CAP7_c402_217331	A/C	2B	180616452	-	NA	NA	NA	NA	NA	NA	C	C	A	A	C	A	A	C	A	A	A	A	A	C	A	A	C	C	A	A	A	C	A	C	A	A	A	A	A	C	C	A	C	C	A	A	A	C	C
wsnp_Ku_c3042_5706318	A/C	2B	189603525	+	NA	NA	NA	NA	NA	NA	C	C	A	A	C	C	C	C	A	C	C	A	A	A	A	A	A	C	A	C	A	A	A	C	A	A	A	A	A	A	C	A	C	A	A	A	A	A	A
wsnp_Ex_c2557_4761174	A/C	2B	189603983	+	NA	NA	NA	NA	NA	NA	C	C	A	A	C	A	A	C	A	A	A	A	A	A	A	A	A	C	A	A	A	A	A	C	A	A	A	A	A	A	C	A	C	A	A	A	A	A	A
wsnp_Ku_c2725_5163093	A/C	2B	189617129	+	NA	NA	NA	NA	NA	NA	A	A	C	C	A	A	A	A	C	A	A	C	C	C	C	C	C	A	C	A	C	C	C	A	C	C	C	C	C	C	A	C	A	C	C	C	C	C	C
wsnp_Ku_c2725_5163091	A/C	2B	189617131	-	NA	NA	NA	NA	NA	NA	C	C	A	A	C	A	A	C	A	A	A	A	A	A	A	A	A	C	A	A	A	A	A	C	A	A	A	A	A	A	C	A	C	A	A	A	A	A	A
wsnp_CAP7_c2233_1085003	A/C	2B	190658509	-	NA	NA	NA	NA	NA	NA	A	A	C	C	C	C	C	A	C	C	C	C	C	C	C	C	C	A	C	C	C	C	C	A	C	C	C	C	C	C	A	C	A	C	C	C	C	C	C
wsnp_Ex_c38739_46195930	A/C	2B	192364853	+	NA	NA	NA	NA	NA	NA	C	C	A	A	A	C	C	C	A	C	C	A	A	A	A	A	A	C	A	C	A	A	A	C	A	A	A	A	A	A	C	A	C	A	A	A	A	A	A
wsnp_CAP8_c303_286918	A/C	2B	192438528	+	NA	NA	NA	NA	NA	NA	A	A	C	C	C	N	N	A	C	N	N	C	C	C	C	C	C	A	C	N	C	C	C	A	C	C	C	C	C	C	A	C	A	C	C	C	C	C	C
wsnp_BF291736B_Ta_1_1	A/C	2B	192440604	-	NA	NA	NA	NA	NA	NA	C	C	A	A	A	A	A	C	A	A	A	A	A	A	A	A	A	C	A	A	A	A	A	C	A	A	A	A	A	A	C	A	C	A	A	A	A	A	A
wsnp_Ex_c7003_12065828	A/C	2B	210259511	-	NA	NA	NA	NA	NA	NA	A	A	C	A	A	A	A	A	A	A	A	A	A	A	A	A	C	A	A	A	A	C	C	A	C	A	A	A	A	C	A	A	A	C	A	A	C	C	C
wsnp_CAP11_c5474_2542616	A/C	2B	210652205	-	NA	NA	NA	NA	NA	NA	C	C	C	C	A	C	C	A	C	C	C	C	A	C	A	C	C	C	A	C	C	C	C	C	C	A	C	C	C	C	C	C	C	C	C	C	C	C	C
wsnp_CAP11_rep_c4012_1894511	A/C	2B	210652205	-	NA	NA	NA	NA	NA	NA	C	C	C	C	A	C	C	A	C	C	C	C	A	C	A	C	C	C	A	C	C	C	C	C	C	A	C	C	C	C	C	C	C	C	C	C	C	C	C
wsnp_CAP7_rep_c6301_2835323	A/C	2B	210652205	-	NA	NA	NA	NA	NA	NA	C	C	C	C	A	C	C	A	C	C	C	C	A	C	A	C	C	C	A	C	C	C	C	C	C	A	C	C	C	C	C	C	C	C	C	C	C	C	C
wsnp_CAP7_rep_c8024_3598111	A/C	2B	210652205	-	NA	NA	NA	NA	NA	NA	C	C	C	C	A	C	C	A	C	C	C	C	A	C	A	C	C	C	A	C	C	C	C	C	C	A	C	C	C	C	C	C	C	C	C	C	C	C	C
wsnp_CAP8_c4328_2115116	A/C	2B	210652205	-	NA	NA	NA	NA	NA	NA	C	C	C	C	A	C	C	A	C	C	C	C	A	C	A	C	C	C	A	C	C	C	C	C	C	A	C	C	C	C	C	C	C	C	C	C	C	C	C
wsnp_CAP7_rep_c7349_3284058	A/C	2B	210652206	-	NA	NA	NA	NA	NA	NA	C	C	C	C	A	C	C	A	C	C	C	C	A	C	A	C	C	C	A	C	C	C	C	C	C	A	C	C	C	C	C	C	C	C	C	C	C	C	C
wsnp_CAP11_rep_c4487_2113015	A/C	2B	210652207	-	NA	NA	NA	NA	NA	NA	C	C	C	C	A	C	C	A	C	C	C	C	A	C	A	C	C	C	A	C	C	C	C	C	C	A	C	C	C	C	C	C	C	C	C	C	C	C	C
wsnp_CAP11_c5240_2436441	A/C	2B	210652208	-	NA	NA	NA	NA	NA	NA	C	C	C	C	A	C	C	A	C	C	C	C	A	C	A	C	C	C	A	C	C	C	C	C	C	A	C	C	C	C	C	C	C	C	C	C	C	C	C
wsnp_CAP7_rep_c7219_3228859	A/C	2B	210652211	-	NA	NA	NA	NA	NA	NA	C	C	C	C	A	C	C	A	C	C	C	C	A	C	A	C	C	C	A	C	C	C	C	C	C	A	C	C	C	C	C	C	C	C	C	C	C	C	C
wsnp_CAP11_rep_c5367_2492424	A/C	2B	210652217	-	NA	NA	NA	NA	NA	NA	C	C	C	C	A	C	C	A	C	C	C	C	A	C	A	C	C	C	A	C	C	C	C	C	C	A	C	C	C	C	C	C	C	C	C	C	C	C	C
wsnp_CAP8_c2869_1478615	A/C	2B	210652217	-	NA	NA	NA	NA	NA	NA	C	C	C	C	A	C	C	A	C	C	C	C	A	C	A	C	C	C	A	C	C	C	C	C	C	A	C	C	C	C	C	C	C	C	C	C	C	C	C
wsnp_CAP8_rep_c4147_2032009	A/C	2B	210652218	-	NA	NA	NA	NA	NA	NA	C	C	C	C	A	C	C	A	C	C	C	C	A	C	A	C	C	C	A	C	C	C	C	C	C	A	C	C	C	C	C	C	C	C	C	C	C	C	C
wsnp_CAP7_rep_c7347_3283296	A/C	2B	210652221	-	NA	NA	NA	NA	NA	NA	C	C	C	C	A	C	C	A	C	C	C	C	A	C	A	C	C	C	A	C	C	C	C	C	C	A	C	C	C	C	C	C	C	C	C	C	C	C	C
wsnp_CAP7_c7341_3280398	A/C	2B	210652225	-	NA	NA	NA	NA	NA	NA	C	C	C	C	A	C	C	A	C	C	C	C	A	C	A	C	C	C	A	C	C	C	C	C	C	A	C	C	C	C	C	C	C	C	C	C	C	C	C
wsnp_Ex_c1873_3531947	A/C	2B	212577883	+	NA	NA	NA	NA	NA	NA	A	A	A	A	A	A	A	A	A	A	A	A	A	A	A	A	A	A	A	A	A	A	A	A	A	A	C	A	A	A	A	A	A	A	A	A	A	A	A
wsnp_Ex_c22423_31615798	A/C	2B	215593652	-	NA	NA	NA	NA	NA	NA	A	A	C	C	A	C	C	C	C	C	C	A	A	C	A	A	C	A	A	C	A	C	C	A	C	C	A	C	A	C	A	A	A	A	A	A	C	A	C
wsnp_Ex_c4218_7618252	A/C	2B	363979243	-	NA	NA	NA	NA	NA	NA	C	C	C	C	C	N	N	A	C	N	N	C	C	C	C	C	C	C	C	N	C	C	C	C	C	C	C	C	C	C	C	C	C	C	C	C	C	C	C
wsnp_Ex_c7947_13490335	A/C	2B	383279993	-	NA	NA	NA	NA	NA	NA	A	A	A	A	A	A	A	C	A	A	A	A	A	A	A	A	A	A	A	A	A	A	A	A	A	A	A	A	A	A	A	A	A	A	A	A	A	A	A
wsnp_Ku_c691_1430065	A/C	2B	384668724	-	NA	NA	NA	NA	NA	NA	C	C	C	C	C	C	C	A	C	C	C	C	C	C	C	C	C	C	C	C	C	C	C	C	C	C	C	C	C	C	C	C	C	C	C	C	C	C	C
wsnp_BE488220B_Ta_1_1	A/C	2B	386286791	+	NA	NA	NA	NA	NA	NA	A	A	A	A	A	A	A	C	A	A	A	A	A	A	A	A	A	A	A	A	A	A	A	A	A	A	A	A	A	A	A	A	A	A	A	A	A	A	A
wsnp_Ex_c22693_31898036	A/C	2B	388950099	-	NA	NA	NA	NA	NA	NA	A	A	A	A	A	C	C	C	A	C	C	A	A	A	A	A	A	A	A	C	A	A	A	A	A	A	A	A	A	A	A	A	A	A	A	A	A	A	A
wsnp_Ex_c1541_2943368	A/C	2B	389410056	+	NA	NA	NA	NA	NA	NA	C	C	C	C	C	N	N	A	C	N	N	C	C	C	C	C	C	C	C	N	C	C	C	C	C	C	C	C	C	C	C	C	C	C	C	C	C	C	C
wsnp_Ex_c1541_2943791	A/C	2B	389410479	+	NA	NA	NA	NA	NA	NA	C	C	C	C	C	N	N	A	C	N	N	C	C	C	C	C	C	C	C	N	C	C	C	C	C	C	C	C	C	C	C	C	C	C	C	C	C	C	C
wsnp_Ex_c9133_15199135	A/C	2B	389471742	+	NA	NA	NA	NA	NA	NA	A	A	A	A	A	C	C	C	A	C	C	A	A	A	A	A	A	A	A	C	A	A	A	A	A	A	A	A	A	A	A	A	A	A	A	A	A	A	A
wsnp_Ex_c20367_29431681	A/C	2B	390806285	+	NA	NA	NA	NA	NA	NA	C	C	C	C	C	C	C	A	C	C	C	C	C	C	C	C	C	C	C	C	C	C	C	C	C	C	C	C	C	C	C	C	C	C	C	C	C	C	C
wsnp_Ex_c6248_10896799	A/C	2B	393468425	-	NA	NA	NA	NA	NA	NA	C	C	A	A	A	C	C	C	A	C	C	C	A	C	A	C	A	C	A	C	A	A	A	C	A	A	A	A	A	A	A	C	C	A	A	C	A	A	A
wsnp_Ex_rep_c69016_67915892	A/C	2B	396338513	-	NA	NA	NA	NA	NA	NA	A	A	C	C	C	A	A	A	C	A	A	A	C	A	C	A	C	A	C	A	C	C	C	A	C	C	C	C	C	C	C	A	A	C	C	A	C	C	C
wsnp_Ex_c21532_30680512	A/C	2B	404427502	+	NA	NA	NA	NA	NA	NA	A	A	A	A	A	C	C	C	A	C	C	A	A	A	A	A	A	A	A	C	A	A	A	A	A	A	A	A	A	A	A	A	A	A	A	A	A	A	A
wsnp_Ex_c36002_44045355	A/C	2B	404427891	+	NA	NA	NA	NA	NA	NA	A	A	A	A	A	C	C	C	A	C	C	A	A	A	A	A	A	A	A	C	A	A	A	A	A	A	A	A	A	A	A	A	A	A	A	A	A	A	A
wsnp_Ex_c11904_19092123	A/C	2B	407242965	-	NA	NA	NA	NA	NA	NA	C	C	A	A	A	C	C	C	A	C	C	C	A	C	A	C	A	C	A	C	A	A	A	C	A	A	A	A	A	A	A	C	C	A	A	C	A	A	A
wsnp_JD_c3314_4323825	A/C	2B	413864792	-	NA	NA	NA	NA	NA	NA	A	A	C	C	C	A	A	A	C	A	A	A	C	A	C	A	C	C	C	A	C	C	C	A	C	C	C	C	C	C	C	A	A	C	C	A	C	C	C
wsnp_Ku_c1793_3506600	A/C	2B	413864793	-	NA	NA	NA	NA	NA	NA	A	A	C	C	C	A	A	A	C	A	A	A	C	A	C	A	C	C	C	A	C	C	C	A	C	C	C	C	C	C	C	A	A	C	C	A	C	C	C
wsnp_Ex_rep_c66545_64828225	A/C	2B	413865666	+	NA	NA	NA	NA	NA	NA	C	C	A	A	A	C	C	C	A	C	C	C	A	C	A	C	A	A	A	C	A	A	A	C	A	A	A	A	A	A	A	C	C	A	A	C	A	A	A
wsnp_Ex_rep_c66545_64828446	A/C	2B	413865887	-	NA	NA	NA	NA	NA	NA	A	A	C	C	C	N	N	A	C	N	N	A	C	A	C	A	C	C	C	N	C	C	C	A	C	C	C	C	C	C	C	A	A	C	C	A	C	C	C
wsnp_Ex_rep_c66545_64829026	A/C	2B	413866467	+	NA	NA	NA	NA	NA	NA	A	A	C	C	C	C	C	A	C	C	C	A	C	A	C	A	C	C	C	C	C	C	C	A	C	C	C	C	C	C	C	A	A	C	C	A	C	C	C
wsnp_Ex_c9805_16183499	A/C	2B	416874063	-	NA	NA	NA	NA	NA	NA	A	A	C	C	C	C	C	A	C	C	C	A	C	A	C	A	C	C	C	C	C	C	C	A	C	C	C	C	C	C	C	A	A	C	C	A	C	C	C
wsnp_Ex_c5238_9271937	A/C	2B	421708608	-	NA	NA	NA	NA	NA	NA	A	A	C	C	C	A	A	A	C	A	A	A	C	A	C	A	C	C	C	A	C	C	C	A	C	C	C	C	C	C	C	A	A	C	C	A	C	C	C
wsnp_Ku_rep_c107413_92888678	A/C	2B	423837677	-	NA	NA	NA	NA	NA	NA	C	C	A	A	A	C	C	C	A	C	C	C	A	C	A	C	A	A	A	C	A	A	A	C	A	A	A	A	A	A	A	C	C	A	A	C	A	A	A
wsnp_CAP11_c307_255609	A/C	2B	423904696	+	NA	NA	NA	NA	NA	NA	C	C	A	A	A	C	C	C	A	C	C	C	A	C	A	C	A	A	A	C	A	A	A	C	A	A	A	A	A	A	A	C	C	A	A	C	A	A	A
wsnp_RFL_Contig1150_196572	A/C	2B	423904696	+	NA	NA	NA	NA	NA	NA	C	C	A	A	A	C	C	C	A	C	C	C	A	C	A	C	A	A	A	C	A	A	A	C	A	A	A	A	A	A	A	C	C	A	A	C	A	A	A
wsnp_CAP11_c1436_808089	A/C	2B	435341981	+	NA	NA	NA	NA	NA	NA	C	C	A	A	A	C	C	C	A	C	C	C	A	C	A	C	A	A	A	C	A	A	A	C	A	A	A	A	A	A	A	C	C	A	A	C	A	A	A
wsnp_Ex_rep_c67205_65714295	A/C	2B	439773443	-	NA	NA	NA	NA	NA	NA	C	C	C	C	C	A	A	C	C	A	A	C	C	C	C	C	C	C	C	A	C	C	C	C	C	C	C	C	C	C	C	C	C	C	C	C	C	C	C
wsnp_Ex_c28243_37383894	A/C	2B	442791375	-	NA	NA	NA	NA	NA	NA	C	C	C	C	C	A	A	A	C	A	A	C	C	C	C	C	C	C	C	A	C	C	C	C	C	C	C	C	C	C	C	C	C	C	C	C	C	C	C
wsnp_Ku_c37269_46153087	A/C	2B	449842049	+	NA	NA	NA	NA	NA	NA	C	C	A	A	A	C	C	C	A	C	C	C	A	C	A	C	A	A	A	C	A	A	A	C	A	A	A	A	A	A	A	C	C	A	A	C	A	A	A
wsnp_BG608232B_Ta_2_2	A/C	2B	453267262	-	NA	NA	NA	NA	NA	NA	C	C	A	A	A	C	C	C	A	C	C	C	A	C	A	C	A	A	A	C	A	A	A	C	A	C	A	A	A	A	A	C	C	A	A	C	A	A	A
wsnp_BG608232B_Ta_2_1	A/C	2B	453267357	-	NA	NA	NA	NA	NA	NA	C	C	A	A	A	C	C	C	A	C	C	C	A	C	A	C	A	A	A	C	A	A	A	C	A	C	A	A	A	A	A	C	C	A	A	C	A	A	A
wsnp_Ku_c33341_42849025	A/C	2B	456340619	+	NA	NA	NA	NA	NA	NA	A	A	C	C	C	C	C	A	C	C	C	A	C	A	C	A	C	C	C	C	C	C	C	A	C	A	C	C	C	C	C	A	A	C	C	A	C	C	C
wsnp_JD_c12127_12442581	A/C	2B	457680632	+	NA	NA	NA	NA	NA	NA	C	C	A	A	A	C	C	C	A	C	C	C	A	C	A	C	A	A	A	C	A	A	A	C	A	C	A	A	A	A	A	C	C	A	A	C	A	A	A
wsnp_Ex_rep_c101477_86838533	A/C	2B	457680802	-	NA	NA	NA	NA	NA	NA	A	A	C	C	C	A	A	A	C	A	A	A	C	A	C	A	C	C	C	A	C	C	C	A	C	A	C	C	C	C	C	A	A	C	C	A	C	C	C
wsnp_Ku_c39797_48152615	A/C	2B	460805227	+	NA	NA	NA	NA	NA	NA	C	C	A	A	A	A	A	C	A	A	A	C	A	C	A	C	A	A	A	A	A	A	A	C	A	C	A	A	A	A	A	C	C	A	A	C	A	A	A
wsnp_Ra_c18396_27453775	A/C	2B	461980850	+	NA	NA	NA	NA	NA	NA	A	A	C	C	C	C	C	A	C	C	C	A	C	A	C	A	C	C	C	C	C	C	C	A	C	A	C	C	C	C	C	A	A	C	C	A	C	C	C
wsnp_be499362B_Td_2_1	A/C	2B	476408034	+	NA	NA	NA	NA	NA	NA	A	A	A	A	A	C	C	C	A	C	C	A	A	A	A	A	A	A	A	C	A	A	A	A	A	A	A	A	A	A	A	A	A	A	A	A	A	A	A
wsnp_CAP7_c1453_728076	A/C	2B	524176132	-	NA	NA	NA	NA	NA	NA	C	C	C	C	C	C	C	A	C	C	C	C	C	C	C	C	C	C	C	C	C	C	C	C	C	C	C	C	C	C	C	C	C	C	C	C	C	C	C
wsnp_Ex_c128_255285	A/C	2B	529108090	-	NA	NA	NA	NA	NA	NA	C	C	C	C	C	A	A	A	C	A	A	C	C	C	C	C	C	C	C	A	C	C	C	C	C	C	C	C	C	C	C	C	C	C	C	C	C	C	C
wsnp_Ex_rep_c101349_86725007	A/C	2B	539811483	-	NA	NA	NA	NA	NA	NA	C	C	A	C	C	C	C	C	N	C	C	C	A	C	A	C	A	C	A	C	A	A	C	C	C	C	A	A	A	A	A	C	A	C	A	C	A	A	A
wsnp_Ex_rep_c68386_67199155	A/C	2B	540428633	+	NA	NA	NA	NA	NA	NA	A	A	C	A	A	C	C	A	N	C	C	A	C	A	C	A	C	A	C	C	C	C	A	A	A	A	C	C	C	C	C	A	C	A	C	A	C	C	C
wsnp_Ku_c3780_6950286	A/C	2B	540429044	-	NA	NA	NA	NA	NA	NA	C	C	A	C	C	A	A	C	C	A	A	C	A	C	A	C	A	C	A	A	A	A	C	C	C	C	A	A	A	A	A	C	A	C	A	C	A	A	A
wsnp_Ex_c25217_34481787	A/C	2B	542759443	-	NA	NA	NA	NA	NA	NA	C	C	C	C	C	N	N	C	C	N	N	C	C	C	C	C	C	C	C	N	C	C	C	C	C	C	C	C	C	C	C	C	C	C	C	C	C	C	C
wsnp_Ku_c3000_5638635	A/C	2B	548297601	+	NA	NA	NA	NA	NA	NA	A	A	A	A	A	C	C	A	N	C	C	A	A	A	A	A	A	A	A	C	A	A	A	A	A	A	A	A	A	A	A	A	A	A	A	A	A	A	A
wsnp_BE490763B_Ta_2_1	A/C	2B	563859677	+	NA	NA	NA	NA	NA	NA	A	A	C	A	C	A	A	C	N	A	A	A	C	A	A	A	A	A	C	A	C	A	A	A	A	A	A	C	C	C	C	A	C	A	A	A	A	C	C
wsnp_BE490763B_Ta_2_2	A/C	2B	563859708	-	NA	NA	NA	NA	NA	NA	A	A	C	A	C	C	C	C	A	C	C	A	C	A	A	A	A	A	C	C	C	A	A	A	A	A	A	C	C	C	C	A	C	A	A	A	A	C	C
wsnp_Ex_c13908_21774935	A/C	2B	570881995	-	NA	NA	NA	NA	NA	NA	A	A	A	A	A	C	C	A	A	C	C	A	A	A	A	A	A	A	A	C	A	A	A	A	A	A	A	A	A	A	A	A	A	A	A	A	A	A	A
wsnp_JD_rep_c67103_42432235	A/C	2B	578601421	-	NA	NA	NA	NA	NA	NA	A	A	C	C	C	A	A	A	C	A	A	A	C	A	A	A	A	A	C	A	C	A	A	A	A	A	A	A	C	A	C	A	C	C	A	A	A	A	A
wsnp_Ex_c26281_35524918	A/C	2B	606038283	+	NA	NA	NA	NA	NA	NA	C	C	C	C	C	A	A	C	C	A	A	C	C	C	C	C	C	C	C	A	C	C	C	C	C	C	C	C	C	C	C	C	C	C	C	C	C	C	C
wsnp_Ex_c46576_52042185	A/C	2B	632920884	+	NA	NA	NA	NA	NA	NA	C	C	C	A	C	C	C	C	C	C	C	A	A	C	C	A	A	A	A	C	C	A	C	A	C	C	C	A	C	A	A	A	A	A	A	A	A	A	C
wsnp_JD_c47318_32176833	A/C	2B	632920884	+	NA	NA	NA	NA	NA	NA	C	C	C	A	C	C	C	C	C	C	C	A	A	C	C	A	A	A	A	C	C	A	C	A	C	C	C	A	C	A	A	A	A	A	A	A	A	A	C
wsnp_CAP11_rep_c4028_1902455	A/C	2B	640377527	-	NA	NA	NA	NA	NA	NA	C	C	C	C	C	C	C	A	C	C	C	C	A	C	C	C	C	C	C	C	C	C	A	C	A	C	C	C	A	A	C	C	C	C	C	C	C	A	A
wsnp_Ex_c2445_4573233	A/C	2B	647317086	-	NA	NA	NA	NA	NA	NA	C	C	A	C	A	C	C	A	C	C	C	C	A	C	C	C	C	C	C	C	C	C	A	A	A	C	C	C	A	A	C	C	C	A	C	C	C	A	A
wsnp_BF473744B_Ta_2_1	A/C	2B	648081850	-	NA	NA	NA	NA	NA	NA	A	A	C	A	C	C	C	C	A	C	C	A	C	A	C	A	A	A	A	C	A	A	C	C	C	A	A	A	C	C	A	A	A	C	A	A	A	C	C
wsnp_BF473744B_Ta_2_2	A/C	2B	648082015	-	NA	NA	NA	NA	NA	NA	A	A	C	A	C	C	C	C	A	C	C	A	C	A	C	A	A	A	A	C	A	A	C	C	C	A	A	A	C	C	A	A	A	C	A	A	A	C	C
wsnp_Ex_c32493_41138957	A/C	2B	664213687	-	NA	NA	NA	NA	NA	NA	A	A	A	A	A	C	C	A	A	C	C	A	A	A	A	A	A	A	A	C	A	A	A	A	A	A	A	A	A	A	A	A	A	A	A	A	A	A	A
wsnp_Ex_c18503_27349536	A/C	2B	667271457	-	NA	NA	NA	NA	NA	NA	A	A	A	A	A	A	A	A	A	A	A	A	A	A	A	A	A	A	A	A	A	A	A	A	A	A	A	A	A	A	A	A	A	A	A	A	A	A	A
wsnp_Ra_c31353_40494768	A/C	2B	669436292	-	NA	NA	NA	NA	NA	NA	C	C	C	C	A	A	A	C	A	A	A	C	A	C	C	C	C	C	C	A	C	C	C	C	C	C	C	A	C	C	C	C	C	C	C	C	C	C	C
wsnp_Ex_c9345_15516291	A/C	2B	696356260	-	NA	NA	NA	NA	NA	NA	C	C	C	C	C	C	C	C	C	C	C	C	C	C	A	C	C	C	C	C	C	C	C	C	C	C	C	C	C	C	C	C	C	C	A	C	C	C	C
wsnp_Ex_c5123_9087869	A/C	2B	696677327	-	NA	NA	NA	NA	NA	NA	C	C	C	C	C	C	C	C	A	C	C	A	C	C	C	A	A	A	C	C	A	A	A	C	C	A	C	C	C	C	A	C	C	A	C	A	A	C	C
wsnp_Ex_c2203_4129457	A/C	2B	699108565	+	NA	NA	NA	NA	NA	NA	A	A	C	C	A	A	A	A	N	A	A	C	A	A	A	N	C	N	A	A	C	C	C	A	A	N	A	A	A	A	C	A	A	C	A	N	C	A	A
wsnp_Ex_c9025_15039930	A/C	2B	700208672	-	NA	NA	NA	NA	NA	NA	A	A	A	A	C	C	C	C	A	C	C	A	C	A	C	A	A	A	C	C	A	A	A	C	C	A	A	C	C	C	A	C	C	A	C	A	A	C	C
wsnp_Ex_c22271_31463382	A/C	2B	700456934	+	NA	NA	NA	NA	NA	NA	C	C	C	C	A	C	C	A	C	C	C	C	C	C	A	C	C	C	C	C	C	C	C	N	N	C	C	A	A	N	C	N	N	C	A	C	C	A	A
wsnp_Ex_c24135_33382700	A/C	2B	715030277	+	NA	NA	NA	NA	NA	NA	A	A	C	A	A	C	C	A	C	C	C	C	A	A	A	C	C	C	C	C	C	C	C	A	A	C	A	A	A	A	C	C	C	C	A	C	C	A	A
wsnp_Ku_c15498_24122936	A/C	2B	715031653	+	NA	NA	NA	NA	NA	NA	A	A	C	A	A	N	N	A	C	N	N	C	A	A	A	C	C	C	C	N	C	C	C	A	A	C	A	A	A	A	C	C	C	C	A	C	C	A	A
wsnp_Ex_c19772_28771627	A/C	2B	719965245	+	NA	NA	NA	NA	NA	NA	C	C	C	C	C	C	C	A	C	C	C	C	C	C	C	C	C	C	C	C	C	C	C	A	A	C	C	A	A	A	C	C	C	C	A	C	C	A	A
wsnp_Ex_c13353_21046550	A/C	2B	719969980	-	NA	NA	NA	NA	NA	NA	C	C	C	C	C	C	C	A	C	C	C	C	C	C	C	C	C	C	C	C	C	C	C	A	A	C	C	A	A	A	C	C	C	C	A	C	C	A	A
wsnp_CAP7_c317_172502	A/C	2B	731000003	-	NA	NA	NA	NA	NA	NA	C	C	C	C	C	C	C	A	A	C	C	C	C	C	C	C	C	C	C	C	C	C	C	A	A	C	C	A	A	A	C	C	C	C	A	C	C	A	A
wsnp_BG605258B_Ta_2_1	A/C	2B	760883193	+	NA	NA	NA	NA	NA	NA	C	C	C	C	C	C	C	C	C	C	C	C	C	C	C	A	C	C	C	C	C	C	C	C	C	C	C	C	C	C	C	A	C	C	C	C	A	C	C
wsnp_Ex_c10441_17078853	A/C	2B	763631138	-	NA	NA	NA	NA	NA	NA	C	C	N	A	N	N	N	A	A	N	C	A	N	A	N	C	N	N	N	N	N	N	A	N	A	N	C	N	A	N	C	C	N	N	A	C	C	N	N
wsnp_Ex_c298_580660	A/C	2B	785138740	+	NA	NA	NA	NA	NA	NA	C	C	A	C	C	C	C	C	C	C	C	C	A	C	A	C	C	A	A	C	C	A	C	C	C	C	C	C	C	A	C	A	C	A	C	C	C	A	A
wsnp_Ex_c41300_48154348	A/C	2B	786229479	+	NA	NA	NA	NA	NA	NA	C	C	C	C	C	C	C	C	C	C	C	C	C	C	C	C	C	C	C	C	C	C	C	C	C	C	C	C	C	C	C	C	C	C	C	C	C	C	C
wsnp_Ex_c29008_38081173	A/C	2B	788664801	+	NA	NA	NA	NA	NA	NA	A	A	A	A	A	A	A	A	A	A	A	A	A	A	A	A	A	A	A	A	A	A	A	A	A	A	A	A	A	A	A	A	A	A	A	A	A	A	A
wsnp_Ex_c707_1391630	A/C	2B	789131551	+	NA	NA	NA	NA	NA	NA	A	A	A	A	A	A	A	A	A	A	A	A	A	A	A	A	A	N	A	A	A	A	A	N	A	A	A	A	A	N	A	N	A	A	A	N	A	N	N
wsnp_Ex_c31064_39902843	A/C	2B	789867241	+	NA	NA	NA	NA	NA	NA	A	A	A	A	N	N	N	A	A	N	A	C	A	A	A	A	A	A	A	A	C	A	A	N	A	A	A	A	C	A	C	A	C	A	C	N	A	A	A
wsnp_Ex_c15646_23969140	A/C	2B	789869194	+	NA	NA	NA	NA	NA	NA	A	A	A	C	A	A	A	A	A	A	A	A	A	A	A	A	C	C	A	A	A	C	A	A	A	C	A	A	A	A	A	A	A	A	A	A	C	A	A
wsnp_Ex_c16074_24502385	A/C	2B	791704244	-	NA	NA	NA	NA	NA	NA	N	N	A	A	N	N	N	N	N	N	N	C	A	N	A	N	N	A	A	N	C	N	N	N	N	A	A	A	C	N	C	N	C	A	C	N	A	N	N
wsnp_Ex_c58019_59494143	A/C	2D	14772887	-	NA	NA	NA	NA	NA	NA	A	A	A	A	A	C	C	A	C	A	C	C	A	A	A	A	A	A	A	C	A	A	A	A	A	A	A	A	A	A	C	A	C	C	C	C	C	A	A
wsnp_Ex_c6535_11336470	A/C	2D	14778537	-	NA	NA	NA	NA	NA	NA	A	A	A	A	A	A	A	A	A	A	A	A	A	C	A	A	A	C	A	A	C	A	A	C	A	A	A	A	A	C	A	C	A	A	A	A	A	C	C
wsnp_CAP12_c455_248396	A/C	2D	14778580	+	NA	NA	NA	NA	NA	NA	C	C	C	C	C	A	A	C	A	C	A	A	C	C	C	C	C	C	N	A	C	C	C	C	C	C	C	C	C	C	A	C	A	A	A	A	A	C	C
wsnp_CAP7_c888_455397	A/C	2D	14778702	-	NA	NA	NA	NA	NA	NA	A	A	A	A	A	C	C	A	C	A	C	C	A	C	A	A	A	C	N	C	C	A	A	C	A	A	A	A	A	C	C	C	C	C	C	C	C	C	C
wsnp_Ex_c1408_2704736	A/C	2D	18234059	-	NA	NA	NA	NA	NA	NA	C	C	C	C	C	C	C	C	C	C	C	C	C	C	C	C	C	C	C	C	C	C	C	C	C	C	C	C	C	C	C	C	A	A	A	C	A	C	C
wsnp_CAP11_c3842_1829821	A/C	2D	34231554	-	NA	NA	NA	NA	NA	NA	C	C	C	C	C	A	C	C	N	C	C	C	A	C	C	C	C	C	C	C	C	C	C	C	C	C	C	C	C	C	C	C	C	C	C	C	C	C	C
wsnp_CAP12_c1503_764765	A/C	2D	35683648	-	NA	NA	NA	NA	NA	NA	C	C	C	C	C	A	C	C	C	C	C	C	C	C	C	C	C	C	C	C	C	C	C	C	C	C	C	C	C	C	C	C	C	C	C	C	C	C	C
wsnp_Ex_c15048_23219416	A/C	2D	60946873	+	NA	NA	NA	NA	NA	NA	A	A	A	A	A	A	A	A	N	A	A	A	A	A	A	A	A	C	A	C	A	A	A	A	A	A	A	A	A	A	A	A	A	A	A	N	A	A	A
wsnp_Ex_c29666_38670435	A/C	2D	62288822	+	NA	NA	NA	NA	NA	NA	C	C	C	A	C	A	A	A	N	A	C	A	C	C	C	C	C	C	C	C	C	A	A	A	A	C	A	C	A	A	A	A	A	A	A	N	A	A	A
wsnp_Ex_c4817_8598511	A/C	2D	63570753	+	NA	NA	NA	NA	NA	NA	N	N	N	C	C	C	C	N	C	C	N	C	N	C	C	N	C	N	N	C	C	C	C	C	N	N	N	C	N	C	C	C	C	C	N	C	N	C	C
wsnp_BM140538D_Ta_2_1	A/C	2D	66759628	+	NA	NA	NA	NA	NA	NA	A	A	A	A	A	A	A	A	N	A	A	A	A	A	A	A	A	A	A	A	A	A	A	A	A	A	A	A	A	A	A	A	A	A	A	A	A	A	A
wsnp_BE444144D_Ta_1_1	A/C	2D	80730927	+	NA	NA	NA	NA	NA	NA	C	C	C	A	C	C	C	A	N	C	N	C	A	A	A	A	A	C	A	C	C	C	C	C	A	A	A	C	A	C	C	C	A	C	A	N	A	C	C
wsnp_Ex_c12947_20510337	A/C	2D	83161371	-	NA	NA	NA	NA	NA	NA	A	A	A	A	A	A	A	A	A	A	A	A	A	A	A	A	A	A	A	A	A	A	A	A	A	A	A	A	A	A	A	A	A	A	A	A	A	A	A
wsnp_Ku_c14251_22503965	A/C	2D	89388861	+	NA	NA	NA	NA	NA	NA	C	C	C	C	C	C	C	C	A	C	C	C	C	C	C	C	C	C	C	C	C	C	C	C	C	C	C	C	C	C	C	C	C	C	C	C	C	C	C
wsnp_Ku_c8712_14751858	A/C	2D	473591417	-	NA	NA	NA	NA	NA	NA	C	C	C	A	C	C	C	C	A	C	C	C	C	A	C	C	C	C	C	C	C	C	C	C	C	C	C	C	C	C	C	C	A	C	A	A	C	C	C
wsnp_CAP7_c2782_1329707	A/C	2D	480323583	-	NA	NA	NA	NA	NA	NA	C	C	C	C	C	C	A	C	C	C	C	C	C	C	C	C	C	C	C	C	C	C	C	C	C	C	C	C	C	C	C	C	C	C	C	C	C	C	C
wsnp_Ex_c26281_35525999	A/C	2D	514343990	-	NA	NA	NA	NA	NA	NA	A	A	A	A	A	C	C	A	A	C	C	A	A	A	A	A	A	A	A	C	A	A	A	A	A	A	A	A	A	A	A	A	A	A	A	A	A	A	A
wsnp_CAP7_c3635_1688824	A/C	2D	574109080	-	NA	NA	NA	NA	NA	NA	A	A	A	A	A	A	A	A	N	C	A	A	A	A	C	A	A	A	A	C	C	C	A	C	C	A	C	C	C	C	C	A	A	C	C	A	A	C	A
wsnp_BE517946D_Ta_1_2	A/C	2D	588797887	-	NA	NA	NA	NA	NA	NA	C	C	A	A	A	A	A	A	N	A	A	A	C	A	A	C	A	C	C	A	A	A	A	A	A	C	A	A	A	A	A	C	C	A	A	C	A	A	C
wsnp_BE426620D_Ta_2_2	A/C	2D	610289339	-	NA	NA	NA	NA	NA	NA	C	C	A	C	A	A	A	A	A	A	A	A	C	C	A	C	A	A	A	A	A	A	A	A	A	C	A	A	C	A	A	C	C	A	C	C	A	A	C
wsnp_Ex_c21593_30744815	A/C	2D	617212903	-	NA	NA	NA	NA	NA	NA	C	C	A	A	A	A	A	A	N	A	A	A	C	A	A	C	A	A	A	A	A	A	A	A	A	A	A	A	A	A	A	C	C	A	A	C	A	A	C
wsnp_Ex_c11127_18033163	A/C	2D	617894562	+	NA	NA	NA	NA	NA	NA	C	C	C	C	C	C	C	C	C	C	C	C	C	C	C	C	C	C	C	C	C	C	C	C	C	C	C	C	C	C	C	C	C	C	C	C	C	C	C
wsnp_Ex_c46666_52102968	A/C	2D	618152970	+	NA	NA	NA	NA	NA	NA	C	C	C	C	C	C	C	C	C	C	C	C	C	C	C	C	C	C	C	C	C	C	C	C	C	C	C	C	C	C	C	C	C	C	C	C	C	C	C
wsnp_Ex_c6681_11558088	A/C	2D	628937584	+	NA	NA	NA	NA	NA	NA	A	A	A	A	A	A	A	A	A	C	A	C	A	A	A	A	A	A	A	A	A	A	A	A	A	A	C	C	A	A	A	A	C	C	A	A	C	A	A
wsnp_BG313362D_Ta_2_1	A/C	2D	647279276	+	NA	NA	NA	NA	NA	NA	A	A	A	C	C	A	A	C	A	A	A	A	C	A	A	A	A	C	A	A	A	A	A	C	A	A	A	A	A	C	C	C	A	A	A	C	A	C	C
wsnp_Ex_rep_c67702_66370241	A/C	3A	8865620	-	NA	NA	NA	NA	NA	NA	A	A	A	A	A	A	A	A	A	A	A	A	A	A	A	A	A	A	A	A	A	A	A	A	A	A	A	A	C	A	A	A	A	A	C	C	A	A	A
wsnp_Ex_c44375_50444862	A/C	3A	9855073	-	NA	NA	NA	NA	NA	NA	C	C	C	C	C	C	C	C	C	C	C	C	C	C	C	C	C	C	C	C	C	C	C	C	C	C	C	N	C	C	C	C	C	C	C	C	C	C	C
wsnp_Ex_c10014_16477392	A/C	3A	9856068	+	NA	NA	NA	NA	NA	NA	C	C	C	C	C	C	C	C	C	C	C	C	C	C	C	C	C	A	C	A	C	C	C	C	A	C	C	A	A	C	C	C	C	A	A	A	C	C	C
wsnp_Ex_c6833_11783076	A/C	3A	10300648	+	NA	NA	NA	NA	NA	NA	C	C	C	C	C	C	C	C	C	C	C	C	C	C	C	C	C	C	C	A	C	C	C	C	C	C	C	C	A	C	C	C	C	A	A	A	C	C	C
wsnp_BF293133A_Ta_2_2	A/C	3A	11839058	+	NA	NA	NA	NA	NA	NA	A	A	A	A	A	A	C	A	C	A	A	A	A	A	A	A	A	C	A	C	A	A	A	A	N	A	A	C	C	A	A	C	C	C	C	C	A	A	A
wsnp_Ex_c23633_32868822	A/C	3A	13038086	+	NA	NA	NA	NA	NA	NA	C	C	C	C	C	C	C	C	C	A	C	C	C	C	C	C	C	A	C	C	C	C	C	C	N	C	C	C	A	C	C	C	C	C	A	A	A	C	C
wsnp_CAP11_rep_c4157_1965583	A/C	3A	20020918	+	NA	NA	NA	NA	NA	NA	C	C	C	C	C	A	A	C	A	C	C	A	C	C	C	C	C	C	C	C	C	C	C	C	N	C	C	A	A	C	C	A	A	C	A	A	C	C	C
wsnp_Ra_c9738_16173810	A/C	3A	23651282	+	NA	NA	NA	NA	NA	NA	A	A	A	A	A	A	C	A	C	A	A	A	A	A	A	A	A	A	A	A	A	A	A	C	A	A	A	A	C	C	C	C	C	C	C	C	A	A	C
wsnp_Ku_c4568_8243775	A/C	3A	34524436	+	NA	NA	NA	NA	NA	NA	C	C	C	C	C	C	C	C	C	C	C	C	C	C	C	C	C	C	C	C	C	C	C	C	C	C	C	C	C	C	C	C	C	C	C	C	C	C	C
wsnp_Ex_c15264_23484855	A/C	3A	44634331	+	NA	NA	NA	NA	NA	NA	C	C	C	C	C	C	C	C	C	C	A	C	C	C	C	C	C	C	C	C	C	C	C	C	C	A	C	C	C	C	C	C	C	C	C	C	C	C	C
wsnp_JG_c366_252415	A/C	3A	45573029	+	NA	NA	NA	NA	NA	NA	C	C	A	A	A	A	A	A	A	C	A	C	A	A	A	A	A	A	A	A	C	A	C	A	A	A	C	A	A	A	A	A	A	A	A	A	A	A	A
wsnp_CAP11_rep_c7339_3306558	A/C	3A	52555680	+	NA	NA	NA	NA	NA	NA	C	C	C	C	C	C	C	C	A	C	A	C	C	C	C	C	A	C	A	C	C	A	C	C	C	C	C	C	A	C	A	A	C	C	A	N	C	C	C
wsnp_Ra_c10911_17834481	A/C	3A	58931009	+	NA	NA	NA	NA	NA	NA	C	C	A	A	C	C	A	A	A	C	C	C	A	C	C	C	A	C	A	A	A	A	A	A	N	A	C	A	A	C	A	A	A	A	A	A	A	A	C
wsnp_Ku_c11052_18135847	A/C	3A	61348556	-	NA	NA	NA	NA	NA	NA	A	A	A	A	C	A	C	A	C	A	C	C	A	A	C	A	A	A	A	C	C	A	A	C	N	A	A	A	A	C	A	A	A	A	A	A	A	A	C
wsnp_Ex_c24432_33676448	A/C	3A	68281599	+	NA	NA	NA	NA	NA	NA	C	C	C	C	C	C	A	C	C	C	C	A	C	C	C	C	C	C	C	C	A	C	C	C	N	C	C	C	C	C	C	C	C	C	C	C	C	C	C
wsnp_Ku_c40218_48484410	A/C	3A	69294344	-	NA	NA	NA	NA	NA	NA	C	C	A	A	C	C	A	A	C	C	C	A	C	C	C	C	C	C	C	A	A	C	A	C	N	A	C	A	C	C	C	C	A	A	C	C	A	A	C
wsnp_BF292295A_Ta_2_1	A/C	3A	81707124	-	NA	NA	NA	NA	NA	NA	C	C	A	A	C	C	C	A	C	C	C	C	C	C	C	C	C	C	C	A	C	C	A	C	C	A	C	A	C	C	C	C	A	A	C	C	A	A	C
wsnp_Ex_c2258_4232538	A/C	3A	90795891	-	NA	NA	NA	NA	NA	NA	C	C	C	C	C	C	C	C	C	C	C	C	C	C	C	C	C	A	C	C	C	C	C	C	C	C	C	C	C	C	C	C	C	C	C	C	C	C	C
wsnp_Ex_c15036_23203474	A/C	3A	101893421	+	NA	NA	NA	NA	NA	NA	A	A	A	A	C	C	C	A	C	A	C	C	C	C	C	A	C	C	C	A	C	C	A	C	C	A	A	A	C	C	C	C	C	A	C	C	A	A	C
wsnp_Ex_c1141_2191485	A/C	3A	106435192	-	NA	NA	NA	NA	NA	NA	A	A	A	A	A	A	A	A	A	A	A	A	A	A	A	A	A	A	A	A	A	A	A	A	A	A	A	A	A	A	A	A	A	A	A	A	A	A	A
wsnp_Ex_c14622_22670594	A/C	3A	124187661	-	NA	NA	NA	NA	NA	NA	A	A	A	A	A	A	A	A	C	A	A	A	A	A	A	A	A	A	A	A	A	A	A	C	A	A	A	A	A	A	A	A	A	A	A	A	A	A	A
wsnp_Ex_c25653_34914467	A/C	3A	137599775	+	NA	NA	NA	NA	NA	NA	A	A	A	A	C	A	C	A	C	A	A	A	A	A	A	A	A	A	A	C	C	C	A	C	A	A	A	A	A	A	A	A	A	A	A	A	A	A	A
wsnp_BE500759A_Td_2_1	A/C	3A	376785672	-	NA	NA	NA	NA	NA	NA	C	C	C	C	C	C	C	C	C	C	C	C	A	C	C	C	C	C	A	C	C	C	C	C	C	C	C	C	C	C	C	C	C	C	C	C	C	C	C
wsnp_Ra_c19979_29215858	A/C	3A	423676985	+	NA	NA	NA	NA	NA	NA	C	C	C	C	C	C	C	C	A	C	C	C	A	C	C	C	C	C	A	C	C	C	C	A	C	C	C	C	C	C	C	C	C	C	C	C	C	C	C
wsnp_Ex_rep_c67349_65914945	A/C	3A	434613968	+	NA	NA	NA	NA	NA	NA	A	A	A	A	A	A	A	A	C	A	A	A	C	A	C	A	A	A	C	A	A	A	A	A	A	A	A	A	A	C	A	A	A	A	A	A	A	A	C
wsnp_Ex_c18596_27457344	A/C	3A	453654952	-	NA	NA	NA	NA	NA	NA	C	C	C	C	C	C	C	C	C	C	C	C	A	C	C	C	C	C	A	C	C	C	C	C	C	C	C	C	C	C	C	C	C	C	C	C	C	C	C
wsnp_RFL_Contig3529_3696847	A/C	3A	467095932	-	NA	NA	NA	NA	NA	NA	A	A	A	A	A	A	A	A	A	A	A	A	A	A	A	A	A	A	A	A	A	A	A	A	A	A	A	A	A	A	A	A	A	A	A	A	A	A	A
wsnp_Ex_c12354_19711297	A/C	3A	478687821	+	NA	NA	NA	NA	NA	NA	A	A	A	C	A	A	A	A	C	A	C	C	C	A	C	A	C	A	C	C	C	A	A	A	C	A	A	A	C	C	C	C	C	A	C	C	C	C	C
wsnp_Ex_c45438_51235587	A/C	3A	479474131	-	NA	NA	NA	NA	NA	NA	A	A	A	C	A	A	A	A	A	A	C	C	C	A	A	A	C	A	C	C	C	A	A	A	C	A	A	A	C	A	C	C	C	A	C	C	C	C	A
wsnp_Ex_rep_c101340_86719239	A/C	3A	480147334	+	NA	NA	NA	NA	NA	NA	A	A	A	C	A	A	A	A	A	A	C	C	C	A	A	A	C	A	C	C	C	A	A	A	C	A	A	A	C	A	C	C	C	A	C	C	C	C	A
wsnp_Ex_c3571_6530739	A/C	3A	484103286	-	NA	NA	NA	NA	NA	NA	A	A	A	A	A	A	A	A	C	A	A	A	A	A	A	A	A	A	A	A	A	A	A	A	A	A	A	A	A	A	A	A	A	A	A	A	A	A	A
wsnp_BG263769A_Td_2_1	A/C	3A	484628318	+	NA	NA	NA	NA	NA	NA	A	A	A	A	A	A	A	A	A	A	A	A	A	A	A	A	A	A	A	A	A	A	A	A	A	A	A	A	A	A	A	A	A	A	A	A	A	A	A
wsnp_Ex_c5997_10512308	A/C	3A	497649046	+	NA	NA	NA	NA	NA	NA	C	C	C	A	C	C	C	C	A	C	C	A	C	C	C	C	A	A	C	A	A	A	C	A	C	C	C	C	A	C	A	A	A	C	A	A	A	A	C
wsnp_Ex_c11397_18400400	A/C	3A	497655016	-	NA	NA	NA	NA	NA	NA	C	C	C	A	C	C	C	C	A	C	C	A	C	C	C	C	A	A	C	A	A	A	C	A	C	C	C	C	A	C	A	A	A	C	A	A	A	A	C
wsnp_JD_rep_c49174_33405622	A/C	3A	500977583	+	NA	NA	NA	NA	NA	NA	A	A	A	C	C	A	A	A	C	A	A	C	A	A	A	A	C	C	A	C	C	C	A	C	A	A	A	A	C	A	C	C	C	A	C	C	C	C	A
wsnp_Ku_c1307_2606226	A/C	3A	500977622	+	NA	NA	NA	NA	NA	NA	C	C	C	A	C	C	C	C	A	C	C	A	C	C	C	C	A	A	C	A	A	A	C	A	C	C	C	C	A	C	A	A	A	C	A	A	A	A	C
wsnp_Ku_c3956_7237642	A/C	3A	502402777	-	NA	NA	NA	NA	NA	NA	C	C	C	A	A	C	C	C	A	C	C	A	C	C	C	C	A	A	C	A	A	A	C	A	A	C	C	C	A	C	A	A	A	C	A	A	A	A	C
wsnp_BG263758A_Ta_1_1	A/C	3A	505237395	-	NA	NA	NA	NA	NA	NA	A	A	A	A	A	A	A	A	A	A	A	A	A	A	A	A	A	A	A	A	A	A	A	A	A	A	A	A	A	A	A	A	A	A	A	A	A	A	A
wsnp_Ex_c15400_23664328	A/C	3A	507465736	+	NA	NA	NA	NA	NA	NA	C	C	C	C	C	C	C	C	C	C	C	C	C	C	C	C	C	C	C	A	C	C	C	C	C	C	C	C	C	C	C	C	C	C	C	C	C	C	C
wsnp_Ex_c1660_3159173	A/C	3A	507469938	-	NA	NA	NA	NA	NA	NA	A	A	A	A	A	A	A	A	A	A	A	A	A	A	A	A	A	A	A	C	A	A	A	A	A	A	A	A	A	A	A	A	A	A	A	A	A	A	A
wsnp_Ex_c1660_3158776	A/C	3A	507470335	-	NA	NA	NA	NA	NA	NA	C	C	C	C	C	C	C	C	C	C	C	C	C	C	C	C	C	C	C	A	C	C	C	C	C	C	C	C	C	C	C	C	C	C	C	C	C	C	C
wsnp_Ex_c12850_20377830	A/C	3A	507766112	-	NA	NA	NA	NA	NA	NA	A	A	A	A	C	A	A	A	A	A	A	A	C	A	A	A	A	A	A	A	C	A	A	A	A	A	A	A	A	A	A	A	A	A	A	A	A	A	A
wsnp_Ex_c1848_3482919	A/C	3A	510837008	+	NA	NA	NA	NA	NA	NA	A	A	A	A	A	A	A	A	A	A	A	A	C	A	A	A	A	A	A	A	A	A	A	A	A	A	A	A	A	A	A	A	A	A	A	A	A	A	A
wsnp_Ex_c22766_31972202	A/C	3A	517076678	+	NA	NA	NA	NA	NA	NA	A	A	A	C	C	A	C	A	C	A	C	C	C	A	A	A	C	A	C	A	C	C	C	C	A	A	A	A	C	C	C	C	C	A	C	C	C	C	C
wsnp_BE406587A_Ta_2_1	A/C	3A	517078967	+	NA	NA	NA	NA	NA	NA	C	C	C	A	A	C	A	C	A	C	A	A	A	C	C	C	A	C	A	C	A	A	A	A	C	C	C	C	A	A	A	A	A	C	A	A	A	A	A
wsnp_Ku_rep_c70479_70079622	A/C	3A	517662459	-	NA	NA	NA	NA	NA	NA	C	C	C	A	A	C	A	C	A	C	A	A	A	C	C	C	A	C	A	C	A	A	A	A	C	C	C	C	A	A	A	A	A	C	A	A	A	A	A
wsnp_Ex_c14340_22315611	A/C	3A	521718815	+	NA	NA	NA	NA	NA	NA	A	A	A	A	A	A	A	A	A	A	A	A	A	A	A	A	A	A	A	A	A	A	A	C	A	A	A	A	A	A	A	A	A	A	A	A	A	A	A
wsnp_Ex_rep_c69752_68711460	A/C	3A	523556237	-	NA	NA	NA	NA	NA	NA	A	A	A	A	C	A	A	A	A	A	A	A	A	A	A	A	A	A	A	A	C	A	A	A	A	A	A	A	A	C	A	A	A	A	A	A	A	A	C
wsnp_Ku_c25809_35776454	A/C	3A	525201258	+	NA	NA	NA	NA	NA	NA	A	A	A	C	C	A	C	A	C	A	C	C	C	A	A	A	C	A	C	A	C	C	C	C	A	A	A	A	C	C	C	C	C	A	C	C	C	C	C
wsnp_Ex_c15269_23491104	A/C	3A	533662322	-	NA	NA	NA	NA	NA	NA	A	A	A	A	C	A	C	A	A	A	C	C	C	A	A	A	C	A	C	A	C	C	C	C	A	A	A	A	A	C	A	A	A	A	A	A	A	A	C
wsnp_CAP11_c318_261649	A/C	3A	536632153	-	NA	NA	NA	NA	NA	NA	A	A	C	C	C	C	C	C	C	A	C	C	C	A	A	A	C	C	C	A	A	C	C	C	A	C	A	C	C	A	C	C	C	C	C	C	C	C	A
wsnp_BE443568A_Ta_2_2	A/C	3A	536637323	-	NA	NA	NA	NA	NA	NA	A	A	C	C	C	C	C	C	C	A	C	C	C	A	A	A	C	C	C	A	A	C	C	C	A	C	A	C	C	A	C	C	C	C	C	C	C	C	A
wsnp_BE443568A_Ta_2_1	A/C	3A	536637491	+	NA	NA	NA	NA	NA	NA	C	C	A	C	A	A	C	A	C	C	C	C	C	C	C	C	C	A	C	C	C	C	C	C	C	A	C	A	C	C	C	C	C	A	C	C	C	C	C
wsnp_BE490613A_Ta_2_1	A/C	3A	540969744	-	NA	NA	NA	NA	NA	NA	A	A	C	A	C	C	A	C	A	A	A	A	A	A	A	A	A	C	A	A	A	A	A	C	A	C	A	C	A	A	A	A	A	C	A	A	A	A	A
wsnp_Ex_c5047_8963671	A/C	3A	543178759	+	NA	NA	NA	NA	NA	NA	C	C	A	A	A	A	A	A	A	C	A	A	A	C	C	C	A	A	A	C	A	A	A	A	C	A	C	A	A	C	A	A	A	A	A	A	A	A	C
wsnp_Ex_c1149_2206471	A/C	3A	557257146	-	NA	NA	NA	NA	NA	NA	C	C	A	A	A	A	C	A	A	C	C	C	A	C	C	C	C	A	C	C	A	C	C	C	C	A	C	A	A	A	A	A	A	A	A	A	A	A	A
wsnp_Ku_rep_c68484_67500021	A/C	3A	557956266	+	NA	NA	NA	NA	NA	NA	C	C	A	A	A	A	A	A	A	C	A	A	A	C	C	C	A	A	A	C	A	A	A	A	A	A	C	A	A	A	A	A	A	A	A	A	A	A	A
wsnp_Ex_c12269_19597341	A/C	3A	558884765	+	NA	NA	NA	NA	NA	NA	A	A	C	C	C	C	A	C	C	A	A	A	C	A	A	A	A	C	A	A	C	A	A	A	A	C	A	C	C	C	C	C	C	C	C	C	C	C	C
wsnp_Ex_c9510_15761235	A/C	3A	562350149	-	NA	NA	NA	NA	NA	NA	C	C	A	A	A	A	A	A	A	C	A	A	A	C	C	C	A	A	A	C	A	A	C	C	C	A	C	A	A	A	A	A	A	A	A	A	A	A	A
wsnp_Ex_c12871_20400823	A/C	3A	564944366	-	NA	NA	NA	NA	NA	NA	C	C	A	A	A	A	C	A	A	C	C	C	A	C	C	C	C	A	C	C	A	C	C	C	C	A	C	A	A	A	A	A	A	A	A	A	A	A	A
wsnp_Ex_c12871_20402160	A/C	3A	564946056	+	NA	NA	NA	NA	NA	NA	C	C	A	A	A	A	C	A	A	C	C	C	A	C	C	C	C	A	C	C	A	C	C	C	C	A	C	A	A	A	A	A	A	A	A	A	A	A	A
wsnp_Ex_rep_c69864_68824236	A/C	3A	569423913	+	NA	NA	NA	NA	NA	NA	A	A	C	A	A	C	A	C	A	A	C	A	A	A	C	A	A	C	C	A	A	A	C	C	A	C	A	A	A	A	A	A	A	C	A	A	A	A	A
wsnp_Ex_rep_c66685_65003625	A/C	3A	571407307	-	NA	NA	NA	NA	NA	NA	A	A	C	A	A	C	A	C	A	A	C	A	C	A	C	A	A	C	C	A	A	A	C	C	A	C	A	A	A	A	A	A	A	C	A	A	A	A	A
wsnp_Ex_c11297_18254062	A/C	3A	602686021	-	NA	NA	NA	NA	NA	NA	A	A	A	C	A	A	C	C	A	C	A	C	C	A	A	A	A	A	A	A	A	A	A	A	C	A	A	A	A	A	A	A	A	A	A	A	A	A	A
wsnp_Ex_c21733_30892583	A/C	3A	603811691	-	NA	NA	NA	NA	NA	NA	A	A	A	A	A	A	C	A	A	A	A	A	A	A	A	A	A	A	A	A	A	A	A	A	C	A	A	A	A	A	A	A	A	A	A	A	A	A	A
wsnp_RFL_Contig2699_2402527	A/C	3A	608379938	+	NA	NA	NA	NA	NA	NA	C	C	C	C	C	C	C	C	C	C	C	C	C	C	C	C	C	C	C	C	C	C	C	C	C	C	C	C	C	C	C	C	C	C	C	C	C	C	C
wsnp_Ex_c9483_15722127	A/C	3A	627277885	+	NA	NA	NA	NA	NA	NA	A	A	A	A	A	A	A	A	C	A	A	A	A	A	A	A	A	A	A	A	A	A	C	A	A	A	A	A	A	A	A	A	A	A	A	A	A	A	A
wsnp_CD454173A_Ta_2_8	A/C	3A	627676955	-	NA	NA	NA	NA	NA	NA	A	A	A	A	A	A	A	A	C	A	A	A	A	A	A	A	A	A	A	A	A	A	C	A	A	A	A	A	A	A	A	A	A	A	A	A	A	A	A
wsnp_Ex_c4923_8767234	A/C	3A	631281704	+	NA	NA	NA	NA	NA	NA	A	A	A	A	A	A	C	A	A	A	A	A	A	A	A	A	C	A	A	C	A	C	A	A	A	A	A	A	A	A	A	A	A	A	A	A	A	A	A
wsnp_Ex_rep_c69342_68276235	A/C	3A	645097760	-	NA	NA	NA	NA	NA	NA	C	C	C	C	C	C	C	C	C	C	C	C	C	C	C	C	C	C	C	C	C	C	C	C	A	C	C	C	C	C	C	C	C	C	C	C	C	C	C
wsnp_Ex_c18747_27625264	A/C	3A	645546431	+	NA	NA	NA	NA	NA	NA	A	A	A	A	C	A	A	A	A	A	A	A	A	A	A	A	A	A	A	A	A	A	A	A	C	A	A	A	C	C	C	A	A	A	C	A	A	A	C
wsnp_Ex_c2250_4216508	A/C	3A	647145013	+	NA	NA	NA	NA	NA	NA	C	C	C	C	C	C	C	C	C	A	C	C	C	C	C	C	C	C	C	C	C	C	C	C	C	C	C	C	C	C	C	C	C	C	C	C	C	C	C
wsnp_Ex_c35457_43602830	A/C	3A	650427395	+	NA	NA	NA	NA	NA	NA	C	C	C	C	A	C	C	C	C	C	C	C	C	C	C	C	C	C	C	C	C	C	C	C	C	C	C	C	A	A	A	C	C	C	A	C	C	C	A
wsnp_Ra_c16053_24607526	A/C	3A	651587489	-	NA	NA	NA	NA	NA	NA	C	C	C	C	A	C	C	C	C	C	C	C	C	C	C	C	C	C	C	C	C	C	C	C	C	C	C	C	A	A	A	C	C	C	A	C	C	C	A
wsnp_Ex_c8517_14315660	A/C	3A	653512934	+	NA	NA	NA	NA	NA	NA	C	C	C	C	A	C	C	C	A	C	C	C	C	C	A	C	C	C	C	C	C	C	C	C	C	C	C	C	A	A	A	C	C	C	A	C	C	C	A
wsnp_Ex_c2525_4712906	A/C	3A	653524880	-	NA	NA	NA	NA	NA	NA	C	C	C	C	A	C	C	C	C	C	C	C	C	C	C	C	C	C	C	C	C	C	C	C	C	C	C	C	A	A	A	C	C	C	A	C	C	C	A
wsnp_RFL_Contig4274_4949257	A/C	3A	657616316	+	NA	NA	NA	NA	NA	NA	C	C	C	C	C	C	C	C	C	C	C	C	C	C	C	C	C	C	C	C	C	C	C	C	C	C	C	C	C	C	C	C	C	C	C	C	C	C	C
wsnp_BQ167580A_Ta_1_1	A/C	3A	657947440	-	NA	NA	NA	NA	NA	NA	A	A	A	A	A	A	A	A	A	A	A	A	A	A	A	A	A	A	A	A	A	A	A	A	C	A	A	A	A	A	A	A	A	A	A	A	A	A	A
wsnp_Ex_c14202_22145805	A/C	3A	659159750	-	NA	NA	NA	NA	NA	NA	A	A	A	A	C	C	A	A	A	A	A	C	C	C	A	C	A	C	C	A	C	A	C	C	A	A	A	A	C	C	C	C	C	A	C	A	C	C	C
wsnp_Ex_c14202_22145136	A/C	3A	659160419	-	NA	NA	NA	NA	NA	NA	A	A	C	C	A	A	C	C	C	C	A	A	A	A	C	A	C	A	A	C	A	C	A	A	A	C	A	C	A	A	A	A	A	C	A	C	A	A	A
wsnp_Ex_c1894_3575749	A/C	3A	683249793	-	NA	NA	NA	NA	NA	NA	C	C	C	C	C	C	A	A	C	C	C	C	A	C	A	C	A	C	C	A	C	A	A	A	A	A	C	C	C	C	C	A	A	C	C	C	A	A	A
wsnp_Ex_c12341_19693570	A/C	3A	684297438	-	NA	NA	NA	NA	NA	NA	C	C	C	C	C	C	C	C	C	C	C	C	C	C	C	C	C	C	C	C	C	C	C	C	C	C	C	C	C	C	C	C	C	C	C	C	C	C	C
wsnp_CAP11_rep_c4226_1995152	A/C	3A	685121065	-	NA	NA	NA	NA	NA	NA	C	C	C	C	C	C	C	A	C	C	C	C	A	C	C	C	A	C	C	C	C	A	C	C	C	C	C	C	C	C	C	C	C	C	C	C	C	C	C
wsnp_Ra_c132_291198	A/C	3A	685357916	+	NA	NA	NA	NA	NA	NA	C	C	C	C	C	C	A	A	C	C	C	C	C	C	A	C	C	C	C	A	C	C	A	C	C	A	C	C	C	C	C	C	C	C	C	C	C	C	C
wsnp_Ex_rep_c66357_64540369	A/C	3A	685357955	+	NA	NA	NA	NA	NA	NA	A	A	A	A	A	A	C	C	A	A	A	A	A	A	C	A	A	A	A	C	A	A	C	A	A	C	A	A	A	A	A	A	A	A	A	A	A	A	A
wsnp_JD_c29019_23208078	A/C	3A	685360069	-	NA	NA	NA	NA	NA	NA	A	A	A	A	A	A	C	C	A	A	A	A	A	A	C	A	A	A	A	C	A	A	C	A	A	C	A	A	A	A	A	A	A	A	A	A	A	A	A
wsnp_JD_c29019_23208279	A/C	3A	685360270	+	NA	NA	NA	NA	NA	NA	A	A	A	A	A	A	C	C	A	A	A	A	A	A	C	A	A	A	A	C	A	A	C	A	A	C	A	A	A	N	N	N	A	N	A	N	A	A	N
wsnp_CAP12_c15_9559	A/C	3A	688673058	-	NA	NA	NA	NA	NA	NA	A	A	A	A	C	A	A	C	C	A	A	C	A	C	A	A	A	A	C	A	C	A	A	C	A	A	A	C	A	A	A	C	C	A	A	A	C	C	C
wsnp_CAP11_c68_106078	A/C	3A	688673108	+	NA	NA	NA	NA	NA	NA	C	C	C	C	A	C	C	A	A	C	C	A	C	A	C	C	C	C	A	C	A	C	C	A	C	C	C	A	C	C	C	A	A	C	C	C	A	A	A
wsnp_BG262734A_Ta_2_7	A/C	3A	688673826	-	NA	NA	NA	NA	NA	NA	C	C	C	C	A	C	C	A	A	C	C	A	C	A	C	C	C	C	A	C	A	C	C	A	C	C	C	A	C	C	C	A	A	C	C	C	A	A	A
wsnp_Ex_c15475_23757972	A/C	3A	688689024	+	NA	NA	NA	NA	NA	NA	C	C	C	C	C	C	C	C	A	C	C	C	C	C	C	C	C	A	C	C	C	C	C	A	C	C	C	A	C	C	C	A	A	C	C	C	A	A	A
wsnp_Ex_c32546_41187432	A/C	3A	693487088	-	NA	NA	NA	NA	NA	NA	A	A	A	A	A	A	A	A	A	A	A	A	A	A	A	A	A	A	A	A	A	A	A	A	A	A	A	A	C	A	C	A	A	A	C	A	A	A	A
wsnp_Ex_c20250_29303152	A/C	3A	696243396	-	NA	NA	NA	NA	NA	NA	C	C	C	C	C	C	C	C	C	C	C	C	C	C	C	C	C	C	C	C	C	C	C	C	C	C	C	C	A	C	A	C	C	C	A	C	C	C	C
wsnp_Ku_c10468_17301042	A/C	3A	699858000	+	NA	NA	NA	NA	NA	NA	C	C	C	C	C	C	A	C	C	C	C	C	C	C	C	A	C	A	C	C	C	C	A	C	N	A	C	C	C	C	C	C	C	C	C	C	C	C	C
wsnp_Ku_c10468_17301216	A/C	3A	699858315	-	NA	NA	NA	NA	NA	NA	C	C	C	C	C	C	A	C	C	C	C	C	C	C	C	A	C	A	C	C	C	C	A	C	A	A	C	C	C	C	C	C	C	C	C	C	C	C	C
wsnp_CAP8_c6939_3242530	A/C	3A	714155847	+	NA	NA	NA	NA	NA	NA	A	A	A	A	C	A	A	A	C	A	A	A	A	A	A	A	C	A	A	A	A	C	A	A	A	A	A	A	A	A	A	A	A	A	A	A	A	A	A
wsnp_Ku_c7811_13387117	A/C	3A	714304434	+	NA	NA	NA	NA	NA	NA	C	C	A	C	A	A	A	C	C	A	C	A	A	A	A	C	A	A	A	A	A	A	C	A	N	A	A	A	A	A	A	A	A	A	A	A	A	A	A
wsnp_BF291928A_Ta_1_1	A/C	3A	716368795	-	NA	NA	NA	NA	NA	NA	C	C	C	C	C	C	C	C	C	C	C	C	C	C	C	C	C	C	C	C	C	C	C	C	C	C	C	C	C	C	C	C	C	C	C	C	C	C	C
wsnp_Ra_c4373_7946257	A/C	3A	720435740	-	NA	NA	NA	NA	NA	NA	A	A	C	A	A	A	C	A	A	C	A	A	C	C	C	A	A	C	C	A	C	A	A	A	A	C	A	A	C	A	A	A	A	A	C	A	A	A	A
wsnp_Ex_c10630_17338753	A/C	3A	722207862	+	NA	NA	NA	NA	NA	NA	A	A	C	C	C	A	A	A	A	C	A	A	C	C	C	A	C	A	C	C	C	A	A	A	A	C	A	A	C	A	A	A	A	A	C	A	A	A	A
wsnp_Ex_c10630_17338703	A/C	3A	722207912	-	NA	NA	NA	NA	NA	NA	A	A	C	C	C	A	A	A	A	C	A	A	C	C	C	A	C	A	C	C	C	A	A	A	A	C	A	A	C	A	A	A	A	A	C	A	A	A	A
wsnp_Ra_c27517_37034553	A/C	3A	722214948	-	NA	NA	NA	NA	NA	NA	C	C	A	A	A	C	C	C	C	A	C	C	A	A	A	C	A	C	A	A	A	C	C	C	C	A	C	C	A	C	C	C	C	C	A	C	C	C	C
wsnp_BE604885A_Ta_2_2	A/C	3A	724023069	+	NA	NA	NA	NA	NA	NA	C	C	C	C	C	C	C	C	C	C	C	C	C	C	C	C	C	C	C	C	C	C	C	C	C	C	C	C	C	C	C	C	C	C	C	C	C	C	C
wsnp_BE426418A_Ta_2_1	A/C	3A	725738598	-	NA	NA	NA	NA	NA	NA	C	C	A	A	A	C	A	C	A	C	C	A	A	A	A	C	A	A	A	A	A	C	C	A	C	A	C	C	A	A	A	A	A	A	A	A	C	A	A
wsnp_BE426418A_Ta_2_2	A/C	3A	725738891	-	NA	NA	NA	NA	NA	NA	A	A	C	C	C	A	C	A	C	A	A	C	C	C	C	A	C	C	C	C	C	A	A	C	A	C	A	A	C	C	C	C	C	C	C	C	A	C	C
wsnp_CAP11_rep_c8581_3702222	A/C	3A	728457073	-	NA	NA	NA	NA	NA	NA	C	C	C	C	C	C	C	C	C	C	C	C	C	C	C	C	C	C	C	C	C	C	C	C	C	C	C	C	C	C	C	C	C	C	C	C	C	C	C
wsnp_RFL_Contig204_1272643	A/C	3A	730069354	-	NA	NA	NA	NA	NA	NA	C	C	A	A	C	C	A	A	C	C	A	A	A	A	C	A	A	A	C	C	A	A	A	C	A	A	A	A	A	C	C	C	A	C	A	C	A	A	C
wsnp_Ku_c46762_53407442	A/C	3A	731005499	-	NA	NA	NA	NA	NA	NA	A	A	C	A	A	A	C	A	A	A	A	C	A	A	C	A	A	C	A	A	A	A	A	C	A	A	A	A	A	C	C	C	C	C	A	C	A	C	C
wsnp_Ex_c361_708712	A/C	3A	732472553	-	NA	NA	NA	NA	NA	NA	C	C	A	A	C	A	A	A	N	C	A	A	C	C	A	C	C	A	C	A	A	C	A	A	A	A	C	A	C	A	A	C	C	A	C	A	A	A	A
wsnp_Ra_c5454_9660102	A/C	3A	737968704	-	NA	NA	NA	NA	NA	NA	C	C	A	C	A	A	A	A	A	C	A	A	C	A	A	C	A	A	A	A	A	A	A	A	A	A	C	A	C	A	A	C	C	A	C	C	A	A	A
wsnp_Ex_c24085_33332723	A/C	3A	743757940	+	NA	NA	NA	NA	NA	NA	C	C	A	C	C	C	C	C	C	A	C	A	A	C	A	C	A	C	A	C	C	A	C	C	C	A	C	C	C	C	C	C	C	C	C	C	C	A	C
wsnp_Ex_c11229_18163892	A/C	3A	744380241	+	NA	NA	NA	NA	NA	NA	C	C	A	C	C	A	C	C	C	A	A	A	A	C	A	C	A	A	A	C	C	A	A	C	A	A	C	C	C	C	C	A	A	C	C	C	C	A	C
wsnp_Ex_c8360_14085858	A/C	3B	5953263	-	NA	NA	NA	NA	NA	NA	A	A	C	C	C	C	A	C	C	C	C	C	C	C	C	A	C	C	C	C	C	C	C	C	C	C	A	A	A	C	A	C	C	C	A	N	C	C	C
wsnp_Ex_c8386_14128029	A/C	3B	7187740	-	NA	NA	NA	NA	NA	NA	C	C	A	A	A	A	C	C	C	A	C	A	A	A	A	C	A	A	A	C	A	A	C	C	N	A	C	C	C	C	A	C	A	C	A	N	C	C	C
wsnp_Ex_rep_c66766_65123941	A/C	3B	8528973	-	NA	NA	NA	NA	NA	NA	C	C	C	C	C	C	C	A	A	C	C	A	A	C	C	C	C	C	C	A	C	C	A	A	N	C	C	C	C	A	C	A	C	A	C	N	C	A	A
wsnp_Ex_c22154_31342077	A/C	3B	9093964	-	NA	NA	NA	NA	NA	NA	C	C	C	C	C	C	C	C	C	C	C	C	C	C	C	C	C	C	C	C	C	C	C	C	C	C	C	C	C	C	C	C	C	C	C	C	C	C	C
wsnp_Ex_c24548_33795073	A/C	3B	9166543	-	NA	NA	NA	NA	NA	NA	A	A	C	C	A	C	A	C	C	C	C	C	C	C	C	A	A	C	A	C	C	A	C	C	N	C	A	A	A	C	C	C	C	C	N	C	C	C	C
wsnp_Ex_c19993_29024127	A/C	3B	17081931	+	NA	NA	NA	NA	NA	NA	A	A	C	C	C	C	C	C	C	A	C	C	C	C	C	A	C	C	C	C	C	C	C	C	C	C	A	A	A	C	C	C	C	C	A	C	C	C	C
wsnp_Ku_c9596_16057771	A/C	3B	17082055	-	NA	NA	NA	NA	NA	NA	C	C	C	C	C	C	C	C	C	C	C	C	C	C	C	C	C	C	C	C	C	C	C	C	C	C	C	C	C	C	C	C	C	C	C	C	C	C	C
wsnp_Ra_c16264_24873670	A/C	3B	17770942	-	NA	NA	NA	NA	NA	NA	A	A	A	A	A	C	A	C	A	A	A	A	A	A	A	A	A	A	A	A	A	A	C	A	A	A	A	A	A	A	A	A	A	A	A	A	A	A	A
wsnp_Ra_c488_1027573	A/C	3B	18247811	-	NA	NA	NA	NA	NA	NA	A	A	N	C	N	C	N	C	C	C	C	N	N	N	C	A	C	C	N	C	N	C	C	C	C	C	A	A	A	N	N	N	N	N	C	C	N	N	N
wsnp_Ra_c9738_16174002	A/C	3B	19393160	+	NA	NA	NA	NA	NA	NA	C	C	C	C	C	C	A	C	A	C	C	C	C	C	C	C	C	C	C	C	C	C	C	A	C	C	C	C	A	A	A	A	A	A	A	A	C	C	A
wsnp_Ex_c1558_2976221	A/C	3B	20051978	+	NA	NA	NA	NA	NA	NA	C	C	C	C	C	C	C	C	C	C	C	C	C	C	C	C	C	C	C	C	C	C	C	C	C	C	C	C	C	C	C	C	C	C	C	C	C	C	C
wsnp_Ex_c1558_2976128	A/C	3B	20052070	+	NA	NA	NA	NA	NA	NA	C	C	C	C	C	C	C	C	C	C	C	C	C	C	C	C	C	C	C	C	C	C	C	C	C	C	C	C	C	C	C	C	C	C	C	C	C	C	C
wsnp_CAP8_c432_354498	A/C	3B	20841004	+	NA	NA	NA	NA	NA	NA	A	A	A	A	A	A	A	A	A	A	A	A	A	A	A	A	A	A	A	A	A	A	A	A	A	A	A	A	A	C	A	C	A	C	A	A	A	C	C
wsnp_CAP11_c232_212121	A/C	3B	20841104	+	NA	NA	NA	NA	NA	NA	C	C	C	C	C	C	C	C	C	C	C	C	C	C	C	C	C	C	C	C	C	C	C	C	C	C	C	C	C	A	C	A	C	A	C	C	C	A	A
wsnp_CAP11_c1214_700133	A/C	3B	33956280	-	NA	NA	NA	NA	NA	NA	A	A	A	A	A	A	A	A	A	A	A	C	A	A	A	A	A	A	A	A	A	A	A	A	A	C	A	A	A	A	A	A	A	A	A	A	A	A	A
wsnp_CAP11_c1214_700174	A/C	3B	33956300	-	NA	NA	NA	NA	NA	NA	C	C	C	C	C	C	C	C	C	C	C	A	C	C	C	C	C	C	C	C	C	C	C	C	A	A	C	C	C	C	C	C	C	C	C	C	C	C	C
wsnp_BE499309D_Ta_2_2	A/C	3B	36464861	-	NA	NA	NA	NA	NA	NA	C	C	C	C	C	C	C	C	C	C	C	C	C	C	C	C	C	C	C	C	C	C	C	C	C	C	C	C	C	C	C	C	C	C	C	C	C	C	C
wsnp_CAP11_c323_263800	A/C	3B	55456709	+	NA	NA	NA	NA	NA	NA	A	A	C	A	A	A	A	C	C	A	A	C	C	C	A	A	C	C	A	C	C	C	A	C	A	C	A	C	C	A	A	A	C	A	C	A	C	C	A
wsnp_Ex_c447_876091	A/C	3B	59064822	-	NA	NA	NA	NA	NA	NA	A	A	A	A	A	A	A	C	A	A	A	A	C	A	C	A	C	C	A	A	C	C	C	A	C	A	A	C	C	A	C	C	A	C	C	C	A	A	A
wsnp_JD_c828_1226159	A/C	3B	60254804	+	NA	NA	NA	NA	NA	NA	C	C	A	C	C	C	C	A	C	C	C	C	C	C	A	C	C	A	C	C	C	C	C	C	A	C	C	C	A	C	C	C	C	C	A	C	C	C	C
wsnp_Ex_c2820_5215394	A/C	3B	60254983	+	NA	NA	NA	NA	NA	NA	C	C	A	A	C	A	C	A	A	C	C	C	C	C	A	C	C	A	C	A	C	C	C	A	A	C	C	C	A	C	C	C	C	C	A	C	C	C	C
wsnp_Ku_c33335_42844680	A/C	3B	60868255	-	NA	NA	NA	NA	NA	NA	A	A	C	N	A	N	A	C	N	A	A	A	A	A	C	A	A	C	A	N	A	A	A	N	C	A	A	A	C	A	A	A	A	A	C	A	A	A	A
wsnp_Ku_c33335_42844594	A/C	3B	60868341	-	NA	NA	NA	NA	NA	NA	A	A	C	C	A	C	A	C	C	A	A	A	A	A	C	A	A	C	A	C	A	A	A	C	C	A	A	A	C	A	A	A	A	A	C	A	A	A	A
wsnp_Ex_c8695_14561512	A/C	3B	67413031	-	NA	NA	NA	NA	NA	NA	C	C	A	C	C	C	C	C	A	C	C	C	A	C	A	C	C	A	A	A	A	C	C	A	C	A	C	C	A	C	C	C	C	C	A	C	C	C	C
wsnp_Ex_c11246_18191079	A/C	3B	67935438	-	NA	NA	NA	NA	NA	NA	C	C	A	C	C	C	C	C	A	C	C	C	A	C	A	C	C	A	A	A	A	C	C	A	C	A	C	C	A	C	C	C	C	C	A	C	C	C	C
wsnp_Ex_c11246_18191331	A/C	3B	67942457	+	NA	NA	NA	NA	NA	NA	A	A	C	A	A	A	A	A	C	A	A	C	C	A	C	A	A	C	C	C	C	A	A	C	A	C	A	A	C	A	A	A	C	A	C	A	A	C	A
wsnp_Ex_c6805_11743678	A/C	3B	68289291	+	NA	NA	NA	NA	NA	NA	A	A	C	A	A	A	A	A	C	A	A	A	C	A	C	A	A	C	C	C	C	A	A	C	A	C	A	A	C	A	A	A	A	A	C	A	A	A	A
wsnp_BE518003B_Ta_2_3	A/C	3B	68882116	+	NA	NA	NA	NA	NA	NA	C	C	C	C	C	C	C	C	C	C	C	A	C	C	A	C	C	A	C	C	C	C	C	C	C	C	C	C	A	C	C	C	A	C	A	C	C	A	C
wsnp_Ex_c19372_28313727	A/C	3B	69818458	-	NA	NA	NA	NA	NA	NA	A	A	C	A	A	A	A	A	C	A	A	C	C	A	C	A	A	C	C	C	C	A	A	C	A	C	A	A	C	A	A	A	C	A	C	A	A	C	A
wsnp_BE498786B_Ta_2_1	A/C	3B	78397488	-	NA	NA	NA	NA	NA	NA	A	A	A	A	A	A	A	A	A	A	A	C	A	A	A	A	A	A	C	A	A	A	A	A	A	A	A	A	A	A	A	A	A	A	A	A	A	A	A
wsnp_Ex_c6065_10623213	A/C	3B	79128872	-	NA	NA	NA	NA	NA	NA	C	C	C	C	C	C	C	C	C	C	C	A	C	C	C	C	C	C	A	C	C	C	C	C	C	C	C	C	C	C	C	C	C	C	C	C	C	C	C
wsnp_Ra_c21559_30963208	A/C	3B	79288587	-	NA	NA	NA	NA	NA	NA	A	A	A	A	A	A	A	A	A	A	A	A	A	A	C	A	A	C	A	A	A	A	A	A	A	C	A	A	C	A	A	A	C	A	C	A	A	C	A
wsnp_Ex_c1097_2105209	A/C	3B	82447527	-	NA	NA	NA	NA	NA	NA	C	C	C	C	C	C	C	C	C	C	C	C	C	C	A	C	C	A	C	C	C	C	C	C	C	A	C	C	A	C	C	C	A	C	A	C	C	A	C
wsnp_Ex_c4927_8772847	A/C	3B	96844420	-	NA	NA	NA	NA	NA	NA	A	A	A	A	A	A	A	A	A	A	A	A	A	A	C	A	A	C	A	A	A	A	A	A	A	A	A	A	C	A	A	A	C	A	C	A	A	C	A
wsnp_Ex_c13906_21771680	A/C	3B	113919832	+	NA	NA	NA	NA	NA	NA	A	A	A	A	A	A	A	A	C	A	A	C	A	A	A	A	A	A	C	C	A	A	A	C	A	C	A	A	A	A	A	C	A	A	A	A	A	A	A
wsnp_BE446087B_Ta_2_1	A/C	3B	119119393	+	NA	NA	NA	NA	NA	NA	A	A	A	A	A	A	A	A	A	A	A	A	A	A	A	A	A	A	A	A	A	A	A	A	A	A	A	A	A	A	A	A	C	A	A	A	A	C	A
wsnp_CD897414B_Ta_2_1	A/C	3B	132906450	+	NA	NA	NA	NA	NA	NA	C	C	A	C	C	C	C	C	C	A	C	A	C	C	C	C	C	C	C	C	C	C	C	C	C	A	C	C	C	C	C	C	A	C	C	C	C	A	C
wsnp_Ex_c4888_8714379	A/C	3B	134275612	-	NA	NA	NA	NA	NA	NA	C	C	A	C	C	C	C	C	C	A	C	A	C	C	A	C	C	C	C	C	C	C	C	C	C	A	A	C	A	C	C	C	A	C	A	C	C	A	C
wsnp_Ex_c14147_22077948	A/C	3B	136484754	-	NA	NA	NA	NA	NA	NA	A	A	A	A	A	A	A	A	A	A	A	C	A	A	C	A	A	A	A	A	A	A	A	A	A	A	C	A	C	A	A	A	C	A	C	A	A	C	A
wsnp_Ku_c7784_13343904	A/C	3B	141126328	+	NA	NA	NA	NA	NA	NA	C	C	A	C	C	C	C	C	C	A	C	A	C	C	A	C	C	C	C	C	C	C	C	C	C	A	A	C	A	C	C	C	C	C	A	C	C	C	C
wsnp_JD_c2863_3822253	A/C	3B	145364921	+	NA	NA	NA	NA	NA	NA	C	C	A	C	C	C	C	C	C	A	C	C	C	C	C	C	C	C	C	C	C	C	C	C	C	A	C	C	C	C	C	C	A	C	C	C	C	A	C
wsnp_JD_c9902_10674725	A/C	3B	145904413	+	NA	NA	NA	NA	NA	NA	A	A	C	A	A	A	A	A	A	C	A	A	A	A	A	A	A	A	A	A	A	A	A	A	A	C	A	A	A	A	A	A	C	A	A	A	A	C	A
wsnp_JD_c9902_10674626	A/C	3B	145904492	+	NA	NA	NA	NA	NA	NA	A	A	C	A	A	A	A	A	A	C	A	A	A	A	A	A	A	A	A	A	A	A	A	A	A	C	A	A	A	A	A	A	C	A	A	A	A	C	A
wsnp_JD_c35319_26397591	A/C	3B	169621454	-	NA	NA	NA	NA	NA	NA	A	A	C	A	A	A	A	A	A	C	A	A	A	A	A	A	A	A	A	A	A	A	A	A	A	C	A	A	A	A	C	A	A	A	A	C	A	A	A
wsnp_Ex_c19982_29009504	A/C	3B	232634890	+	NA	NA	NA	NA	NA	NA	A	A	C	A	A	A	A	C	C	C	A	A	A	C	A	A	A	A	C	A	A	A	A	C	A	C	A	A	A	A	A	C	A	C	A	A	C	A	A
wsnp_Ex_c257_491667	A/C	3B	232636240	-	NA	NA	NA	NA	NA	NA	C	C	C	C	C	A	C	C	C	C	C	A	C	C	C	C	C	C	C	C	C	C	C	C	C	C	A	A	C	A	C	C	A	C	C	C	C	A	A
wsnp_Ex_rep_c66509_64775661	A/C	3B	236125337	+	NA	NA	NA	NA	NA	NA	C	C	C	C	C	C	C	C	C	C	C	C	C	C	C	C	C	C	C	C	C	C	C	C	C	C	C	C	C	C	C	C	C	C	C	C	C	C	C
wsnp_BE591466B_Ta_2_1	A/C	3B	259460457	+	NA	NA	NA	NA	NA	NA	A	A	C	A	A	A	A	A	A	C	A	A	A	A	A	A	A	A	A	A	A	A	A	A	A	C	A	A	A	A	A	A	A	A	A	A	A	A	A
wsnp_BE489326B_Ta_2_1	A/C	3B	414017735	+	NA	NA	NA	NA	NA	NA	C	C	A	C	C	C	C	A	A	A	C	C	C	C	C	C	C	C	A	C	C	C	C	C	C	A	C	C	C	C	A	A	C	A	C	C	A	C	C
wsnp_BE489326B_Ta_2_2	A/C	3B	414017984	+	NA	NA	NA	NA	NA	NA	A	A	A	A	A	A	A	C	C	A	A	A	A	A	A	A	A	A	C	A	A	A	A	A	A	A	A	A	A	A	C	C	A	C	A	A	C	A	A
wsnp_Ku_c17718_26860963	A/C	3B	419557033	-	NA	NA	NA	NA	NA	NA	C	C	C	C	C	C	C	C	C	C	A	A	C	C	C	C	A	C	A	C	C	A	A	A	C	C	A	A	C	A	C	C	A	C	C	A	C	A	A
wsnp_Ku_c18538_27857915	A/C	3B	422524822	-	NA	NA	NA	NA	NA	NA	A	A	C	A	A	A	A	A	A	C	A	C	A	A	A	A	C	A	A	A	A	C	A	A	A	C	C	A	A	A	A	A	C	A	A	A	A	C	A
wsnp_Ku_c27177_37127542	A/C	3B	431589652	-	NA	NA	NA	NA	NA	NA	C	C	C	A	A	A	A	C	C	C	A	C	A	A	A	A	C	A	A	A	A	C	A	C	A	C	C	A	A	A	C	C	C	C	A	C	C	C	A
wsnp_Ex_c1116_2138756	A/C	3B	462099522	+	NA	NA	NA	NA	NA	NA	C	C	C	C	C	C	C	C	C	C	C	A	C	C	C	C	C	C	C	C	C	C	C	C	C	C	C	C	C	C	C	C	C	C	C	C	C	C	C
wsnp_Ra_c12935_20587578	A/C	3B	469766813	-	NA	NA	NA	NA	NA	NA	A	A	A	A	A	A	A	C	C	A	C	C	C	C	A	A	A	A	A	A	C	A	C	C	A	A	A	A	A	A	C	C	A	C	A	A	A	A	A
wsnp_Ku_c19631_29148397	A/C	3B	469785829	+	NA	NA	NA	NA	NA	NA	C	C	C	C	C	C	C	A	A	C	A	A	A	A	C	C	C	C	C	C	A	C	A	A	C	C	C	C	C	C	A	A	C	A	C	C	C	C	C
wsnp_Ku_c26257_36216976	A/C	3B	470046613	-	NA	NA	NA	NA	NA	NA	C	C	C	C	C	C	C	A	A	C	A	A	A	A	C	C	C	C	C	C	A	C	A	A	C	C	C	C	C	C	A	A	C	A	C	C	C	C	C
wsnp_Ku_c26257_36216869	A/C	3B	470046720	+	NA	NA	NA	NA	NA	NA	A	A	A	A	A	A	A	C	C	A	C	C	C	C	A	A	A	A	A	A	C	A	C	C	A	A	A	A	A	A	C	C	A	C	A	A	A	A	A
wsnp_JD_c1816_2522844	A/C	3B	480424287	+	NA	NA	NA	NA	NA	NA	A	A	A	A	A	A	A	C	C	A	C	A	C	C	A	A	A	A	A	A	C	A	C	A	A	A	A	A	A	A	C	C	A	C	A	A	A	A	A
wsnp_Ex_c123_244117	A/C	3B	485388829	-	NA	NA	NA	NA	NA	NA	A	A	A	A	C	A	C	C	C	A	C	C	C	C	A	C	C	A	C	C	C	C	C	C	A	A	A	A	A	A	C	C	C	C	A	C	C	C	A
wsnp_Ex_c14462_22457559	A/C	3B	485693273	-	NA	NA	NA	NA	NA	NA	C	C	C	C	A	C	A	C	C	C	A	A	A	A	C	A	C	C	A	A	A	C	A	A	C	C	C	C	C	C	C	C	A	C	C	A	C	A	C
wsnp_JD_c5067_6187376	A/C	3B	486379249	-	NA	NA	NA	NA	NA	NA	C	C	C	C	C	C	C	C	C	C	C	A	C	C	C	C	C	C	C	C	C	C	C	C	C	C	C	C	C	C	C	C	C	C	C	C	C	C	C
wsnp_Ex_c5378_9505533	A/C	3B	488187681	+	NA	NA	NA	NA	NA	NA	A	A	A	A	A	A	A	C	C	A	A	C	A	A	A	A	C	A	A	A	A	C	A	A	A	A	A	A	A	A	C	C	A	C	A	A	C	A	A
wsnp_BG263758B_Ta_2_1	A/C	3B	498064254	-	NA	NA	NA	NA	NA	NA	C	C	C	C	A	C	A	C	C	C	C	C	A	A	C	A	A	C	A	A	A	A	A	A	C	C	C	C	C	C	C	C	A	C	C	A	A	A	C
wsnp_BQ159467B_Ta_2_1	A/C	3B	500541347	-	NA	NA	NA	NA	NA	NA	A	A	A	A	C	A	A	A	A	A	A	A	A	A	A	A	A	A	A	C	A	A	A	A	A	A	A	A	A	A	A	A	C	A	A	C	A	C	A
wsnp_BE494474B_Ta_2_1	A/C	3B	531788602	-	NA	NA	NA	NA	NA	NA	C	C	A	C	C	C	A	C	C	C	C	C	A	A	C	A	A	C	C	C	A	A	A	C	C	C	C	C	C	C	C	C	C	C	C	C	A	C	C
wsnp_BE494474B_Ta_2_2	A/C	3B	531788946	-	NA	NA	NA	NA	NA	NA	C	C	C	C	C	C	C	C	C	C	C	C	C	C	C	C	A	C	C	C	C	A	C	C	C	C	C	C	C	C	C	C	C	C	C	C	A	C	C
wsnp_JD_c15974_15272598	A/C	3B	544112418	-	NA	NA	NA	NA	NA	NA	C	C	A	C	C	C	A	C	C	C	C	C	A	A	C	A	C	A	C	C	A	C	A	A	A	A	C	C	A	C	C	C	C	C	A	C	C	C	C
wsnp_Ex_c14162_22093694	A/C	3B	555093032	-	NA	NA	NA	NA	NA	NA	A	A	A	C	A	C	A	A	A	A	A	A	A	A	A	A	A	A	A	A	A	A	A	A	A	A	A	C	A	C	A	A	A	A	A	A	A	A	C
wsnp_Ex_c15399_23662312	A/C	3B	565637544	+	NA	NA	NA	NA	NA	NA	A	A	C	C	C	C	C	A	A	A	C	A	C	C	A	C	A	C	C	C	C	A	C	C	C	C	A	C	C	C	A	A	C	C	C	C	A	C	C
wsnp_Ex_c40060_47197180	A/C	3B	565724975	+	NA	NA	NA	NA	NA	NA	C	C	C	C	C	C	C	C	C	C	C	C	C	C	C	C	C	C	C	C	C	C	C	C	C	C	C	C	C	C	C	C	C	C	C	C	C	C	C
wsnp_Ex_c40060_47197384	A/C	3B	565725179	+	NA	NA	NA	NA	NA	NA	C	C	A	A	A	A	A	C	C	C	A	C	A	A	C	A	C	A	A	A	A	C	A	A	A	A	C	A	A	A	C	C	A	A	A	A	C	A	A
wsnp_JD_c19725_17732526	A/C	3B	566278116	+	NA	NA	NA	NA	NA	NA	A	A	A	A	A	A	A	A	A	C	A	C	A	A	C	A	C	A	A	A	A	C	A	A	A	A	A	A	A	A	A	A	A	A	A	A	C	A	A
wsnp_Ex_c2314_4333242	A/C	3B	568567753	-	NA	NA	NA	NA	NA	NA	C	C	C	C	A	C	C	C	C	A	C	A	C	C	A	C	A	C	C	C	C	A	C	C	C	C	C	C	C	C	C	C	C	C	C	C	A	C	C
wsnp_Ex_c6162_10773908	A/C	3B	572254776	+	NA	NA	NA	NA	NA	NA	C	C	A	A	A	A	A	C	C	A	A	A	A	A	A	A	A	A	C	A	A	A	A	A	A	C	C	A	A	A	C	C	A	A	A	A	A	A	A
wsnp_BE490744B_Ta_2_1	A/C	3B	572746851	+	NA	NA	NA	NA	NA	NA	C	C	A	C	C	C	A	C	C	C	C	C	A	A	C	A	C	C	C	C	A	C	A	C	C	C	C	C	C	C	C	C	A	C	C	C	C	A	C
wsnp_BE490744B_Ta_2_2	A/C	3B	572747015	-	NA	NA	NA	NA	NA	NA	C	C	C	C	C	C	C	C	C	C	C	C	C	C	C	C	C	C	C	C	C	C	C	C	C	C	C	C	C	C	C	C	C	C	C	C	C	C	C
wsnp_Ku_rep_c72821_72480395	A/C	3B	579890182	-	NA	NA	NA	NA	NA	NA	A	A	C	C	A	A	C	A	A	A	C	A	C	C	C	C	A	A	A	C	C	A	C	C	A	A	A	A	A	A	A	A	C	C	A	C	A	C	A
wsnp_Ex_c5547_9774195	A/C	3B	579890753	-	NA	NA	NA	NA	NA	NA	A	A	C	A	A	A	C	A	A	A	A	A	C	C	A	C	A	A	A	A	C	A	C	C	A	A	A	A	A	A	A	A	C	C	A	C	A	C	A
wsnp_Ex_c3096_5709369	A/C	3B	586513758	+	NA	NA	NA	NA	NA	NA	A	A	A	A	C	C	A	C	C	C	A	C	A	A	C	A	C	C	C	A	A	C	A	A	C	C	A	C	C	C	C	C	A	A	C	A	C	A	C
wsnp_Ex_c21094_30222280	A/C	3B	589658754	+	NA	NA	NA	NA	NA	NA	C	C	A	A	A	A	A	C	C	A	A	A	A	A	A	A	A	A	C	A	A	A	A	A	A	C	C	A	A	A	C	C	A	A	A	A	A	A	A
wsnp_Ex_c1982_3731697	A/C	3B	599812574	+	NA	NA	NA	NA	NA	NA	C	C	N	C	C	C	C	N	N	A	C	C	N	N	N	C	C	N	N	C	N	C	N	N	N	N	C	C	N	C	N	N	N	N	N	N	C	N	C
wsnp_JD_c5643_6802088	A/C	3B	617683145	+	NA	NA	NA	NA	NA	NA	C	C	C	C	A	A	C	C	C	A	C	A	C	C	C	C	A	C	C	C	C	A	C	C	C	A	C	A	C	A	C	C	C	A	C	A	A	C	A
wsnp_JD_c5643_6802211	A/C	3B	617683248	+	NA	NA	NA	NA	NA	NA	C	C	C	C	A	A	C	C	C	A	C	A	C	C	C	C	A	C	C	C	C	A	C	C	C	A	C	A	C	A	C	C	C	A	C	A	A	C	A
wsnp_CAP8_c4989_2410261	A/C	3B	628476411	+	NA	NA	NA	NA	NA	NA	C	C	C	C	C	C	C	C	C	A	C	C	C	C	C	C	C	C	C	C	C	C	C	C	C	C	C	C	C	C	C	C	C	C	C	C	C	C	C
wsnp_JD_rep_c49010_33257826	A/C	3B	630306198	-	NA	NA	NA	NA	NA	NA	A	A	C	C	C	A	C	A	A	A	C	A	C	C	A	C	C	C	C	C	C	C	C	C	C	A	C	A	C	A	A	A	C	A	C	A	C	C	A
wsnp_Ex_c8825_14757625	A/C	3B	630307204	-	NA	NA	NA	NA	NA	NA	A	A	A	A	A	A	A	A	A	C	A	A	A	A	A	A	A	A	A	A	A	A	A	A	A	A	A	A	A	A	A	A	A	A	A	A	A	A	A
wsnp_Ex_c11313_18277285	A/C	3B	630367164	+	NA	NA	NA	NA	NA	NA	A	A	A	A	A	A	A	A	A	C	A	A	A	A	A	A	A	A	A	A	A	A	A	A	A	A	A	A	A	A	A	A	A	A	A	A	A	A	A
wsnp_Ex_c11313_18277396	A/C	3B	630367275	-	NA	NA	NA	NA	NA	NA	A	A	A	A	A	A	A	A	A	C	A	A	A	A	A	A	A	A	A	A	A	A	A	A	A	A	A	A	A	A	A	A	A	A	A	A	A	A	A
wsnp_CAP11_c530_369045	A/C	3B	636444870	+	NA	NA	NA	NA	NA	NA	A	A	A	A	A	A	A	A	A	A	A	C	A	A	A	A	A	A	A	A	A	A	A	A	A	A	A	A	A	A	A	A	A	A	A	A	A	A	A
wsnp_Ex_c12220_19528388	A/C	3B	659787980	-	NA	NA	NA	NA	NA	NA	A	A	C	A	A	A	C	A	A	C	C	C	C	C	A	C	A	A	C	A	C	A	C	C	A	A	C	A	A	A	C	C	C	A	A	C	A	C	A
wsnp_Ex_c10499_17161734	A/C	3B	669284807	-	NA	NA	NA	NA	NA	NA	A	A	A	A	A	A	A	A	A	C	A	C	A	A	A	A	A	A	A	A	A	A	A	A	A	A	A	A	A	A	A	A	A	A	A	A	A	A	A
wsnp_Ex_c10499_17162550	A/C	3B	669285612	-	NA	NA	NA	NA	NA	NA	A	A	A	A	A	A	A	A	A	C	A	A	A	A	A	A	A	A	A	A	A	A	A	A	A	A	A	A	A	A	A	A	A	A	A	A	A	A	A
wsnp_Ex_c10499_17162700	A/C	3B	669285750	+	NA	NA	NA	NA	NA	NA	C	C	C	C	C	C	C	C	C	A	C	C	C	C	C	C	C	C	C	C	C	C	C	C	C	C	C	C	C	C	C	C	C	C	C	C	C	C	C
wsnp_Ex_c10499_17163260	A/C	3B	669287323	+	NA	NA	NA	NA	NA	NA	A	A	A	A	A	A	A	A	A	C	A	A	A	A	A	A	A	A	A	A	A	A	A	A	A	A	A	A	A	A	A	A	A	A	A	A	A	A	A
wsnp_Ex_c6245_10887043	A/C	3B	669428408	-	NA	NA	NA	NA	NA	NA	C	C	C	C	C	C	C	C	C	A	C	A	C	C	C	C	C	C	C	C	C	C	C	C	C	C	C	C	C	C	C	C	C	C	C	C	C	C	C
wsnp_Ex_c3257_6003626	A/C	3B	669714288	+	NA	NA	NA	NA	NA	NA	A	A	A	N	N	N	A	A	A	C	N	A	N	N	A	A	N	A	N	A	N	N	N	N	N	A	A	N	A	N	A	A	N	N	A	A	A	N	N
wsnp_Ex_c21418_30554998	A/C	3B	669922161	+	NA	NA	NA	NA	NA	NA	A	A	A	C	A	C	A	A	A	C	A	A	A	A	A	A	C	A	A	A	A	C	C	A	C	A	A	C	A	C	A	A	A	C	A	A	A	A	C
wsnp_Ex_c9594_15882022	A/C	3B	672104520	+	NA	NA	NA	NA	NA	NA	A	A	A	A	A	A	A	A	A	C	A	A	A	A	A	A	A	A	A	A	A	A	A	A	A	A	A	A	A	A	A	A	A	A	A	A	A	A	A
wsnp_Ex_c4457_8018164	A/C	3B	686341589	+	NA	NA	NA	NA	NA	NA	A	A	A	A	A	A	C	A	A	A	A	A	A	A	A	C	A	C	A	A	A	A	A	A	A	C	C	A	A	A	A	A	A	A	A	A	C	A	A
wsnp_CAP11_c1110_651691	A/C	3B	689423810	-	NA	NA	NA	NA	NA	NA	C	C	C	C	C	C	C	C	C	C	C	C	C	C	C	C	C	C	C	C	C	C	C	C	C	A	C	C	C	C	C	C	C	C	C	C	C	C	C
wsnp_Ex_c2370_4443573	A/C	3B	689522075	+	NA	NA	NA	NA	NA	NA	A	A	A	A	A	A	A	A	A	A	A	A	A	A	A	A	A	A	A	A	A	A	A	A	A	C	A	A	A	A	A	A	A	A	A	A	A	A	A
wsnp_BE424246B_Ta_2_2	A/C	3B	689686713	+	NA	NA	NA	NA	NA	NA	C	C	C	C	C	C	A	C	C	C	C	C	C	C	C	A	C	A	C	C	C	C	C	C	C	C	A	C	C	A	A	A	C	A	C	A	A	C	A
wsnp_BQ167580B_Ta_2_1	A/C	3B	689687933	+	NA	NA	NA	NA	NA	NA	C	C	C	C	C	C	A	C	C	C	C	C	C	C	C	A	C	A	C	C	C	C	C	C	C	C	A	C	C	C	C	C	C	C	C	C	A	C	C
wsnp_CAP11_c2309_1201554	A/C	3B	691750270	+	NA	NA	NA	NA	NA	NA	A	A	A	A	A	A	C	A	A	A	A	A	A	A	A	C	A	C	A	A	A	A	A	A	A	A	C	A	A	A	A	A	A	A	A	A	C	A	A
wsnp_Ra_c35520_44043347	A/C	3B	694025989	-	NA	NA	NA	NA	NA	NA	C	C	C	C	C	C	A	C	C	C	C	C	C	C	C	A	C	A	C	C	C	C	C	C	C	C	A	C	C	A	A	A	C	A	C	A	A	C	A
wsnp_Ex_c36937_44789309	A/C	3B	698620679	-	NA	NA	NA	NA	NA	NA	A	A	C	C	A	A	C	C	A	A	C	C	C	C	A	C	C	C	A	A	C	C	C	A	C	C	C	C	C	C	C	C	C	C	C	C	C	C	C
wsnp_Ex_c36937_44790003	A/C	3B	698621365	-	NA	NA	NA	NA	NA	NA	C	C	A	A	C	C	A	A	C	C	A	A	A	A	C	A	A	A	C	C	A	A	A	C	A	A	A	A	A	A	A	A	A	A	A	A	A	A	A
wsnp_BE443288B_Ta_2_1	A/C	3B	708244711	+	NA	NA	NA	NA	NA	NA	A	A	A	A	A	A	C	A	A	A	A	A	A	A	A	C	A	C	A	A	A	A	A	A	A	C	C	A	A	A	A	A	A	A	A	A	C	A	A
wsnp_JD_c16245_15468917	A/C	3B	723032447	+	NA	NA	NA	NA	NA	NA	C	C	A	A	C	C	C	C	C	C	A	A	A	C	C	C	A	C	C	C	A	A	A	C	A	A	C	A	A	A	A	A	C	A	A	A	C	C	A
wsnp_Ra_c18164_27178459	A/C	3B	726484222	+	NA	NA	NA	NA	NA	NA	A	A	A	A	A	A	A	A	A	A	A	A	A	A	A	A	A	A	A	A	A	A	A	A	A	A	A	A	A	C	C	C	A	C	A	C	A	A	C
wsnp_Ra_c18164_27178535	A/C	3B	726484298	-	NA	NA	NA	NA	NA	NA	A	A	A	A	A	A	A	A	A	A	A	A	A	A	A	A	A	A	A	A	A	A	A	A	A	A	A	A	A	C	C	C	A	C	A	C	A	A	C
wsnp_Ex_c13154_20785032	A/C	3B	728910127	-	NA	NA	NA	NA	NA	NA	A	A	C	C	A	A	A	A	A	A	C	C	A	A	A	A	C	A	A	A	A	C	C	A	C	C	A	C	C	A	A	A	A	A	C	A	C	A	A
wsnp_Ex_c64005_62987015	A/C	3B	728919189	-	NA	NA	NA	NA	NA	NA	C	C	A	A	C	C	C	C	C	C	A	A	C	C	C	C	A	C	C	C	C	A	A	C	A	A	C	A	A	C	C	C	C	C	A	C	A	C	C
wsnp_Ex_c64005_62986957	A/C	3B	728919247	-	NA	NA	NA	NA	NA	NA	C	C	A	A	C	C	C	C	C	C	A	A	C	C	C	C	A	C	C	C	C	A	A	C	A	A	C	A	A	C	C	C	C	C	A	C	A	C	C
wsnp_Ku_c14082_22272647	A/C	3B	730235344	+	NA	NA	NA	NA	NA	NA	C	C	A	A	C	C	C	C	C	C	A	C	C	C	C	C	A	A	C	C	C	A	C	C	A	A	C	A	A	C	C	C	C	C	A	C	C	C	C
wsnp_Ex_rep_c68193_66971472	A/C	3B	730286179	+	NA	NA	NA	NA	NA	NA	C	C	A	A	C	C	C	C	C	C	A	C	C	C	C	C	A	A	C	C	C	A	C	C	A	A	C	A	A	C	C	C	C	C	A	C	A	C	C
wsnp_CAP7_c585_304831	A/C	3B	732427434	+	NA	NA	NA	NA	NA	NA	A	A	C	A	A	A	A	A	A	A	A	A	A	A	A	A	A	A	A	A	A	A	A	A	A	C	A	A	C	A	A	A	A	A	C	A	A	A	A
wsnp_BE497740B_Ta_2_2	A/C	3B	733819555	+	NA	NA	NA	NA	NA	NA	C	C	C	A	A	A	C	C	C	C	C	C	A	C	C	C	C	C	A	A	A	C	C	C	C	C	C	C	C	C	C	C	A	C	C	C	C	A	C
wsnp_Ex_c18915_27811736	A/C	3B	734428215	+	NA	NA	NA	NA	NA	NA	A	A	A	C	C	C	A	A	A	A	C	A	C	A	A	A	C	C	C	C	C	C	C	A	C	A	A	C	A	A	A	A	C	A	A	A	A	C	A
wsnp_Ex_c19778_28779907	A/C	3B	739170620	+	NA	NA	NA	NA	NA	NA	C	C	A	C	C	C	C	C	C	C	C	A	C	C	C	C	C	C	C	C	C	C	C	C	C	C	C	C	C	C	C	C	C	C	C	C	C	C	C
wsnp_Ex_c700_1379957	A/C	3B	755449527	-	NA	NA	NA	NA	NA	NA	C	C	A	C	A	C	C	C	C	C	A	C	A	C	C	A	A	C	A	A	C	A	A	A	A	C	C	A	C	C	C	C	C	C	C	C	C	C	C
wsnp_Ra_c67016_65144188	A/C	3B	765558599	+	NA	NA	NA	NA	NA	NA	A	A	A	C	C	A	A	A	A	A	C	C	C	A	C	C	C	C	A	C	A	C	C	A	C	A	A	C	C	A	C	A	A	C	C	A	C	A	C
wsnp_CAP11_c59_99702	A/C	3B	779542500	+	NA	NA	NA	NA	NA	NA	C	C	C	C	C	C	C	A	A	C	C	C	C	C	A	C	C	C	C	C	C	C	C	A	C	C	C	C	A	C	A	C	A	A	A	A	C	C	A
wsnp_CAP11_c59_99769	A/C	3B	779542567	-	NA	NA	NA	NA	NA	NA	A	A	A	A	A	A	A	C	C	A	A	A	A	A	C	A	A	A	A	A	A	A	A	C	A	A	A	A	C	A	C	A	C	C	C	C	A	A	C
wsnp_Ex_rep_c69287_68216012	A/C	3B	782836206	+	NA	NA	NA	NA	NA	NA	C	C	C	C	C	C	C	C	C	C	C	C	C	A	C	C	C	C	C	C	C	A	C	C	C	C	C	C	C	C	C	C	C	C	C	C	C	C	C
wsnp_CAP12_c2297_1121142	A/C	3B	783466091	+	NA	NA	NA	NA	NA	NA	C	C	C	C	C	C	C	C	A	C	C	C	C	C	C	C	C	C	C	C	C	C	C	A	C	C	C	C	A	C	A	C	A	A	A	A	C	A	A
wsnp_Ku_c3371_6259457	A/C	3B	795334003	+	NA	NA	NA	NA	NA	NA	A	A	A	A	C	A	A	A	A	A	A	A	A	A	A	A	C	A	A	A	A	A	A	C	C	C	A	C	A	A	A	A	A	A	A	A	C	A	A
wsnp_Ex_c56591_58653455	A/C	3B	802849040	-	NA	NA	NA	NA	NA	NA	A	A	A	A	A	A	A	N	C	A	C	A	A	A	C	A	C	A	C	A	A	C	A	C	A	A	A	A	C	A	C	A	C	C	A	C	A	A	C
wsnp_Ex_c56591_58653386	A/C	3B	802849109	-	NA	NA	NA	NA	NA	NA	A	A	A	A	A	A	A	A	C	A	C	A	A	A	C	A	C	A	C	A	A	C	A	C	A	A	A	A	C	A	C	A	C	C	A	C	A	A	C
wsnp_Ra_rep_c106523_90273922	A/C	3D	16618054	+	NA	NA	NA	NA	NA	NA	C	C	C	C	C	C	C	C	C	C	C	C	C	C	C	C	A	C	C	C	C	A	C	A	C	C	C	C	C	A	A	C	C	A	C	C	A	A	A
wsnp_Ex_c4661_8344663	A/C	3D	44195649	+	NA	NA	NA	NA	NA	NA	A	A	A	A	A	A	A	A	N	A	A	C	N	A	C	A	A	C	N	N	N	A	A	N	A	A	A	A	C	A	A	A	A	A	C	A	A	A	A
wsnp_JD_c12087_12411036	A/C	3D	118548183	+	NA	NA	NA	NA	NA	NA	C	C	A	C	C	C	C	C	C	A	C	C	C	C	C	C	C	C	C	C	C	C	C	C	C	A	C	C	C	C	C	C	C	C	C	C	C	C	C
wsnp_JD_c12604_12812295	A/C	3D	170537135	-	NA	NA	NA	NA	NA	NA	C	C	C	C	C	C	C	C	C	C	C	C	C	C	C	C	C	A	C	C	C	C	C	C	C	C	C	C	C	C	C	C	C	C	C	C	C	C	C
wsnp_Ex_c3099_5716150	A/C	3D	374356675	+	NA	NA	NA	NA	NA	NA	C	C	C	C	C	C	C	C	C	C	C	A	C	C	C	C	C	A	C	C	C	C	C	C	C	C	C	C	C	C	C	C	C	C	C	C	C	C	C
wsnp_CAP7_c2093_1021620	A/C	3D	524202769	-	NA	NA	NA	NA	NA	NA	A	A	A	A	A	A	A	A	A	A	A	A	A	A	A	A	A	A	A	A	A	A	A	A	A	A	A	A	A	A	A	A	A	A	A	A	A	A	A
wsnp_BG262734D_Ta_1_1	A/C	3D	551981733	+	NA	NA	NA	NA	NA	NA	A	A	C	C	C	C	C	A	C	C	A	C	C	C	C	C	A	A	C	C	C	A	A	C	C	A	C	C	C	C	C	C	C	C	C	C	C	C	C
wsnp_BE604885A_Ta_2_1	A/C	3D	592576169	+	NA	NA	NA	NA	NA	NA	A	A	A	C	C	A	A	A	A	C	A	A	A	A	A	A	C	A	A	A	C	A	A	A	A	C	A	A	A	A	A	A	A	A	A	A	A	A	A
wsnp_Ku_c13204_21105694	A/C	3D	600261870	-	NA	NA	NA	NA	NA	NA	A	A	C	A	A	A	C	A	A	A	A	C	A	A	C	C	C	A	A	A	A	C	A	C	N	A	C	A	A	C	C	C	C	C	A	C	C	C	C
wsnp_Ra_c5433_9630495	A/C	3D	603264029	+	NA	NA	NA	NA	NA	NA	C	C	C	C	C	C	C	C	C	C	C	C	C	C	C	C	C	C	C	C	C	C	C	C	N	C	C	C	C	C	C	C	C	C	C	C	C	C	C
wsnp_Ra_c7174_12417331	A/C	3D	604362038	+	NA	NA	NA	NA	NA	NA	A	A	A	A	A	A	A	A	A	A	A	A	A	A	A	A	A	A	A	A	A	A	A	A	N	A	A	A	A	A	A	A	A	A	A	A	A	A	A
wsnp_BE444579D_Ta_2_1	A/C	3D	604366156	+	NA	NA	NA	NA	NA	NA	A	A	A	A	A	A	A	A	A	A	A	A	A	A	A	A	A	A	A	A	A	A	A	A	N	A	A	A	A	A	A	A	A	A	A	A	A	A	A
wsnp_BE444579D_Ta_2_2	A/C	3D	604366195	-	NA	NA	NA	NA	NA	NA	A	A	A	A	A	A	A	A	A	A	A	A	A	A	A	A	A	A	A	A	A	A	A	A	N	A	A	A	A	A	A	A	A	A	A	A	A	A	A
wsnp_BE444579D_Ta_2_3	A/C	3D	604366354	+	NA	NA	NA	NA	NA	NA	C	C	C	C	C	C	C	C	C	C	C	C	C	C	C	C	C	C	C	C	C	C	C	C	N	C	C	C	C	C	C	C	C	C	C	C	C	C	C
wsnp_Ex_rep_c66380_64573939	A/C	3D	606883098	-	NA	NA	NA	NA	NA	NA	A	A	A	A	A	A	A	A	A	A	A	A	A	A	A	A	A	A	A	A	A	A	A	A	A	A	A	A	A	A	A	A	A	A	A	A	A	A	A
wsnp_Ku_c2249_4335279	A/C	3D	611251678	-	NA	NA	NA	NA	NA	NA	C	C	C	C	C	C	C	C	C	C	C	N	C	C	C	C	C	C	A	C	A	C	C	C	N	C	C	C	C	C	C	C	C	C	C	C	C	C	C
wsnp_CAP11_c1051_622082	A/C	3D	613390092	-	NA	NA	NA	NA	NA	NA	A	A	A	A	A	A	N	A	A	A	A	A	A	A	A	A	A	A	C	A	C	A	A	A	N	A	A	C	A	A	A	A	A	A	A	A	A	A	A
wsnp_Ex_c14478_22481430	A/C	4A	8204982	+	NA	NA	NA	NA	NA	NA	C	C	C	C	C	C	C	C	C	C	C	C	C	C	C	C	C	C	C	C	C	C	C	C	C	C	C	C	C	C	C	C	C	C	C	C	C	C	C
wsnp_BE405275A_Ta_1_1	A/C	4A	12396973	-	NA	NA	NA	NA	NA	NA	C	C	C	C	C	C	C	C	A	C	C	C	C	C	C	C	C	A	C	C	C	C	C	C	N	C	C	A	C	C	C	C	C	C	C	C	C	C	C
wsnp_BE497160A_Ta_1_1	A/C	4A	12396973	-	NA	NA	NA	NA	NA	NA	C	C	C	C	C	C	C	C	A	C	C	C	C	C	C	C	C	A	C	C	C	C	C	C	N	C	C	A	C	C	C	C	C	C	C	C	C	C	C
wsnp_RFL_Contig2771_2524880	A/C	4A	12399377	+	NA	NA	NA	NA	NA	NA	C	C	C	C	C	C	C	C	A	C	C	C	C	C	C	C	C	A	C	C	C	C	C	C	C	C	C	A	C	C	C	C	C	C	C	C	C	C	C
wsnp_BE442750A_Ta_2_2	A/C	4A	13655378	+	NA	NA	NA	NA	NA	NA	C	C	C	C	C	C	A	C	C	A	C	C	C	C	C	C	C	C	C	C	C	C	C	C	C	C	C	C	C	C	C	C	C	C	C	C	C	C	C
wsnp_Ex_c28429_37553452	A/C	4A	16191671	+	NA	NA	NA	NA	NA	NA	C	C	C	C	C	C	C	C	A	C	C	A	C	C	C	C	C	A	C	C	C	C	C	C	N	C	C	A	C	C	C	C	C	C	C	C	C	C	C
wsnp_Ex_c22913_32130617	A/C	4A	24755676	-	NA	NA	NA	NA	NA	NA	A	A	A	A	C	C	C	A	C	C	C	C	C	C	A	A	C	C	C	C	C	C	C	A	C	C	C	C	C	A	A	C	C	C	C	A	A	C	A
wsnp_Ku_rep_c102527_89481571	A/C	4A	27681995	-	NA	NA	NA	NA	NA	NA	C	C	A	C	A	A	C	A	C	C	C	A	A	A	A	A	A	A	A	A	A	A	A	A	A	A	A	C	A	A	A	A	A	A	A	A	C	A	A
wsnp_CAP8_c2500_1318263	A/C	4A	29077903	-	NA	NA	NA	NA	NA	NA	A	A	A	A	A	A	A	A	A	A	A	C	A	A	A	A	C	A	A	A	A	C	A	A	A	A	A	A	A	A	A	A	A	A	A	A	A	A	A
wsnp_CAP8_c1013_646748	A/C	4A	30398574	+	NA	NA	NA	NA	NA	NA	A	A	A	A	A	A	A	A	A	A	A	C	A	A	A	A	C	A	A	A	A	C	A	A	A	A	A	A	A	A	A	A	A	A	A	A	A	A	A
wsnp_BM138178A_Ta_2_1	A/C	4A	37813853	-	NA	NA	NA	NA	NA	NA	C	C	C	C	C	C	C	C	C	C	C	C	C	C	C	C	C	C	C	C	C	C	C	C	C	C	A	C	C	C	C	C	C	C	C	C	C	C	C
wsnp_Ex_c44587_50598716	A/C	4A	40442420	-	NA	NA	NA	NA	NA	NA	C	C	A	A	A	C	C	C	C	A	C	A	C	A	C	C	C	C	A	C	C	C	A	C	A	C	A	A	A	C	C	C	A	A	A	A	C	A	C
wsnp_JD_c5499_6647799	A/C	4A	45338276	-	NA	NA	NA	NA	NA	NA	A	A	C	C	C	C	C	A	C	C	C	A	A	C	C	C	C	A	C	A	A	C	C	C	C	A	C	C	C	C	C	C	C	C	C	C	C	C	C
wsnp_Ex_c1520_2906995	A/C	4A	46123699	+	NA	NA	NA	NA	NA	NA	A	A	C	C	C	C	C	A	C	C	C	C	A	C	C	C	C	A	C	A	A	C	C	C	C	A	C	C	C	C	C	C	C	C	C	C	C	C	C
wsnp_Ex_c10390_17007929	A/C	4A	68565343	-	NA	NA	NA	NA	NA	NA	C	C	A	A	C	A	C	A	A	A	C	A	A	A	A	C	C	C	C	A	A	C	A	A	A	A	C	A	A	A	A	A	A	A	A	A	A	A	A
wsnp_Ku_c2114_4088174	A/C	4A	70314162	-	NA	NA	NA	NA	NA	NA	A	A	A	A	A	A	A	A	A	A	A	A	A	A	A	A	A	A	A	A	A	A	A	A	A	C	A	C	A	A	A	A	A	A	A	A	A	A	A
wsnp_Ku_c2114_4088504	A/C	4A	70314492	-	NA	NA	NA	NA	NA	NA	A	A	A	A	A	A	A	A	A	A	A	A	A	A	A	A	A	A	A	A	A	A	A	A	A	C	A	C	A	A	A	A	A	A	A	A	A	A	A
wsnp_Ex_c27570_36762421	A/C	4A	72001641	+	NA	NA	NA	NA	NA	NA	A	A	A	A	A	A	A	A	A	A	A	A	A	A	A	A	A	A	A	A	A	A	A	A	A	C	A	C	A	A	A	A	A	A	A	A	A	A	A
wsnp_RFL_Contig1883_1034534	A/C	4A	83571321	+	NA	NA	NA	NA	NA	NA	A	A	A	A	A	A	A	A	A	A	A	A	A	A	A	A	A	A	A	A	A	A	A	A	A	C	A	C	A	A	A	A	A	A	A	A	A	A	A
wsnp_CAP11_c3346_1639010	A/C	4A	83571334	+	NA	NA	NA	NA	NA	NA	A	A	A	A	A	A	A	A	A	A	A	A	A	A	A	A	A	A	A	A	A	A	A	A	A	C	A	C	A	A	A	A	A	A	A	A	A	A	A
wsnp_Ku_c18734_28082266	A/C	4A	84934113	+	NA	NA	NA	NA	NA	NA	C	C	C	C	C	C	C	C	C	C	C	C	C	C	C	C	C	C	C	C	C	C	C	C	C	A	C	A	C	C	C	C	C	C	C	C	C	C	C
wsnp_Ku_c45402_52441586	A/C	4A	87405133	+	NA	NA	NA	NA	NA	NA	C	C	C	C	C	C	C	C	C	C	C	C	C	C	C	C	C	C	C	C	C	C	C	C	C	A	C	A	C	C	C	C	C	C	C	C	C	C	C
wsnp_Ku_c45402_52441394	A/C	4A	87405325	-	NA	NA	NA	NA	NA	NA	C	C	C	C	C	C	C	C	C	C	C	C	C	C	C	C	C	C	C	C	C	C	C	C	C	A	C	A	C	C	C	C	C	C	C	C	C	C	C
wsnp_JD_c19109_17348071	A/C	4A	97260638	-	NA	NA	NA	NA	NA	NA	A	A	A	A	A	A	C	A	A	A	C	A	A	A	A	C	A	A	A	A	A	A	A	A	A	A	A	A	A	A	A	A	A	A	A	A	A	A	A
wsnp_BE423455A_Ta_1_3	A/C	4A	99034285	-	NA	NA	NA	NA	NA	NA	C	C	C	C	C	C	C	C	C	C	C	C	C	C	C	C	C	C	C	C	C	C	C	C	C	C	C	C	C	C	C	C	C	C	C	C	C	C	C
wsnp_CAP8_c296_283066	A/C	4A	100634258	+	NA	NA	NA	NA	NA	NA	A	A	A	A	A	A	N	A	A	A	C	A	A	A	A	C	A	A	A	A	A	A	A	A	A	A	A	A	A	A	A	A	A	A	A	A	A	A	A
wsnp_CAP11_c992_593615	A/C	4A	100634348	-	NA	NA	NA	NA	NA	NA	A	A	A	A	A	A	C	A	A	A	C	A	A	A	A	C	A	A	A	A	A	A	A	A	A	A	A	A	A	A	A	A	A	A	A	A	A	A	A
wsnp_Ex_c6044_10590322	A/C	4A	101510369	-	NA	NA	NA	NA	NA	NA	C	C	C	C	C	C	A	C	C	C	A	C	C	C	C	A	C	C	C	C	C	C	C	C	C	C	C	C	C	C	C	C	C	C	C	C	C	C	C
wsnp_Ex_c6044_10590220	A/C	4A	101510464	+	NA	NA	NA	NA	NA	NA	A	A	A	A	A	A	C	A	A	A	C	A	A	A	A	C	A	A	A	A	A	A	A	A	A	A	A	A	A	A	A	A	A	A	A	A	A	A	A
wsnp_Ex_c6644_11508418	A/C	4A	102634085	+	NA	NA	NA	NA	NA	NA	C	C	C	C	C	C	A	C	C	C	A	C	C	C	C	A	C	C	C	C	C	C	C	C	C	C	C	C	C	C	C	C	C	C	C	C	C	C	C
wsnp_Ku_c61953_63254478	A/C	4A	103077344	+	NA	NA	NA	NA	NA	NA	A	A	A	A	A	A	C	A	A	A	C	A	A	A	A	C	A	A	A	A	A	A	A	A	A	A	A	A	A	A	A	A	A	A	A	A	A	A	A
wsnp_Ku_c30381_40208899	A/C	4A	103723995	-	NA	NA	NA	NA	NA	NA	C	C	C	C	C	C	A	C	C	C	A	C	C	C	C	A	C	C	C	C	C	C	C	C	C	C	C	C	C	C	C	C	C	C	C	C	C	C	C
wsnp_Ex_rep_c69890_68851948	A/C	4A	105249095	+	NA	NA	NA	NA	NA	NA	C	C	C	C	C	C	A	C	C	C	A	C	C	C	C	A	C	C	C	C	C	C	C	C	C	C	C	C	C	C	C	C	C	C	C	C	C	C	C
wsnp_JD_c14769_14413046	A/C	4A	105249166	-	NA	NA	NA	NA	NA	NA	A	A	A	A	A	A	C	A	A	A	C	A	A	A	A	C	A	A	A	A	A	A	A	A	A	A	A	A	A	A	A	A	A	A	A	A	A	A	A
wsnp_JD_c27944_22630918	A/C	4A	109436116	+	NA	NA	NA	NA	NA	NA	A	A	A	A	A	A	C	A	A	A	C	A	A	A	A	C	A	A	A	A	A	A	A	A	A	A	A	A	A	A	A	A	A	A	A	A	A	A	A
wsnp_Ex_c35839_43909849	A/C	4A	113855466	-	NA	NA	NA	NA	NA	NA	C	C	C	C	C	C	A	C	C	C	A	C	C	C	C	A	C	C	C	C	C	C	C	C	C	C	C	C	C	C	C	C	C	C	C	C	C	C	C
wsnp_Ex_c14529_22547438	A/C	4A	115913601	+	NA	NA	NA	NA	NA	NA	A	A	A	A	A	A	C	A	A	A	C	A	A	A	A	C	A	A	A	A	A	A	A	A	A	A	A	A	A	A	A	A	A	A	A	A	A	A	A
wsnp_BE497618A_Ta_1_1	A/C	4A	120571944	+	NA	NA	NA	NA	NA	NA	C	C	C	C	C	C	A	C	C	C	A	C	C	C	C	A	C	C	C	C	C	C	C	C	C	C	C	C	C	C	C	C	C	C	C	C	C	C	C
wsnp_RFL_Contig3024_2910610	A/C	4A	159506407	+	NA	NA	NA	NA	NA	NA	C	C	C	C	C	C	C	C	C	C	C	C	C	C	C	C	C	C	C	C	C	C	C	C	C	C	C	C	C	C	C	C	C	C	C	C	C	C	C
wsnp_Ex_c22242_31433907	A/C	4A	170168123	+	NA	NA	NA	NA	NA	NA	C	C	C	C	C	C	C	C	C	C	C	C	C	C	C	C	C	C	C	C	C	C	C	C	C	C	C	C	C	C	C	C	C	C	C	C	C	C	C
wsnp_Ku_c11945_19406789	A/C	4A	231002168	+	NA	NA	NA	NA	NA	NA	C	C	C	C	C	C	C	C	C	C	C	C	C	C	C	C	C	C	C	C	C	C	C	C	C	C	C	C	C	C	C	C	C	C	C	C	C	C	C
wsnp_Ex_c5008_8903662	A/C	4A	341782417	-	NA	NA	NA	NA	NA	NA	C	C	C	C	C	A	C	C	C	C	C	C	C	C	A	C	C	C	C	C	C	A	A	C	C	C	C	C	C	C	C	C	C	C	C	C	C	C	C
wsnp_CAP8_c1139_706596	A/C	4A	353870708	+	NA	NA	NA	NA	NA	NA	C	C	C	C	C	A	C	C	C	C	C	C	C	C	A	C	C	C	A	C	C	A	A	C	C	C	A	C	C	C	C	C	C	C	C	C	C	C	C
wsnp_Ex_c7658_13075559	A/C	4A	481415147	+	NA	NA	NA	NA	NA	NA	A	A	A	A	A	C	A	A	A	A	A	C	A	A	C	A	A	A	A	A	A	C	C	A	A	A	A	A	A	A	A	A	A	A	A	A	A	A	A
wsnp_BE398523A_Ta_2_1	A/C	4A	512355857	-	NA	NA	NA	NA	NA	NA	A	A	A	A	A	A	A	A	A	A	A	A	A	A	A	A	A	A	A	A	A	A	A	A	A	A	A	A	A	A	A	A	A	A	A	A	A	A	A
wsnp_Ex_c11663_18779609	A/C	4A	514557178	+	NA	NA	NA	NA	NA	NA	A	A	A	A	A	A	A	A	A	A	A	A	A	A	A	A	A	A	A	A	A	A	A	A	A	A	A	A	A	A	A	A	A	A	A	A	A	A	A
wsnp_Ex_c8092_13695482	A/C	4A	531241151	-	NA	NA	NA	NA	NA	NA	A	A	A	A	A	A	A	A	A	A	A	A	A	A	A	A	A	A	A	A	A	A	A	A	A	A	A	A	A	A	A	A	A	A	A	A	A	A	A
wsnp_Ex_c5492_9691241	A/C	4A	531384365	+	NA	NA	NA	NA	NA	NA	C	C	C	C	C	C	C	C	C	C	C	C	C	C	C	C	C	C	C	C	C	C	C	C	C	C	C	C	C	C	C	C	C	C	C	C	C	C	C
wsnp_Ex_c5492_9691880	A/C	4A	531385004	+	NA	NA	NA	NA	NA	NA	A	A	A	A	A	A	A	A	A	A	A	A	A	A	A	A	A	A	A	A	A	A	A	A	A	A	A	A	A	A	A	A	A	A	A	A	A	A	A
wsnp_Ex_c2128_3998228	A/C	4A	531386449	+	NA	NA	NA	NA	NA	NA	A	A	A	A	A	A	A	A	A	A	A	A	A	A	A	A	A	A	A	A	A	A	A	A	A	A	A	A	A	A	A	A	A	A	A	A	A	A	A
wsnp_Ex_c56880_58824784	A/C	4A	541361689	+	NA	NA	NA	NA	NA	NA	C	C	C	C	C	C	C	C	C	C	A	C	C	C	C	A	C	C	C	C	C	C	C	C	C	C	C	C	C	C	C	C	C	C	C	C	C	C	C
wsnp_Ex_c24443_33688235	A/C	4A	544891604	-	NA	NA	NA	NA	NA	NA	C	C	C	C	A	A	A	C	C	A	C	A	C	C	A	C	A	A	C	A	C	C	A	C	N	A	A	A	C	A	A	A	C	C	C	C	C	A	A
wsnp_Ex_c9035_15054913	A/C	4A	562407339	-	NA	NA	NA	NA	NA	NA	A	A	A	A	A	C	A	A	A	A	A	C	A	A	A	A	A	A	C	A	C	A	C	C	A	A	A	A	A	A	A	A	A	A	A	A	A	A	A
wsnp_BE637808A_Ta_2_1	A/C	4A	567668421	-	NA	NA	NA	NA	NA	NA	C	C	C	C	C	A	C	C	C	C	A	A	C	C	A	A	C	C	A	C	A	C	A	A	C	C	C	C	C	C	C	C	C	C	C	C	C	C	C
wsnp_Ex_c13615_21393511	A/C	4A	570267431	+	NA	NA	NA	NA	NA	NA	C	C	C	C	C	A	C	C	C	C	A	A	C	C	A	A	C	C	A	C	A	C	A	A	C	C	C	C	C	C	C	C	C	C	C	C	C	C	C
wsnp_Ex_c13615_21393638	A/C	4A	570267558	-	NA	NA	NA	NA	NA	NA	A	A	A	A	A	A	A	A	A	A	C	A	A	A	A	C	A	A	A	A	A	A	A	A	A	A	A	A	A	A	A	A	A	A	A	A	A	A	A
wsnp_RFL_Contig25_2082245	A/C	4A	570267558	-	NA	NA	NA	NA	NA	NA	A	A	A	A	A	A	A	A	A	A	C	A	A	A	A	C	A	A	A	A	A	A	A	A	A	A	A	A	A	A	A	A	A	A	A	A	A	A	A
wsnp_Ex_rep_c104859_89444355	A/C	4A	570477960	+	NA	NA	NA	NA	NA	NA	A	A	A	A	A	A	A	A	A	A	A	A	A	A	C	A	A	A	C	A	C	A	A	C	A	A	A	A	A	A	A	A	A	A	A	A	A	A	A
wsnp_CAP8_c954_618139	A/C	4A	570988042	+	NA	NA	NA	NA	NA	NA	C	C	C	C	C	C	C	C	C	C	C	C	C	C	C	C	C	C	C	C	C	C	C	C	C	C	C	C	C	C	C	C	C	C	C	C	C	C	C
wsnp_Ex_rep_c66600_64897324	A/C	4A	575032897	-	NA	NA	NA	NA	NA	NA	A	A	C	C	C	C	C	C	C	C	A	C	C	C	C	A	C	C	C	C	C	C	C	C	C	C	C	C	C	C	C	C	C	C	C	C	C	C	C
wsnp_BF474615A_Ta_1_1	A/C	4A	581869308	-	NA	NA	NA	NA	NA	NA	A	A	C	C	A	C	A	A	N	A	A	C	C	A	C	A	A	C	C	A	C	A	C	A	N	A	A	A	A	A	A	A	C	C	A	A	A	A	A
wsnp_BG604678A_Ta_1_2	A/C	4A	581869585	-	NA	NA	NA	NA	NA	NA	A	A	C	A	A	A	A	A	A	A	A	A	A	A	C	A	A	A	A	A	A	A	A	A	A	A	A	A	A	A	A	A	A	A	A	A	A	A	A
wsnp_Ex_c64593_63334637	A/C	4A	583525638	+	NA	NA	NA	NA	NA	NA	A	A	A	A	A	A	A	A	A	A	A	A	A	A	A	A	A	A	A	A	A	A	A	A	A	A	A	A	A	A	A	A	A	A	A	A	A	A	A
wsnp_Ex_c29039_38111347	A/C	4A	584543719	+	NA	NA	NA	NA	NA	NA	C	C	C	C	C	C	C	C	C	C	C	C	C	C	C	C	C	C	C	C	C	C	C	C	C	C	C	C	C	C	C	C	C	C	C	C	C	C	C
wsnp_BE442666A_Ta_2_1	A/C	4A	584695628	+	NA	NA	NA	NA	NA	NA	A	A	A	A	A	A	A	A	A	A	A	A	A	A	A	A	A	A	A	A	A	A	A	A	A	A	A	A	A	A	A	A	A	A	A	A	A	A	A
wsnp_Ra_c9823_16313377	A/C	4A	590224501	-	NA	NA	NA	NA	NA	NA	C	C	C	C	C	C	C	C	C	C	C	C	C	C	C	C	C	C	C	C	C	C	C	C	C	C	C	C	C	C	C	C	C	C	C	C	C	C	C
wsnp_Ku_c45197_52288542	A/C	4A	590994014	+	NA	NA	NA	NA	NA	NA	A	A	A	A	A	A	A	A	A	A	A	A	A	A	A	A	A	A	A	A	C	A	A	A	A	A	A	A	A	C	A	A	A	A	A	A	A	C	A
wsnp_Ex_c21383_30513824	A/C	4A	591700591	-	NA	NA	NA	NA	NA	NA	A	A	A	A	A	A	A	A	A	A	A	A	A	A	A	A	A	A	A	A	C	A	A	A	A	A	A	A	A	C	A	A	A	A	A	A	A	C	A
wsnp_Ku_rep_c68565_67614479	A/C	4A	594215556	-	NA	NA	NA	NA	NA	NA	A	A	A	A	A	A	A	A	A	A	A	A	A	A	A	A	A	A	A	A	A	A	A	A	A	A	A	A	A	A	A	A	A	A	A	A	A	A	A
wsnp_Ex_c48449_53350799	A/C	4A	594217042	-	NA	NA	NA	NA	NA	NA	A	A	A	A	A	A	A	A	A	A	A	A	A	A	A	A	A	A	A	A	A	A	A	A	A	A	A	A	A	A	A	A	A	A	A	A	A	A	A
wsnp_Ex_c19773_28772235	A/C	4A	594664421	+	NA	NA	NA	NA	NA	NA	A	A	C	C	C	A	C	C	A	A	A	C	C	C	C	A	C	A	C	A	C	C	A	A	C	C	C	C	C	C	C	C	C	C	C	C	A	C	C
wsnp_Ex_c21165_30292808	A/C	4A	595552098	-	NA	NA	NA	NA	NA	NA	A	A	C	C	C	C	C	C	C	C	A	C	C	C	C	A	A	C	C	C	C	A	C	C	C	C	C	C	C	C	C	C	C	C	C	C	C	C	C
wsnp_Ex_c21165_30292765	A/C	4A	595552141	-	NA	NA	NA	NA	NA	NA	C	C	A	A	A	A	A	A	A	A	C	A	A	A	A	C	A	A	A	A	A	A	A	A	A	A	A	A	A	A	A	A	A	A	A	A	A	A	A
wsnp_Ex_c4068_7351806	A/C	4A	595984926	+	NA	NA	NA	NA	NA	NA	A	A	A	A	A	A	A	A	A	A	C	A	A	A	A	C	C	A	A	A	A	C	A	A	A	A	A	A	A	A	A	A	A	A	A	A	A	A	A
wsnp_Ex_c17338_26018247	A/C	4A	595986030	-	NA	NA	NA	NA	NA	NA	C	C	C	C	C	C	C	C	C	C	A	C	C	C	C	A	A	C	C	C	C	A	C	C	C	C	C	C	C	C	C	C	C	C	C	C	C	C	C
wsnp_Ku_c3081_5777013	A/C	4A	596820775	+	NA	NA	NA	NA	NA	NA	A	A	A	C	A	A	A	C	A	A	A	C	A	C	A	A	A	A	C	A	C	A	A	A	C	A	A	A	A	C	A	A	C	C	A	A	C	C	A
wsnp_Ku_c3081_5778117	A/C	4A	596822076	-	NA	NA	NA	NA	NA	NA	A	A	A	C	A	A	A	C	A	A	A	C	A	C	A	A	A	A	C	A	C	A	A	A	C	A	A	A	A	C	A	A	C	C	A	A	C	C	A
wsnp_Ex_rep_c66324_64493429	A/C	4A	604210995	-	NA	NA	NA	NA	NA	NA	C	C	C	A	C	A	N	C	N	C	A	A	A	C	A	C	C	C	A	A	A	C	A	C	C	A	C	A	C	A	C	C	A	A	C	C	C	A	A
wsnp_Ex_c11684_18805687	A/C	4A	606366072	+	NA	NA	NA	NA	NA	NA	A	A	A	A	A	A	A	A	N	A	A	A	A	A	C	A	A	A	A	A	A	A	A	A	A	A	A	A	A	A	A	A	A	A	A	A	A	A	A
wsnp_Ex_c24474_33721784	A/C	4A	612113696	+	NA	NA	NA	NA	NA	NA	C	C	A	C	C	A	A	C	A	C	A	A	C	C	C	C	A	A	C	A	A	A	C	A	A	A	C	A	A	C	A	C	A	C	A	A	A	C	A
wsnp_Ku_c3237_6024936	A/C	4A	612113789	+	NA	NA	NA	NA	NA	NA	A	A	C	A	A	C	C	A	C	A	C	C	A	A	A	A	C	C	A	C	C	C	A	C	N	C	A	C	C	A	C	A	C	A	C	C	C	A	C
wsnp_Ex_c612_1213451	A/C	4A	615220515	+	NA	NA	NA	NA	NA	NA	A	A	C	C	C	C	N	C	A	A	C	C	A	C	C	A	A	A	A	C	C	A	C	C	C	C	A	A	A	A	A	C	A	A	A	A	C	A	A
wsnp_Ex_c2288_4293430	A/C	4A	626063453	+	NA	NA	NA	NA	NA	NA	A	A	C	C	A	A	A	C	C	A	A	A	C	A	A	A	A	C	A	A	C	A	A	C	A	A	A	A	A	A	C	C	C	A	A	A	A	A	A
wsnp_Ex_c41313_48161689	A/C	4A	628329113	+	NA	NA	NA	NA	NA	NA	A	A	C	C	C	C	C	C	C	C	C	C	C	C	C	C	C	A	C	C	C	C	C	A	C	C	C	C	C	C	C	A	A	C	C	C	C	C	C
wsnp_Ra_c16476_25132652	A/C	4A	629860775	-	NA	NA	NA	NA	NA	NA	A	A	C	C	C	C	N	A	C	C	C	C	C	C	C	C	C	A	C	C	A	C	C	A	C	C	C	C	A	C	C	A	A	C	A	C	C	C	C
wsnp_Ex_c2352_4405961	A/C	4A	641504397	-	NA	NA	NA	NA	NA	NA	C	C	C	C	C	C	C	C	C	C	C	C	C	C	C	C	A	C	C	C	C	A	C	C	C	C	C	C	C	C	C	C	C	A	C	C	A	A	C
wsnp_JD_c27162_22206547	A/C	4A	664154355	-	NA	NA	NA	NA	NA	NA	C	C	A	C	C	C	C	C	A	C	C	C	A	A	C	C	C	C	C	C	A	C	C	C	C	A	A	A	A	C	C	C	C	C	A	A	C	C	C
wsnp_Ex_c3988_7221220	A/C	4A	666149051	+	NA	NA	NA	NA	NA	NA	C	C	A	A	A	A	A	A	A	A	C	A	A	C	A	C	A	A	A	C	A	A	A	A	A	C	A	A	C	A	A	A	A	A	C	C	A	A	A
wsnp_BG313770B_Ta_1_3	A/C	4A	699900707	-	NA	NA	NA	NA	NA	NA	C	C	A	C	A	C	C	C	C	A	C	A	A	C	C	C	C	A	C	C	A	C	A	C	C	C	C	A	C	C	C	C	C	C	C	C	C	C	C
wsnp_BG313770B_Ta_1_1	A/C	4A	699901226	-	NA	NA	NA	NA	NA	NA	A	A	C	A	C	C	A	C	A	C	A	C	C	A	A	A	A	C	A	A	C	A	C	A	C	A	A	C	A	A	A	A	A	A	A	A	A	A	A
wsnp_Ex_c1246_2393249	A/C	4A	708566906	-	NA	NA	NA	NA	NA	NA	A	A	N	A	C	N	A	N	C	N	A	N	N	N	N	A	A	A	A	N	N	A	N	A	N	C	C	N	N	A	A	A	A	A	N	A	A	A	A
wsnp_Ex_c1246_2393978	A/C	4A	708567635	+	NA	NA	NA	NA	NA	NA	C	C	C	C	A	C	C	C	A	C	C	C	C	C	C	C	C	C	C	C	C	C	C	C	C	A	A	C	C	C	C	C	C	C	C	C	C	C	C
wsnp_Ra_c22775_32274079	A/C	4A	710663273	-	NA	NA	NA	NA	NA	NA	C	C	A	C	C	C	C	C	C	A	C	A	A	C	A	C	C	C	C	C	A	C	A	C	N	A	C	A	A	C	C	C	C	C	A	C	C	C	C
wsnp_Ex_c48670_53507714	A/C	4A	724790363	-	NA	NA	NA	NA	NA	NA	A	A	C	A	A	A	C	A	A	A	A	A	A	A	A	A	A	A	A	A	A	A	A	C	N	A	A	A	C	A	A	C	A	A	C	C	A	A	A
wsnp_Ex_c12725_20212708	A/C	4A	732519450	+	NA	NA	NA	NA	NA	NA	C	C	C	C	C	C	C	C	C	C	C	C	A	C	C	C	C	A	A	C	A	C	C	C	C	A	A	C	C	C	C	C	C	C	C	C	C	C	C
wsnp_Ex_c17294_25964947	A/C	4A	735778968	+	NA	NA	NA	NA	NA	NA	A	A	N	A	A	C	N	A	A	A	N	A	A	A	A	A	N	N	A	C	A	N	C	N	A	N	A	A	A	A	A	N	A	A	A	N	A	A	A
wsnp_Ex_c33012_41567026	A/C	4A	739525570	+	NA	NA	NA	NA	NA	NA	A	A	C	C	C	C	C	A	C	A	C	C	C	A	A	A	C	C	A	C	C	C	C	C	A	A	C	A	A	C	C	C	C	C	A	C	A	C	C
wsnp_Ex_c8976_14964359	A/C	4A	742554458	+	NA	NA	NA	NA	NA	NA	A	A	C	A	A	A	N	C	A	A	A	A	N	A	A	A	N	A	C	A	N	N	A	N	C	A	N	A	N	A	A	A	A	C	N	N	A	A	A
wsnp_Ku_c9746_16265756	A/C	4A	742566077	+	NA	NA	NA	NA	NA	NA	A	A	C	A	A	A	C	C	A	A	A	A	C	A	A	A	C	A	C	A	C	C	A	C	C	A	C	A	C	A	A	A	A	C	C	C	A	A	A
wsnp_Ex_c5072_9006666	A/C	4A	742566319	+	NA	NA	NA	NA	NA	NA	C	C	A	C	C	C	C	A	C	C	C	C	C	C	C	C	A	C	A	C	C	A	C	C	A	C	C	C	A	C	C	C	C	A	A	C	C	C	C
wsnp_Ex_c5072_9006966	A/C	4A	742566619	-	NA	NA	NA	NA	NA	NA	A	A	C	A	A	A	C	C	A	A	A	A	C	A	A	A	C	A	C	A	C	C	A	C	C	A	C	A	C	A	A	A	A	C	C	C	A	A	A
wsnp_Ra_c9755_16200944	A/C	4B	12530765	-	NA	NA	NA	NA	NA	NA	C	C	A	A	A	A	N	A	C	C	A	A	A	A	A	C	A	A	A	C	A	A	C	C	A	A	C	C	C	A	C	A	A	A	C	A	C	A	A
wsnp_Ex_c10347_16946522	A/C	4B	12888690	+	NA	NA	NA	NA	NA	NA	A	A	C	A	A	A	A	A	A	A	A	A	C	A	A	A	A	C	C	A	A	A	A	A	A	A	A	A	A	A	A	A	C	A	A	C	A	A	A
wsnp_Ku_c7180_12403155	A/C	4B	12892078	+	NA	NA	NA	NA	NA	NA	C	C	A	C	C	C	C	C	C	C	C	C	A	C	C	C	C	A	A	C	C	C	C	C	C	C	C	C	C	C	C	C	A	C	C	A	C	C	C
wsnp_Ex_c16389_24884920	A/C	4B	14118139	+	NA	NA	NA	NA	NA	NA	N	N	A	C	A	N	N	N	N	N	N	C	C	N	N	N	A	A	C	N	C	A	N	N	N	A	N	N	N	N	N	N	A	N	N	N	N	N	N
wsnp_Ra_rep_c71114_69138821	A/C	4B	14124081	-	NA	NA	NA	NA	NA	NA	A	A	A	C	A	A	A	A	A	A	A	C	C	A	A	A	A	A	C	A	C	A	A	A	A	A	A	A	A	A	A	A	A	A	A	A	A	A	A
wsnp_Ex_c30695_39579408	A/C	4B	20588956	+	NA	NA	NA	NA	NA	NA	A	A	C	A	A	A	A	A	A	A	C	A	A	A	C	A	A	C	C	A	A	A	A	A	A	A	A	A	A	A	A	A	C	A	A	A	A	A	A
wsnp_CAP7_c1723_854530	A/C	4B	21554734	+	NA	NA	NA	NA	NA	NA	A	A	A	A	A	C	A	A	A	A	C	A	C	C	C	A	A	A	C	A	A	A	A	A	C	A	A	A	A	A	A	A	A	A	A	A	A	A	A
wsnp_BF482960B_Ta_1_4	A/C	4B	28954548	-	NA	NA	NA	NA	NA	NA	C	C	C	A	C	C	C	C	C	C	C	C	C	C	A	C	C	C	C	C	A	C	C	C	C	C	C	C	C	C	A	C	C	C	C	A	C	C	C
wsnp_CAP12_c13_8078	A/C	4B	38791044	-	NA	NA	NA	NA	NA	NA	C	C	C	C	C	C	C	C	C	C	C	C	C	C	C	C	C	C	C	C	C	C	C	C	C	C	C	C	C	C	C	C	C	C	C	C	C	C	C
wsnp_CAP8_c10_37096	A/C	4B	38791321	-	NA	NA	NA	NA	NA	NA	A	A	A	A	A	A	A	A	A	A	A	A	A	A	A	A	A	A	A	A	A	A	A	A	A	A	A	A	A	A	A	A	A	A	A	A	A	A	A
wsnp_BE422566B_Ta_1_1	A/C	4B	60204751	-	NA	NA	NA	NA	NA	NA	A	A	A	C	A	A	A	A	A	A	A	A	A	A	A	A	A	A	A	A	A	A	A	A	A	A	A	A	A	A	A	A	A	A	A	A	A	A	A
wsnp_BE495116B_Ta_2_2	A/C	4B	373995417	+	NA	NA	NA	NA	NA	NA	A	A	C	C	C	C	C	A	C	C	C	C	C	A	C	A	C	C	C	C	C	C	C	C	C	C	A	C	A	C	C	C	C	C	A	C	C	C	C
wsnp_BE442869B_Ta_1_1	A/C	4B	411629282	-	NA	NA	NA	NA	NA	NA	C	C	C	A	A	C	C	C	C	C	C	C	C	A	C	C	C	C	A	C	C	A	A	C	C	A	C	C	C	A	C	A	C	A	C	C	C	A	A
wsnp_BE405519B_Ta_1_1	A/C	4B	423056762	-	NA	NA	NA	NA	NA	NA	A	A	A	C	C	A	A	A	C	A	A	A	A	C	A	A	A	A	C	A	A	C	C	A	A	C	A	A	C	C	C	C	C	C	C	C	C	C	C
wsnp_Ex_c14687_22759306	A/C	4B	495597492	+	NA	NA	NA	NA	NA	NA	C	C	A	A	A	A	A	C	A	A	C	A	A	A	A	C	C	A	A	A	A	A	A	C	A	A	C	C	A	A	A	A	A	A	A	A	A	A	A
wsnp_Ex_c5769_10136788	A/C	4B	531050081	-	NA	NA	NA	NA	NA	NA	C	C	C	C	A	A	C	C	C	C	C	A	A	A	C	C	A	A	A	C	A	A	A	A	A	A	C	C	A	A	A	A	A	A	A	A	A	A	A
wsnp_Ex_c220_432519	A/C	4B	536918543	-	NA	NA	NA	NA	NA	NA	A	A	A	C	A	A	C	A	C	A	A	C	C	A	C	A	A	A	A	C	A	A	A	A	C	A	A	A	A	A	A	A	A	A	A	A	A	A	A
wsnp_Ex_c20377_29442562	A/C	4B	536919272	-	NA	NA	NA	NA	NA	NA	A	A	A	C	A	A	C	A	C	A	A	C	C	A	C	A	A	A	A	C	A	A	A	A	C	A	A	A	A	A	A	A	A	A	A	A	A	A	A
wsnp_Ex_rep_c66285_64443309	A/C	4B	538997269	+	NA	NA	NA	NA	NA	NA	C	C	C	A	C	C	A	C	A	C	C	A	A	C	A	C	C	C	C	A	C	C	C	C	A	C	C	C	C	C	C	C	C	C	C	C	C	C	C
wsnp_JD_c2488_3379427	A/C	4B	542751995	-	NA	NA	NA	NA	NA	NA	A	A	A	C	A	A	C	A	C	A	A	C	C	A	C	A	A	A	A	C	A	A	A	A	C	A	A	A	A	A	A	A	A	A	A	A	A	A	A
wsnp_CAP12_rep_c4278_1949864	A/C	4B	552018152	-	NA	NA	NA	NA	NA	NA	A	A	C	A	C	C	A	A	A	A	A	A	A	C	A	A	C	C	C	A	C	C	C	C	A	C	A	A	C	C	C	C	C	C	C	C	C	C	C
wsnp_CAP12_rep_c4278_1949802	A/C	4B	552018214	+	NA	NA	NA	NA	NA	NA	A	A	C	A	C	C	A	A	A	A	A	A	A	C	A	A	C	C	C	A	C	C	C	C	A	C	A	A	C	C	C	C	C	C	C	C	C	C	C
wsnp_Ex_c22648_31848819	A/C	4B	558050158	+	NA	NA	NA	NA	NA	NA	A	A	A	A	A	A	C	A	C	A	A	A	A	A	A	A	A	A	A	C	A	A	A	A	A	A	A	A	A	A	A	A	A	A	A	A	A	A	A
wsnp_Ex_c13849_21698240	A/C	4B	560010357	+	NA	NA	NA	NA	NA	NA	C	C	A	C	C	C	C	C	C	C	C	C	C	C	C	C	A	C	C	C	C	C	C	C	C	A	C	C	C	C	C	C	C	C	C	C	C	C	C
wsnp_CAP11_c575_392117	A/C	4B	560010435	+	NA	NA	NA	NA	NA	NA	C	C	A	C	C	C	C	C	C	C	C	C	C	C	C	C	A	C	C	C	C	C	C	C	C	A	C	C	C	C	C	C	C	C	C	C	C	C	C
wsnp_Ex_c30581_39482788	A/C	4B	563799998	-	NA	NA	NA	NA	NA	NA	C	C	C	C	A	C	A	C	A	C	C	C	A	A	C	C	C	C	A	A	C	A	C	C	C	C	C	C	C	C	C	C	C	C	C	C	C	C	C
wsnp_Ra_c22026_31453420	A/C	4B	569630673	+	NA	NA	NA	NA	NA	NA	C	C	C	C	C	C	C	C	C	C	C	C	C	C	C	C	C	C	C	C	C	C	C	C	C	C	C	A	C	C	C	C	C	C	C	C	C	C	C
wsnp_Ku_c17721_26864251	A/C	4B	573291586	-	NA	NA	NA	NA	NA	NA	C	C	C	C	C	C	C	C	C	C	C	C	C	C	C	C	C	C	C	C	C	C	C	C	C	C	C	C	C	C	C	C	C	C	C	C	C	C	C
wsnp_Ex_c22078_31257869	A/C	4B	573294713	+	NA	NA	NA	NA	NA	NA	C	C	C	C	C	C	C	C	C	C	C	C	C	C	C	C	C	C	C	C	C	C	C	C	C	C	C	C	C	C	C	C	C	C	C	C	C	C	C
wsnp_BE446161B_Td_2_2	A/C	4B	578043115	-	NA	NA	NA	NA	NA	NA	C	C	C	C	C	C	A	C	C	C	C	C	C	C	C	C	C	C	C	A	C	C	C	C	C	C	C	C	C	C	C	C	C	C	C	C	C	C	C
wsnp_Ex_c37437_45183193	A/C	4B	579391401	+	NA	NA	NA	NA	NA	NA	C	C	C	C	C	C	A	C	C	C	C	C	C	C	C	C	C	C	C	A	C	C	C	C	C	C	C	C	C	C	C	C	C	C	C	C	C	C	C
wsnp_Ex_c37437_45183236	A/C	4B	579391431	+	NA	NA	NA	NA	NA	NA	C	C	C	C	C	C	A	C	C	C	C	C	C	C	C	C	C	C	C	A	C	C	C	C	C	C	C	C	C	C	C	C	C	C	C	C	C	C	C
wsnp_Ex_c22785_31991697	A/C	4B	590441723	-	NA	NA	NA	NA	NA	NA	A	A	C	C	C	A	C	A	C	A	A	A	A	A	A	A	A	A	A	C	A	A	A	A	A	A	A	A	A	A	A	A	A	A	A	A	A	A	A
wsnp_Ex_c22785_31991891	A/C	4B	590441899	-	NA	NA	NA	NA	NA	NA	C	C	A	A	A	C	A	C	A	C	C	C	C	C	C	C	C	C	C	A	C	C	C	C	C	C	C	C	C	C	C	C	C	C	C	C	C	C	C
wsnp_Ex_c16825_25387841	A/C	4B	594872795	+	NA	NA	NA	NA	NA	NA	A	A	C	C	A	A	C	A	A	A	A	A	A	A	A	A	A	A	A	C	A	A	A	A	A	A	A	A	A	A	A	A	A	A	C	A	A	A	A
wsnp_BE442582B_Ta_1_3	A/C	4B	611426064	+	NA	NA	NA	NA	NA	NA	C	C	C	A	C	A	C	C	C	A	C	A	C	A	C	C	A	A	C	C	A	A	A	A	A	C	C	C	A	C	A	C	A	C	A	C	A	A	C
wsnp_Ex_c48922_53681502	A/C	4B	613150470	+	NA	NA	NA	NA	NA	NA	A	A	A	C	A	A	C	A	C	A	A	A	C	C	C	A	A	A	A	A	A	C	C	A	A	C	A	A	A	A	A	A	A	A	C	C	A	C	A
wsnp_CAP11_rep_c8663_3738968	A/C	4B	613376649	+	NA	NA	NA	NA	NA	NA	C	C	C	C	C	C	C	C	C	C	C	C	C	C	C	C	C	C	C	C	C	C	C	C	C	C	C	C	C	C	C	C	C	C	C	C	C	C	C
wsnp_CAP7_rep_c12539_5292305	A/C	4B	617766852	-	NA	NA	NA	NA	NA	NA	C	C	C	C	N	C	A	C	C	C	C	C	A	C	A	C	C	C	C	C	C	C	A	C	C	A	C	C	C	C	C	C	C	C	A	C	C	C	C
wsnp_Ex_c26285_35531493	A/C	4B	638116120	-	NA	NA	NA	NA	NA	NA	C	C	A	A	A	A	A	A	A	A	C	A	C	A	C	C	A	A	A	A	A	A	C	A	A	C	A	A	A	A	C	A	C	A	C	C	C	A	A
wsnp_Ex_c26285_35531535	A/C	4B	638116162	-	NA	NA	NA	NA	NA	NA	C	C	C	C	C	C	C	C	C	C	C	C	C	C	C	C	C	C	C	C	C	C	C	C	C	C	C	C	C	C	C	C	C	C	C	C	C	C	C
wsnp_Ex_c26285_35531618	A/C	4B	638116245	+	NA	NA	NA	NA	NA	NA	A	A	C	C	C	C	C	C	C	C	A	C	A	C	A	A	C	C	C	C	C	C	A	C	C	A	C	C	C	C	A	C	A	C	A	A	A	C	C
wsnp_Ex_c29867_38850724	A/C	4B	645071703	-	NA	NA	NA	NA	NA	NA	A	A	C	C	A	C	A	A	C	A	C	C	A	C	C	A	C	A	A	A	A	C	C	A	C	C	A	A	C	A	C	A	C	A	C	C	C	C	A
wsnp_Ku_c5566_9864771	A/C	4B	645071934	-	NA	NA	NA	NA	NA	NA	C	C	C	A	C	A	C	C	A	C	A	A	C	A	A	C	A	C	C	C	C	A	A	C	A	A	C	C	A	C	A	C	A	C	A	A	A	A	C
wsnp_JD_c17976_16616890	A/C	4B	650273959	+	NA	NA	NA	NA	NA	NA	C	C	C	C	C	C	C	C	C	C	C	C	C	C	C	C	C	C	C	C	C	C	C	C	C	C	C	C	C	C	A	A	A	C	C	A	C	A	C
wsnp_Ex_c21293_30421496	A/C	4B	651991675	-	NA	NA	NA	NA	NA	NA	A	A	A	C	A	A	C	C	C	A	C	A	C	C	A	A	C	C	A	A	C	C	C	A	C	A	A	C	A	A	A	C	A	A	A	A	C	C	A
wsnp_CAP7_c599_312057	A/C	4B	652288465	+	NA	NA	NA	NA	NA	NA	C	C	C	A	C	A	A	A	A	A	A	C	A	A	C	C	A	A	A	A	A	A	A	A	A	C	C	A	C	C	C	A	C	C	C	C	A	A	C
wsnp_Ex_rep_c67136_65617520	A/C	4B	654267329	-	NA	NA	NA	NA	NA	NA	C	C	A	A	A	C	A	A	A	C	A	C	A	A	A	C	A	C	A	C	C	A	A	C	A	A	C	C	C	A	A	C	A	A	A	A	C	C	A
wsnp_Ex_c4148_7494801	A/C	4B	657296059	-	NA	NA	NA	NA	NA	NA	A	A	C	A	C	A	C	C	A	C	C	C	A	C	C	A	C	A	A	A	C	C	C	C	A	C	A	A	A	C	A	A	A	A	C	A	A	A	C
wsnp_BE403378B_Ta_2_1	A/C	4B	659155560	+	NA	NA	NA	NA	NA	NA	C	C	C	C	C	A	C	A	C	C	C	C	C	C	A	C	C	A	C	A	C	C	C	C	C	C	C	C	C	A	A	A	C	A	A	A	A	A	A
wsnp_Ex_c29200_38260949	A/C	4B	666057650	-	NA	NA	NA	NA	NA	NA	N	N	A	A	A	N	A	A	A	N	A	A	A	A	A	N	A	N	A	N	A	A	A	A	A	A	N	A	A	A	A	A	A	A	A	A	N	A	N
wsnp_Ex_c19844_28855741	A/C	4B	670410214	-	NA	NA	NA	NA	NA	NA	A	A	A	A	A	A	C	C	A	A	A	A	A	A	C	A	A	A	A	A	A	A	C	A	A	C	A	A	A	A	A	A	C	A	C	A	A	A	A
wsnp_Ex_c16018_24438963	A/C	4B	670441838	+	NA	NA	NA	NA	NA	NA	A	A	C	A	A	A	A	A	A	A	A	A	C	C	C	A	C	A	A	A	C	C	A	C	C	A	A	A	A	C	A	C	C	C	C	A	A	C	A
wsnp_Ku_c7838_13435765	A/C	4B	670442031	+	NA	NA	NA	NA	NA	NA	A	A	C	A	A	A	A	A	A	A	A	A	C	C	C	A	C	A	A	A	C	C	A	C	C	A	A	A	A	C	A	C	C	C	C	A	A	C	A
wsnp_JD_c9484_10319946	A/C	4B	672235946	+	NA	NA	NA	NA	NA	NA	A	A	C	A	A	C	C	C	A	A	A	C	C	C	A	A	C	C	C	A	C	C	C	C	C	C	A	A	A	C	A	C	C	A	C	A	C	C	C
wsnp_Ex_c23850_33089300	A/C	4D	1876448	+	NA	NA	NA	NA	NA	NA	A	A	C	A	A	A	A	A	A	A	A	A	A	A	A	A	A	A	A	A	A	A	A	A	A	A	A	A	A	A	A	A	A	A	A	A	A	A	A
wsnp_CAP11_c356_280910	A/C	4D	20579701	-	NA	NA	NA	NA	NA	NA	C	C	C	C	C	C	C	C	C	C	C	C	C	C	C	C	C	C	C	C	C	C	C	C	C	C	C	C	C	C	C	C	C	C	C	C	C	C	C
wsnp_Ex_rep_c67296_65839761	A/C	4D	62469563	-	NA	NA	NA	NA	NA	NA	A	A	A	A	A	A	A	A	A	A	C	A	A	A	A	A	A	A	A	A	A	A	A	A	A	A	A	A	A	A	A	A	A	A	A	A	A	A	A
wsnp_BF473052D_Ta_2_1	A/C	4D	438257208	-	NA	NA	NA	NA	NA	NA	A	A	A	A	A	A	A	A	A	A	A	A	A	A	A	A	A	A	A	A	A	A	C	A	A	A	A	A	A	A	A	A	A	A	A	C	A	A	A
wsnp_Ex_c42133_48794975	A/C	4D	455250867	+	NA	NA	NA	NA	NA	NA	C	C	C	C	A	C	C	C	A	C	C	A	C	C	A	C	C	A	C	C	C	C	A	C	C	C	C	C	C	C	C	C	C	C	C	A	C	C	C
wsnp_BE497160D_Ta_2_1	A/C	4D	455488849	-	NA	NA	NA	NA	NA	NA	C	C	C	C	A	C	C	C	A	C	C	A	C	C	A	C	C	A	C	C	C	C	A	C	C	C	C	C	C	C	C	C	C	C	C	C	C	C	C
wsnp_Ex_c34252_42593715	A/C	4D	483058349	+	NA	NA	NA	NA	NA	NA	C	C	C	C	C	C	C	A	C	C	C	C	C	C	C	C	C	C	C	C	C	C	C	C	C	A	C	C	C	C	C	C	C	C	C	C	C	C	C
wsnp_Ex_c6209_10838456	A/C	5A	1225706	+	NA	NA	NA	NA	NA	NA	A	A	A	A	A	C	A	A	A	A	A	A	A	A	A	A	A	A	C	A	A	C	C	A	A	A	A	A	A	A	A	C	C	C	A	A	C	A	A
wsnp_Ex_c6209_10838852	A/C	5A	1226378	+	NA	NA	NA	NA	NA	NA	A	A	C	C	C	C	C	A	C	C	C	C	C	A	C	A	C	A	C	A	C	C	C	A	A	C	C	C	A	A	A	C	C	C	A	A	C	A	A
wsnp_JD_c2128_2930503	A/C	5A	2120852	-	NA	NA	NA	NA	NA	NA	C	C	C	C	C	A	C	C	C	C	C	C	C	C	C	C	C	C	C	C	C	A	A	C	C	A	C	A	C	C	C	C	C	C	C	C	C	C	C
wsnp_Ex_c3620_6612294	A/C	5A	2122576	+	NA	NA	NA	NA	NA	NA	C	C	C	C	C	A	C	C	C	C	C	C	C	C	C	C	C	C	C	C	C	A	A	C	C	A	C	A	C	C	C	C	C	C	C	C	C	C	C
wsnp_Ex_c16551_25061550	A/C	5A	4848261	+	NA	NA	NA	NA	NA	NA	C	C	C	C	A	A	C	A	C	A	C	C	A	C	C	C	C	A	C	C	A	C	A	C	C	C	C	C	C	C	C	C	C	C	C	C	A	C	C
wsnp_Ex_c16551_25061517	A/C	5A	4848294	+	NA	NA	NA	NA	NA	NA	A	A	A	A	C	C	A	C	A	C	A	A	C	A	C	A	A	C	A	A	C	A	C	A	A	A	A	A	A	A	A	A	A	A	A	A	C	A	A
wsnp_Ex_c16551_25061395	A/C	5A	4848416	-	NA	NA	NA	NA	NA	NA	C	C	C	C	A	A	C	A	C	A	C	C	A	C	C	C	C	A	C	C	A	C	A	C	C	C	C	C	C	C	C	C	C	C	C	C	A	C	C
wsnp_Ku_c9559_15999945	A/C	5A	8243340	+	NA	NA	NA	NA	NA	NA	C	C	C	C	C	C	C	C	C	A	C	C	C	C	C	C	C	C	C	C	C	C	C	C	C	C	C	C	C	C	C	C	C	C	C	C	C	C	C
wsnp_BE399966A_Ta_2_3	A/C	5A	9659082	+	NA	NA	NA	NA	NA	NA	A	A	C	A	A	C	C	A	A	A	A	C	A	C	A	A	A	C	A	C	A	A	C	C	A	C	C	C	C	A	C	C	C	A	C	C	C	A	A
wsnp_Ra_c26916_36465414	A/C	5A	9835076	-	NA	NA	NA	NA	NA	NA	A	A	C	A	A	C	A	A	A	A	A	C	A	C	A	A	A	C	A	C	A	A	A	A	A	C	C	C	C	A	A	A	A	A	C	C	A	A	A
wsnp_Ex_c28908_37989320	A/C	5A	9840280	-	NA	NA	NA	NA	NA	NA	A	A	A	C	C	A	A	C	C	A	C	A	C	A	A	A	C	A	C	A	C	A	A	C	C	A	A	A	A	C	C	C	C	C	A	A	C	C	C
wsnp_RFL_Contig3352_3456277	A/C	5A	11055072	+	NA	NA	NA	NA	NA	NA	A	A	C	C	C	C	A	C	C	A	A	C	C	C	A	A	C	C	C	C	C	C	A	C	C	C	C	C	C	C	C	C	C	C	C	C	A	C	C
wsnp_Ex_c9842_16228523	A/C	5A	15849492	+	NA	NA	NA	NA	NA	NA	A	A	C	A	A	A	C	C	A	A	A	A	A	C	A	A	A	C	C	C	A	C	A	C	A	C	C	C	C	C	C	A	A	A	C	C	C	C	C
wsnp_BE499835A_Ta_2_2	A/C	5A	19226877	-	NA	NA	NA	NA	NA	NA	C	C	C	C	C	A	A	A	A	A	C	A	C	C	C	C	C	A	C	C	A	C	C	C	A	A	C	C	C	C	C	C	C	A	C	A	A	C	C
wsnp_Ku_c7890_13514597	A/C	5A	19231241	+	NA	NA	NA	NA	NA	NA	C	C	C	C	A	C	N	C	C	C	A	C	A	C	C	C	A	C	C	A	C	C	C	A	C	C	A	C	C	A	C	C	C	C	C	C	C	A	A
wsnp_Ex_c807_1585614	A/C	5A	19232689	+	NA	NA	NA	NA	NA	NA	A	A	A	A	C	C	C	C	C	C	C	C	C	A	A	A	C	C	A	C	C	A	A	C	C	C	C	A	A	C	A	A	A	C	A	C	C	C	C
wsnp_Ex_c807_1586396	A/C	5A	19233769	+	NA	NA	NA	NA	NA	NA	A	A	A	A	C	C	C	C	C	C	C	C	C	A	A	A	C	C	A	C	C	A	A	C	C	C	C	A	A	C	A	A	A	C	A	C	C	C	C
wsnp_CAP7_c2282_1107112	A/C	5A	19980187	+	NA	NA	NA	NA	NA	NA	A	A	C	A	C	A	N	A	A	A	C	A	C	C	C	A	C	A	A	C	A	C	A	C	A	A	C	C	A	A	A	A	A	A	A	A	A	A	A
wsnp_Ex_c19134_28056012	A/C	5A	20816492	+	NA	NA	NA	NA	NA	NA	A	A	C	A	C	A	N	A	A	A	C	A	C	C	C	A	C	A	A	C	A	C	A	C	A	A	C	C	A	A	A	A	A	A	A	A	A	A	A
wsnp_Ex_c501_995323	A/C	5A	26449585	+	NA	NA	NA	NA	NA	NA	C	C	C	C	C	A	C	C	C	A	C	A	C	C	C	C	C	A	C	A	A	C	C	A	A	C	C	C	C	C	C	C	C	C	C	C	A	C	C
wsnp_Ex_c62701_62229607	A/C	5A	26462001	+	NA	NA	NA	NA	NA	NA	C	C	C	C	C	A	C	C	A	A	C	A	C	C	C	C	C	A	C	A	A	C	C	A	A	C	C	C	C	C	C	C	C	C	C	C	A	C	C
wsnp_JD_rep_c61843_39601402	A/C	5A	41427414	+	NA	NA	NA	NA	NA	NA	A	A	A	C	C	C	C	A	C	A	A	C	C	A	A	A	A	A	A	C	C	A	A	C	A	A	C	A	A	A	C	C	C	A	A	C	C	C	A
wsnp_Ra_rep_c69221_66574148	A/C	5A	41427519	+	NA	NA	NA	NA	NA	NA	C	C	C	A	A	A	A	C	A	C	C	A	A	C	C	C	C	C	C	A	A	C	C	A	C	C	A	C	C	C	A	A	A	C	C	A	A	A	C
wsnp_Ex_rep_c67394_65974276	A/C	5A	46716900	+	NA	NA	NA	NA	NA	NA	C	C	A	A	A	C	C	A	A	C	C	C	A	A	A	C	C	A	C	C	C	C	C	C	A	C	C	C	A	C	C	C	C	C	A	C	C	C	C
wsnp_Ex_c62351_62025689	A/C	5A	47459444	-	NA	NA	NA	NA	NA	NA	A	A	C	C	C	A	A	C	C	A	A	A	C	C	C	A	A	C	A	A	A	A	A	A	C	A	A	A	C	A	A	A	A	A	C	A	A	A	A
wsnp_Ex_c2718_5038582	A/C	5A	48171463	+	NA	NA	NA	NA	NA	NA	C	C	C	C	C	A	A	C	C	A	C	A	C	C	C	C	A	C	C	A	A	A	C	A	C	C	A	A	C	C	A	A	A	C	C	A	A	A	C
wsnp_Ra_c11420_18529863	A/C	5A	48968542	-	NA	NA	NA	NA	NA	NA	A	A	A	A	A	C	C	A	A	C	A	C	A	A	A	A	C	A	A	C	C	C	A	C	A	A	C	C	A	A	C	C	C	A	A	C	C	C	A
wsnp_Ex_c10231_16783750	A/C	5A	48969191	-	NA	NA	NA	NA	NA	NA	C	C	C	C	C	C	C	C	C	C	C	C	C	C	C	C	A	C	C	C	C	A	C	C	C	C	C	C	C	C	C	C	C	C	C	C	C	C	C
wsnp_Ku_c1102_2211433	A/C	5A	52407776	-	NA	NA	NA	NA	NA	NA	A	A	A	A	A	C	C	A	A	C	C	C	A	A	A	C	C	A	A	C	C	C	A	C	A	A	C	C	A	A	C	C	C	A	A	C	C	C	A
wsnp_Ku_c644_1332610	A/C	5A	60118091	+	NA	NA	NA	NA	NA	NA	C	C	C	C	C	A	A	C	C	A	A	A	C	C	C	A	A	C	C	C	A	A	C	A	C	C	A	A	C	C	A	A	A	C	C	A	A	A	C
wsnp_Ra_rep_c105791_89683548	A/C	5A	63373735	-	NA	NA	NA	NA	NA	NA	C	C	C	C	C	A	A	C	C	A	A	A	C	C	C	A	A	C	C	C	A	A	C	A	C	C	A	A	C	C	A	A	A	C	C	A	A	A	C
wsnp_Ex_rep_c67636_66293429	A/C	5A	64381482	-	NA	NA	NA	NA	NA	NA	A	A	A	A	A	C	C	A	A	C	C	C	A	A	A	C	C	A	A	A	C	C	A	C	A	A	C	C	A	A	C	C	C	A	A	C	C	C	A
wsnp_JD_c7404_8500079	A/C	5A	66091803	-	NA	NA	NA	NA	NA	NA	A	A	A	A	A	C	C	A	A	C	C	C	A	A	A	C	C	A	A	A	C	C	A	C	A	A	C	C	A	A	C	C	C	A	A	C	C	C	A
wsnp_Ex_c23509_32746806	A/C	5A	66091872	+	NA	NA	NA	NA	NA	NA	C	C	C	C	C	A	A	C	C	A	A	A	C	C	C	A	A	C	C	C	A	A	C	A	C	C	A	A	C	C	A	A	A	C	C	A	A	A	C
wsnp_Ex_c23509_32746909	A/C	5A	66091975	+	NA	NA	NA	NA	NA	NA	C	C	C	C	C	A	A	C	C	A	A	A	C	C	C	A	A	C	C	C	A	A	C	A	C	C	A	A	C	C	A	A	A	C	C	A	A	A	C
wsnp_Ex_c130_259533	A/C	5A	104230808	+	NA	NA	NA	NA	NA	NA	C	C	C	C	C	A	A	C	A	A	A	A	C	C	C	A	A	C	C	C	A	A	C	A	C	C	A	A	C	C	A	A	A	C	C	A	A	A	C
wsnp_Ra_c18459_27525981	A/C	5A	109304911	-	NA	NA	NA	NA	NA	NA	A	A	A	A	A	C	C	A	C	C	C	C	A	A	A	C	C	A	A	A	C	C	A	C	A	A	C	C	A	A	C	C	C	A	A	C	C	C	A
wsnp_BE498768A_Ta_2_1	A/C	5A	118758515	-	NA	NA	NA	NA	NA	NA	C	C	C	C	C	C	C	C	C	C	C	C	C	C	C	C	C	C	C	C	C	C	C	C	C	C	C	C	C	C	C	C	C	C	C	C	C	C	C
wsnp_BE500291A_Ta_2_1	A/C	5A	148056490	-	NA	NA	NA	NA	NA	NA	A	A	C	A	A	C	C	A	C	C	A	C	A	C	C	A	A	C	A	A	C	A	A	C	A	A	C	C	C	A	C	C	C	A	C	C	C	C	A
wsnp_BE444644A_Ta_2_1	A/C	5A	158247085	+	NA	NA	NA	NA	NA	NA	A	A	A	A	A	C	C	A	C	C	A	C	A	A	A	A	A	A	A	A	C	A	A	C	A	A	C	C	A	A	C	C	C	A	A	C	C	C	A
wsnp_Ex_c26581_35828388	A/C	5A	317234298	-	NA	NA	NA	NA	NA	NA	C	C	C	C	C	C	C	C	A	C	C	C	C	C	C	C	C	C	C	C	C	C	C	C	C	C	C	C	C	C	C	C	C	C	C	C	C	C	C
wsnp_Ex_c11874_19050989	A/C	5A	321894801	+	NA	NA	NA	NA	NA	NA	A	A	C	C	C	C	C	C	A	C	C	C	C	C	C	C	C	C	A	A	C	C	A	C	C	A	C	C	C	A	C	C	C	A	C	C	C	C	A
wsnp_BE442892A_Ta_2_2	A/C	5A	410803424	-	NA	NA	NA	NA	NA	NA	A	A	C	C	C	A	A	A	A	A	A	A	C	C	C	A	A	A	A	C	A	A	A	A	A	C	C	C	A	A	A	A	A	A	A	A	A	A	A
wsnp_Ra_c13_24540	A/C	5A	414049327	-	NA	NA	NA	NA	NA	NA	A	A	C	A	C	C	C	C	C	C	A	C	C	A	C	A	C	C	C	A	C	C	C	C	N	C	C	C	C	C	A	C	C	C	C	C	C	C	C
wsnp_Ex_c12440_19836844	A/C	5A	417895340	-	NA	NA	NA	NA	NA	NA	C	C	C	C	C	A	A	A	N	A	C	A	C	C	C	C	C	A	A	C	A	C	A	A	N	C	C	C	A	A	C	A	A	A	A	A	A	A	A
wsnp_Ex_rep_c113621_94394656	A/C	5A	422075615	+	NA	NA	NA	NA	NA	NA	A	A	A	A	A	C	C	C	N	C	A	C	A	A	A	A	A	C	C	A	C	A	C	C	N	A	A	A	C	C	A	C	C	C	C	C	C	C	C
wsnp_Ex_rep_c103972_88799335	A/C	5A	427074890	+	NA	NA	NA	NA	NA	NA	A	A	A	A	A	A	A	A	A	A	A	A	A	A	A	A	A	C	C	A	A	A	C	A	N	A	A	A	C	C	A	A	A	C	C	A	A	A	C
wsnp_Ku_c5071_9050628	A/C	5A	430246218	-	NA	NA	NA	NA	NA	NA	C	C	C	C	C	C	C	C	C	C	C	C	C	C	C	C	C	A	A	C	C	C	A	C	N	C	C	C	A	A	C	C	C	A	A	C	C	C	A
wsnp_JD_c1796_2496653	A/C	5A	439555947	-	NA	NA	NA	NA	NA	NA	C	C	A	A	C	C	C	C	N	C	A	A	C	A	A	A	A	C	C	C	C	A	C	C	C	C	C	C	C	C	C	C	C	C	C	N	C	C	C
wsnp_Ex_c43578_49857984	A/C	5A	444943584	+	NA	NA	NA	NA	NA	NA	C	C	A	A	A	A	C	A	A	C	A	A	A	A	A	A	A	A	C	A	A	A	C	C	C	C	C	C	A	C	C	A	A	C	A	A	A	A	C
wsnp_BE443187A_Ta_2_2	A/C	5A	450165112	-	NA	NA	NA	NA	NA	NA	C	C	A	A	A	A	C	C	N	C	A	C	A	A	A	A	A	A	C	A	A	A	C	C	C	C	C	C	A	C	C	C	C	C	A	C	A	C	C
wsnp_Ex_c2474_4619730	A/C	5A	457521376	+	NA	NA	NA	NA	NA	NA	C	C	C	C	C	C	C	C	C	C	C	A	C	C	C	C	C	A	C	C	C	C	C	C	C	C	C	C	A	C	C	C	C	C	A	C	C	C	C
wsnp_CAP11_rep_c4151_1963100	A/C	5A	458968189	+	NA	NA	NA	NA	NA	NA	C	C	C	C	A	C	A	C	C	A	C	A	A	C	C	C	C	A	C	C	A	C	C	A	N	C	C	C	A	C	C	C	C	A	A	C	C	C	C
wsnp_BE442676A_Ta_2_1	A/C	5A	461518485	+	NA	NA	NA	NA	NA	NA	C	C	C	C	C	C	A	C	C	A	C	A	C	C	C	C	C	A	C	C	C	C	C	A	N	C	C	C	A	C	C	C	C	C	A	C	C	C	C
wsnp_Ex_c6314_10993582	A/C	5A	464476990	-	NA	NA	NA	NA	NA	NA	C	C	C	C	C	C	A	C	C	A	C	A	C	C	C	C	C	A	C	C	C	C	C	A	A	C	C	C	A	C	C	C	C	C	A	C	C	C	C
wsnp_Ku_c31317_41063833	A/C	5A	469041992	+	NA	NA	NA	NA	NA	NA	A	A	A	A	A	A	C	A	A	C	A	C	A	A	A	A	A	C	A	A	A	A	A	C	N	A	A	A	C	A	A	A	A	A	C	A	A	A	A
wsnp_JD_c9510_10342089	A/C	5A	469054332	-	NA	NA	NA	NA	NA	NA	A	A	A	A	A	A	C	A	A	C	A	C	A	A	A	A	A	C	A	A	A	A	A	C	N	A	A	A	C	A	A	A	A	A	C	A	A	A	A
wsnp_CAP7_c444_237594	A/C	5A	472434121	-	NA	NA	NA	NA	NA	NA	C	C	C	A	C	C	A	C	N	A	A	A	A	A	C	A	A	A	C	C	A	A	C	A	N	C	C	C	A	C	C	C	C	C	A	C	C	C	C
wsnp_CAP11_c2100_1109583	A/C	5A	473637825	+	NA	NA	NA	NA	NA	NA	A	A	A	A	A	C	C	A	A	C	A	C	C	A	A	A	C	C	A	A	C	C	A	C	N	A	A	A	C	A	A	A	A	A	C	A	A	A	A
wsnp_Ex_c39592_46849607	A/C	5A	476602486	-	NA	NA	NA	NA	NA	NA	C	C	C	A	A	A	C	C	N	C	A	A	A	A	C	A	A	A	C	C	A	A	C	C	N	C	C	A	A	C	C	C	C	C	A	C	C	C	C
wsnp_Ku_c23772_33711538	A/C	5A	476603795	-	NA	NA	NA	NA	NA	NA	C	C	C	C	A	C	C	C	C	C	C	A	C	C	C	C	C	A	N	C	C	C	C	C	N	C	C	C	A	C	C	C	C	C	A	C	C	C	C
wsnp_Ku_c14275_22535693	A/C	5A	478820841	+	NA	NA	NA	NA	NA	NA	A	A	A	A	C	A	C	A	A	C	A	A	A	A	C	A	A	A	A	C	A	A	A	C	A	A	A	A	A	A	A	C	C	A	A	C	C	A	A
wsnp_Ku_c14275_22535576	A/C	5A	478820958	+	NA	NA	NA	NA	NA	NA	A	A	A	A	C	A	C	A	A	C	A	A	A	A	C	A	A	A	A	C	A	A	A	C	A	A	A	A	A	A	A	C	C	A	A	C	C	A	A
wsnp_Ex_c32825_41419391	A/C	5A	479848393	+	NA	NA	NA	NA	NA	NA	C	C	C	C	C	C	C	C	C	C	C	C	C	C	C	C	C	C	C	C	C	C	C	C	C	C	C	C	C	C	C	C	C	C	C	C	C	C	C
wsnp_Ra_c21347_30731133	A/C	5A	479848404	-	NA	NA	NA	NA	NA	NA	C	C	C	C	A	C	A	C	N	C	C	C	A	C	A	C	A	C	A	A	A	A	A	A	C	C	C	C	C	C	A	A	A	A	C	A	A	C	C
wsnp_Ra_c21347_30731229	A/C	5A	479848500	-	NA	NA	NA	NA	NA	NA	A	A	A	A	C	A	C	A	C	A	A	A	C	A	C	A	C	A	C	C	C	C	C	C	A	A	A	A	A	A	C	C	C	C	A	C	C	N	A
wsnp_Ex_c7383_12655992	A/C	5A	481900784	-	NA	NA	NA	NA	NA	NA	A	A	A	A	C	A	A	A	N	A	A	C	A	A	C	A	A	C	C	A	A	A	C	A	C	A	A	C	C	A	C	A	A	C	C	C	A	A	A
wsnp_Ex_c1279_2451699	A/C	5A	488416128	+	NA	NA	NA	NA	NA	NA	C	C	C	C	C	C	C	C	N	A	C	C	A	C	A	C	A	C	C	A	A	A	A	C	C	C	C	C	C	C	A	A	A	C	C	A	A	C	C
wsnp_BE495277A_Ta_2_1	A/C	5A	504778502	-	NA	NA	NA	NA	NA	NA	C	C	C	C	C	C	C	C	C	C	C	C	C	C	C	C	C	C	C	C	C	C	C	C	C	C	C	C	C	C	C	C	C	C	C	C	C	C	C
wsnp_BE495277A_Ta_2_5	A/C	5A	504779250	-	NA	NA	NA	NA	NA	NA	C	C	C	C	C	C	C	C	C	C	C	C	C	C	C	C	C	C	C	C	C	C	C	C	C	C	C	C	C	C	C	C	C	C	C	C	C	C	C
wsnp_BE494426A_Ta_1_2	A/C	5A	504871939	-	NA	NA	NA	NA	NA	NA	A	A	A	A	A	A	A	A	A	A	A	A	A	A	A	A	A	A	A	A	A	A	A	A	A	A	A	A	A	A	A	A	A	A	A	A	A	A	A
wsnp_Ex_c49211_53875575	A/C	5A	511876922	+	NA	NA	NA	NA	NA	NA	A	A	A	A	A	C	C	A	N	A	C	C	A	C	C	C	C	C	A	A	A	C	A	C	C	C	A	A	C	C	C	A	A	C	C	C	C	C	C
wsnp_CAP8_rep_c5486_2606556	A/C	5A	514096312	-	NA	NA	NA	NA	NA	NA	C	C	C	C	C	C	C	C	C	C	C	C	C	C	C	C	C	C	C	C	C	C	C	C	C	C	C	C	C	C	C	C	C	C	C	C	C	C	C
wsnp_Ex_c11322_18287597	A/C	5A	519955188	+	NA	NA	NA	NA	NA	NA	A	A	A	A	C	A	A	C	A	C	A	A	C	A	A	A	A	A	C	C	C	C	C	A	A	A	A	A	A	A	A	C	C	A	A	A	A	A	A
wsnp_Ku_c51039_56457361	A/C	5A	527917865	-	NA	NA	NA	NA	NA	NA	C	C	C	C	C	C	C	C	C	C	C	C	C	C	C	C	C	C	C	C	C	C	C	C	C	C	C	C	C	C	C	C	C	C	C	C	C	C	C
wsnp_Ex_c12678_20148981	A/C	5A	538757131	+	NA	NA	NA	NA	NA	NA	A	A	A	C	C	C	C	C	N	C	C	A	C	C	C	C	C	A	C	C	C	C	C	C	N	C	A	A	C	A	A	C	C	A	A	A	C	A	A
wsnp_Ex_c18941_27841286	A/C	5A	547646665	-	NA	NA	NA	NA	NA	NA	A	A	A	A	A	A	A	A	A	C	A	C	A	A	C	A	C	A	A	A	A	A	A	A	C	A	A	A	A	A	A	A	A	A	A	A	A	A	A
wsnp_Ku_c12211_19780409	A/C	5A	549356103	+	NA	NA	NA	NA	NA	NA	C	C	C	C	C	C	C	C	C	A	C	A	C	C	C	C	A	C	C	C	C	C	C	C	A	C	C	C	C	C	C	A	A	C	C	C	C	C	C
wsnp_Ra_c17216_26044790	A/C	5A	549578120	-	NA	NA	NA	NA	NA	NA	A	A	A	A	A	A	C	A	A	C	A	C	A	A	A	A	C	A	C	A	A	A	A	A	C	A	A	C	A	A	A	C	C	A	A	A	C	A	A
wsnp_BE399939A_Ta_2_1	A/C	5A	556684012	-	NA	NA	NA	NA	NA	NA	A	A	A	C	C	C	A	A	C	A	C	A	A	A	C	C	A	A	C	C	A	A	A	C	A	A	A	C	A	A	C	A	A	A	C	A	A	A	A
wsnp_Ex_rep_c70117_69067356	A/C	5A	556684587	+	NA	NA	NA	NA	NA	NA	C	C	C	A	A	A	C	C	A	C	A	C	C	C	C	A	C	C	A	A	C	C	C	A	C	C	C	A	C	C	A	C	C	C	A	C	C	C	C
wsnp_Ex_c9927_16346100	A/C	5A	565392502	+	NA	NA	NA	NA	NA	NA	A	A	A	A	A	A	C	A	N	A	A	A	A	A	A	A	A	A	A	A	A	A	A	A	A	A	A	C	A	A	C	A	A	A	A	A	A	A	A
wsnp_Ra_c29586_38941694	A/C	5A	568268976	+	NA	NA	NA	NA	NA	NA	A	A	A	A	C	A	C	A	A	A	A	A	A	A	A	A	A	A	A	A	A	C	A	A	A	A	A	A	A	A	C	A	A	C	A	A	A	A	A
wsnp_Ra_c29586_38941556	A/C	5A	568269114	-	NA	NA	NA	NA	NA	NA	A	A	A	A	C	A	C	A	A	A	A	A	A	A	A	A	A	A	A	A	A	C	A	A	A	A	A	A	A	A	C	A	A	C	A	A	A	A	A
wsnp_Ex_c472_935980	A/C	5A	568269192	+	NA	NA	NA	NA	NA	NA	A	A	A	A	C	A	A	A	A	A	A	A	A	A	A	A	A	A	A	A	A	C	A	A	A	A	A	A	A	A	A	A	A	A	A	A	A	A	A
wsnp_Ex_c472_934648	A/C	5A	568270524	-	NA	NA	NA	NA	NA	NA	A	A	A	A	C	A	A	A	A	A	A	A	A	A	A	A	A	A	A	A	A	C	A	A	A	A	A	A	A	A	A	A	A	A	A	A	A	A	A
wsnp_Ex_c59520_60358788	A/C	5A	569546260	-	NA	NA	NA	NA	NA	NA	A	A	A	A	A	A	C	A	A	C	A	A	A	A	A	A	C	A	A	C	A	A	A	A	A	A	A	C	A	C	A	C	C	C	A	C	A	A	C
wsnp_Ex_c53983_57033048	A/C	5A	569869118	+	NA	NA	NA	NA	NA	NA	C	C	C	C	C	C	A	C	C	A	C	C	C	C	C	C	A	C	C	A	C	C	C	C	C	C	C	A	C	A	C	A	A	A	C	A	C	C	A
wsnp_Ex_c10545_17226769	A/C	5A	569988098	+	NA	NA	NA	NA	NA	NA	C	C	C	C	C	C	A	C	C	C	C	C	C	C	C	C	C	C	C	C	C	C	C	C	C	C	C	C	C	C	C	C	C	A	C	C	C	C	C
wsnp_Ex_c52509_56082802	A/C	5A	570717995	-	NA	NA	NA	NA	NA	NA	C	C	C	A	C	C	C	C	A	C	C	C	C	C	A	C	C	C	C	C	C	C	C	C	C	C	C	C	C	C	C	C	C	A	C	C	C	C	C
wsnp_RFL_Contig3739_3996324	A/C	5A	574489075	-	NA	NA	NA	NA	NA	NA	C	C	C	C	C	C	C	C	C	C	C	C	C	C	A	C	C	C	C	C	C	C	C	C	C	C	C	C	C	C	A	C	C	C	C	A	A	C	C
wsnp_Ra_c10915_17838202	A/C	5A	580802764	+	NA	NA	NA	NA	NA	NA	A	A	A	A	A	A	A	A	A	A	A	A	A	A	C	A	A	A	A	A	A	A	A	A	A	A	A	A	A	A	A	A	A	A	A	A	A	A	A
wsnp_Ex_c11120_18022932	A/C	5A	580802839	+	NA	NA	NA	NA	NA	NA	A	A	A	A	A	A	A	A	A	A	A	A	A	A	C	A	A	C	A	A	A	A	A	A	C	A	A	A	A	A	A	A	A	A	A	A	A	A	A
wsnp_Ex_c62818_62296773	A/C	5A	580935831	+	NA	NA	NA	NA	NA	NA	C	C	C	C	C	C	C	C	C	C	C	C	C	C	A	C	C	C	C	C	C	C	C	C	C	C	C	C	C	C	C	C	C	C	C	C	C	C	C
wsnp_Ex_c24993_34251387	A/C	5A	581108102	-	NA	NA	NA	NA	NA	NA	A	A	A	A	A	A	A	A	A	A	A	A	A	A	A	A	A	A	A	A	A	A	A	A	A	A	A	A	A	A	A	A	A	C	A	A	A	A	A
wsnp_Ex_c10853_17650289	A/C	5A	584614282	-	NA	NA	NA	NA	NA	NA	C	C	C	C	C	C	C	C	C	A	C	A	C	C	A	C	C	A	C	C	C	C	C	C	A	C	C	C	C	C	C	C	C	C	C	C	C	C	C
wsnp_Ex_c2702_5013095	A/C	5A	585068718	-	NA	NA	NA	NA	NA	NA	C	C	C	C	C	C	C	C	C	C	C	C	C	C	C	C	C	C	C	C	C	C	C	C	C	C	C	C	C	C	C	C	C	C	C	C	C	C	C
wsnp_Ex_c31799_40545478	A/C	5A	585403171	-	NA	NA	NA	NA	NA	NA	C	C	C	C	C	C	C	C	C	C	C	C	C	C	C	C	C	C	C	C	C	C	C	C	C	C	C	C	C	C	C	C	C	C	C	C	C	C	C
wsnp_Ex_c22727_31934296	A/C	5A	586604611	-	NA	NA	NA	NA	NA	NA	A	A	A	A	A	A	A	A	A	A	A	A	A	A	A	A	A	A	A	A	A	A	A	A	A	A	A	A	A	A	A	A	A	A	A	A	A	A	A
wsnp_BE404341A_Ta_2_3	A/C	5A	588377080	-	NA	NA	NA	NA	NA	NA	A	A	A	A	A	A	A	A	A	C	A	C	A	A	A	A	A	A	A	A	A	A	A	A	A	A	A	A	A	A	A	A	A	A	A	A	A	A	A
wsnp_AJ612027A_Ta_2_1	A/C	5A	588550278	+	NA	NA	NA	NA	NA	NA	A	A	A	A	A	A	A	A	A	A	A	A	A	A	A	A	A	A	A	A	A	A	A	A	A	A	A	A	A	A	A	A	A	A	A	A	A	A	A
wsnp_BJ224975A_Ta_2_1	A/C	5A	588737253	-	NA	NA	NA	NA	NA	NA	A	A	A	A	A	A	A	A	A	A	A	A	A	A	A	A	A	A	A	A	A	A	A	A	A	A	A	A	A	A	A	A	A	A	A	A	A	A	A
wsnp_BJ224975A_Ta_2_2	A/C	5A	588737306	+	NA	NA	NA	NA	NA	NA	C	C	C	C	C	C	C	C	C	A	C	A	C	C	C	C	C	C	C	C	C	C	C	C	C	C	C	C	C	C	C	C	C	C	C	C	C	C	C
wsnp_Ex_c621_1230852	A/C	5A	591155558	+	NA	NA	NA	NA	NA	NA	C	C	C	C	C	A	C	C	C	C	C	C	C	C	A	C	C	C	C	C	C	C	C	C	A	C	C	C	C	C	C	C	C	C	C	C	C	C	C
wsnp_Ex_c18754_27630557	A/C	5A	592205385	+	NA	NA	NA	NA	NA	NA	A	A	A	A	A	A	A	A	A	A	A	C	A	A	A	A	A	A	A	A	A	A	A	A	A	A	A	A	A	A	A	A	A	A	A	A	A	A	A
wsnp_Ex_c44164_50292954	A/C	5A	593334252	+	NA	NA	NA	NA	NA	NA	C	C	C	C	C	C	C	C	C	C	C	A	C	C	C	C	C	C	C	C	C	C	C	C	C	C	C	C	C	C	C	C	C	C	C	C	C	C	C
wsnp_Ex_c55777_58153636	A/C	5A	594576820	+	NA	NA	NA	NA	NA	NA	A	A	A	A	C	C	A	A	A	A	A	A	A	A	A	A	A	A	A	A	A	A	A	A	A	A	A	A	A	A	A	A	A	C	A	N	A	A	A
wsnp_Ex_rep_c109532_92292121	A/C	5A	595037369	-	NA	NA	NA	NA	NA	NA	A	A	A	A	A	A	A	A	A	A	A	A	A	A	A	A	A	A	A	A	A	A	A	A	A	A	A	A	A	A	A	A	A	A	A	A	A	A	A
wsnp_Ex_c8424_14192191	A/C	5A	595146514	-	NA	NA	NA	NA	NA	NA	A	A	C	C	C	C	C	C	C	A	C	C	C	A	C	A	A	C	C	C	C	A	A	A	C	A	A	C	C	C	C	C	C	A	C	N	C	C	C
wsnp_Ex_c8543_14357385	A/C	5A	595372996	+	NA	NA	NA	NA	NA	NA	C	C	C	C	C	C	C	C	C	C	C	C	C	C	C	C	C	C	C	C	C	C	C	C	C	C	C	C	C	C	C	C	C	C	C	C	C	C	C
wsnp_CAP11_rep_c4073_1924782	A/C	5A	595409809	-	NA	NA	NA	NA	NA	NA	A	A	A	A	C	C	A	A	A	A	A	C	A	A	C	A	A	C	A	A	A	A	A	A	C	A	A	A	A	A	A	A	A	A	A	A	A	A	A
wsnp_CAP11_c1506_840938	A/C	5A	609872838	-	NA	NA	NA	NA	NA	NA	C	C	C	C	C	C	C	C	C	C	C	C	C	C	A	C	C	C	C	A	C	C	C	A	C	A	C	C	A	A	A	A	A	C	A	C	A	A	A
wsnp_CAP11_c1506_840951	A/C	5A	609872851	+	NA	NA	NA	NA	NA	NA	A	A	A	A	A	A	A	A	A	A	A	A	A	A	C	A	A	A	A	C	A	A	A	C	A	C	A	A	C	C	C	C	C	A	C	A	C	C	C
wsnp_Ku_c42416_50159250	A/C	5A	610216850	+	NA	NA	NA	NA	NA	NA	C	C	C	C	C	C	C	C	C	C	C	C	C	A	A	C	C	C	A	A	C	C	A	A	C	A	C	C	A	A	A	A	A	C	A	C	A	A	A
wsnp_Ku_c42416_50159402	A/C	5A	610216999	-	NA	NA	NA	NA	NA	NA	C	C	C	C	C	C	C	C	C	C	C	C	C	A	A	C	C	C	A	A	C	C	A	A	C	A	C	C	A	A	A	A	A	C	A	C	A	A	A
wsnp_Ex_c40019_47166796	A/C	5A	611562099	+	NA	NA	NA	NA	NA	NA	C	C	C	C	C	C	C	C	C	C	C	C	C	C	C	C	C	C	C	C	C	C	C	C	C	C	C	C	C	C	C	C	C	C	C	C	C	C	C
wsnp_BG607308A_Ta_2_2	A/C	5A	617352423	+	NA	NA	NA	NA	NA	NA	A	A	A	A	C	A	A	A	A	A	A	A	A	A	A	A	A	A	A	A	A	A	A	A	A	A	A	A	A	A	A	A	A	A	A	A	A	A	A
wsnp_Ex_c2526_4715978	A/C	5A	617356732	+	NA	NA	NA	NA	NA	NA	A	A	A	A	C	A	A	A	A	A	A	A	A	A	A	A	A	C	A	A	A	C	C	A	C	A	A	A	A	A	A	A	A	A	A	A	A	A	A
wsnp_CD454152A_Ta_2_1	A/C	5A	629704661	+	NA	NA	NA	NA	NA	NA	A	A	A	A	C	A	A	A	A	A	A	A	A	C	A	A	A	C	A	C	A	A	C	A	A	A	A	A	C	A	C	A	C	C	C	C	C	C	A
wsnp_Ex_c16715_25264080	A/C	5A	633843873	-	NA	NA	NA	NA	NA	NA	A	A	A	A	A	A	A	A	A	A	A	A	A	A	A	A	A	A	A	A	A	A	A	C	A	A	A	A	A	C	A	C	A	A	A	A	A	A	C
wsnp_Ex_c1880_3545329	A/C	5A	637457963	-	NA	NA	NA	NA	NA	NA	C	C	C	C	A	C	C	C	C	C	C	C	A	C	A	C	C	C	C	C	C	C	C	A	C	C	C	C	C	A	C	A	C	C	C	C	C	C	A
wsnp_Ex_c18107_26909127	A/C	5A	644135447	-	NA	NA	NA	NA	NA	NA	C	C	C	A	C	C	C	A	C	C	C	C	C	C	C	C	C	C	C	C	C	C	A	A	C	C	C	C	C	A	C	A	C	C	C	C	C	C	A
wsnp_Ex_c54655_57455562	A/C	5A	656935765	-	NA	NA	NA	NA	NA	NA	C	C	A	C	A	A	N	C	C	C	A	A	A	A	A	C	C	C	C	C	C	C	A	C	C	A	C	C	C	C	C	C	C	A	C	C	A	C	C
wsnp_JD_c43389_30288993	A/C	5A	656935794	-	NA	NA	NA	NA	NA	NA	C	C	A	C	A	A	N	C	C	C	A	A	A	A	A	C	C	C	C	C	C	C	A	C	C	A	C	C	C	C	C	C	C	A	C	C	A	C	C
wsnp_Ex_c16295_24772702	A/C	5A	657062029	-	NA	NA	NA	NA	NA	NA	C	C	A	C	A	A	N	C	C	C	A	A	A	A	A	C	C	C	C	C	C	C	A	C	C	A	C	C	C	C	C	C	C	A	C	C	A	C	C
wsnp_CAP11_c923_558715	A/C	5A	657181133	+	NA	NA	NA	NA	NA	NA	A	A	C	A	C	C	N	A	A	A	C	C	C	C	A	A	A	A	A	A	A	A	C	A	A	C	A	A	A	A	A	A	A	C	A	A	C	A	A
wsnp_Ex_c31154_39982416	A/C	5A	663284469	+	NA	NA	NA	NA	NA	NA	C	C	C	C	C	C	N	A	A	C	C	C	C	C	C	C	C	A	C	C	C	C	C	C	C	A	C	C	C	C	A	C	A	C	C	C	C	A	C
wsnp_Ra_c11532_18688426	A/C	5A	666306277	-	NA	NA	NA	NA	NA	NA	C	C	A	C	A	C	C	C	C	C	C	C	C	C	C	C	C	C	C	C	C	C	C	C	C	A	C	C	C	C	C	C	C	A	C	C	C	C	C
wsnp_Ra_c3095_5835193	A/C	5A	672407354	+	NA	NA	NA	NA	NA	NA	A	A	A	A	A	A	A	A	A	A	A	A	A	A	A	A	A	A	A	A	A	A	A	A	A	A	A	A	A	A	A	A	A	A	C	A	A	A	A
wsnp_Ex_c2441_4568016	A/C	5A	672407756	+	NA	NA	NA	NA	NA	NA	A	A	A	A	A	A	A	A	A	A	A	A	A	A	A	A	A	A	A	A	A	A	A	A	A	A	A	A	A	A	A	A	A	A	C	A	A	A	A
wsnp_Ex_c12684_20157261	A/C	5A	673708132	-	NA	NA	NA	NA	NA	NA	C	C	C	C	C	C	C	C	C	C	C	C	C	C	C	C	C	C	C	C	C	C	C	C	C	C	C	C	C	C	C	C	C	C	C	C	C	C	C
wsnp_Ex_c23795_33033150	A/C	5A	679665943	-	NA	NA	NA	NA	NA	NA	C	C	A	A	A	C	C	C	A	C	C	A	A	C	C	C	C	C	A	C	C	C	C	A	A	A	C	C	C	A	C	C	C	C	A	A	C	C	A
wsnp_Ex_c23795_33033010	A/C	5A	679666083	+	NA	NA	NA	NA	NA	NA	C	C	A	A	A	C	C	C	A	C	C	A	A	C	C	C	C	C	A	C	C	C	C	A	A	A	C	C	C	A	C	C	C	C	A	A	C	C	A
wsnp_Ex_c26968_36188964	A/C	5A	680209910	+	NA	NA	NA	NA	NA	NA	C	C	A	C	C	C	N	A	A	C	A	C	C	A	A	C	A	A	C	C	C	A	A	A	A	A	C	C	C	A	A	A	A	A	A	A	A	A	A
wsnp_Ra_c25624_35192195	A/C	5A	681488217	-	NA	NA	NA	NA	NA	NA	C	C	A	A	A	A	A	A	A	C	A	A	A	A	C	C	A	A	A	C	A	A	A	C	C	A	C	C	C	C	A	A	A	C	C	C	C	A	C
wsnp_CAP11_c1116_654940	A/C	5A	684939750	-	NA	NA	NA	NA	NA	NA	A	A	A	A	A	A	A	C	C	A	A	A	A	C	C	A	A	A	A	A	C	A	C	A	C	A	C	C	A	A	C	C	C	A	C	C	A	A	A
wsnp_CAP11_c1116_654975	A/C	5A	684939787	-	NA	NA	NA	NA	NA	NA	C	C	C	C	C	C	C	A	A	C	C	C	C	A	A	C	C	C	C	C	A	C	A	C	A	C	A	A	C	C	A	A	A	C	A	A	C	C	C
wsnp_Ex_c2505_4679749	A/C	5A	688318259	-	NA	NA	NA	NA	NA	NA	C	C	C	A	A	A	C	C	A	C	C	A	A	C	C	C	C	A	A	C	C	C	C	A	C	C	A	A	C	A	C	C	C	A	C	C	C	C	A
wsnp_Ex_c2171_4072774	A/C	5A	708440998	-	NA	NA	NA	NA	NA	NA	C	C	A	C	A	C	C	A	C	C	C	C	C	A	A	C	C	A	C	C	A	C	C	A	A	C	C	C	C	A	A	A	A	A	A	A	A	C	A
wsnp_Ex_c2171_4072995	A/C	5A	708441219	+	NA	NA	NA	NA	NA	NA	A	A	C	A	C	A	A	C	A	A	A	A	A	C	C	A	A	C	A	A	C	A	A	C	C	A	A	A	A	C	C	C	C	C	C	C	C	A	C
wsnp_Ex_c2171_4073721	A/C	5A	708442201	-	NA	NA	NA	NA	NA	NA	A	A	C	A	C	A	A	C	A	A	A	A	A	C	C	A	A	C	A	A	C	A	A	C	C	A	A	A	A	C	C	C	C	C	C	C	C	A	C
wsnp_Ex_c2171_4074003	A/C	5A	708442483	-	NA	NA	NA	NA	NA	NA	C	C	A	C	C	C	C	A	C	C	C	C	C	C	A	C	C	A	C	C	A	C	C	A	C	C	C	C	C	A	A	A	A	A	C	A	A	C	A
wsnp_CAP11_rep_c4382_2067038	A/C	5B	7706234	-	NA	NA	NA	NA	NA	NA	C	C	C	A	C	C	C	C	C	C	C	A	C	C	C	C	C	C	C	C	A	C	C	C	C	C	A	C	C	A	C	C	C	C	C	C	C	C	C
wsnp_Ex_c607_1204908	A/C	5B	10438196	+	NA	NA	NA	NA	NA	NA	A	A	A	A	A	A	A	A	A	A	A	A	A	A	A	A	C	A	A	A	C	A	A	A	A	A	A	A	A	A	A	A	A	A	A	A	A	C	A
wsnp_Ex_c607_1204733	A/C	5B	10438371	+	NA	NA	NA	NA	NA	NA	C	C	C	C	C	C	C	C	C	C	C	C	C	C	C	C	A	C	C	C	A	C	C	C	C	C	C	C	C	C	C	C	C	C	C	C	C	A	C
wsnp_Ex_c2459_4591587	A/C	5B	12324513	+	NA	NA	NA	NA	NA	NA	C	C	C	C	C	C	C	C	C	C	C	C	C	C	C	C	C	C	C	C	C	C	C	C	C	C	C	C	C	C	C	C	C	C	C	C	C	C	C
wsnp_JD_c1845_2564931	A/C	5B	13428167	-	NA	NA	NA	NA	NA	NA	A	A	A	A	A	A	A	A	A	A	A	A	A	A	A	A	C	A	A	A	A	A	A	A	A	A	A	A	A	A	A	A	C	A	A	A	A	C	A
wsnp_JD_rep_c48937_33188230	A/C	5B	14509573	-	NA	NA	NA	NA	NA	NA	C	C	C	C	C	C	C	C	C	C	C	C	C	C	C	C	C	C	C	C	C	C	C	C	C	C	C	C	C	C	C	C	C	C	C	C	C	C	C
wsnp_Ex_c37410_45162707	A/C	5B	14510006	+	NA	NA	NA	NA	NA	NA	A	A	A	A	A	A	A	A	A	A	A	A	A	A	A	A	A	A	A	A	A	A	A	A	A	A	A	A	A	A	A	A	A	A	A	A	A	A	A
wsnp_Ku_c5308_9450093	A/C	5B	16422084	-	NA	NA	NA	NA	NA	NA	A	A	A	A	A	A	A	A	A	A	A	A	A	A	A	A	A	A	A	A	A	A	A	A	A	A	A	A	A	A	A	A	A	A	A	A	A	A	A
wsnp_BE499835B_Ta_2_5	A/C	5B	20832543	-	NA	NA	NA	NA	NA	NA	A	A	A	A	A	A	C	C	A	A	A	C	A	C	A	A	A	A	A	C	C	C	C	A	A	C	A	C	A	A	A	A	A	A	A	A	A	C	A
wsnp_Ex_c58091_59534826	A/C	5B	21181312	+	NA	NA	NA	NA	NA	NA	C	C	A	C	C	C	C	C	C	A	C	C	C	C	A	C	A	A	C	A	C	C	C	C	C	C	C	C	C	C	C	C	C	C	C	C	C	C	C
wsnp_Ex_c12404_19786179	A/C	5B	27806205	-	NA	NA	NA	NA	NA	NA	A	A	C	A	A	A	A	A	A	A	A	A	A	A	A	A	A	A	A	A	C	A	A	A	A	A	A	C	A	A	A	A	A	A	A	A	A	A	A
wsnp_Ku_c35090_44349517	A/C	5B	34252906	-	NA	NA	NA	NA	NA	NA	C	C	A	C	C	C	A	C	C	C	C	A	C	C	A	C	C	C	C	A	C	A	A	C	C	A	C	A	C	C	C	C	C	C	C	C	C	A	C
wsnp_Ex_c29051_38120784	A/C	5B	34253703	+	NA	NA	NA	NA	NA	NA	C	C	A	C	C	C	A	C	C	C	C	A	C	C	A	C	C	C	C	A	C	A	A	C	C	A	C	A	C	C	C	C	C	C	C	C	C	A	C
wsnp_Ex_rep_c68596_67445610	A/C	5B	40786565	+	NA	NA	NA	NA	NA	NA	C	C	C	C	C	C	C	C	C	C	C	C	C	C	C	C	C	C	C	C	C	C	C	C	C	C	C	A	C	C	C	C	C	C	C	C	C	C	C
wsnp_Ex_c214_421541	A/C	5B	42947883	-	NA	NA	NA	NA	NA	NA	C	C	C	C	C	C	A	A	N	C	A	C	C	A	A	C	A	C	C	C	C	A	C	C	C	A	C	A	C	C	C	A	C	C	C	C	C	A	A
wsnp_Ku_c9541_15976096	A/C	5B	51842568	+	NA	NA	NA	NA	NA	NA	C	C	A	C	C	C	C	C	C	C	C	C	C	C	C	C	C	C	C	C	C	C	C	C	C	C	C	C	C	C	C	C	C	C	C	C	C	C	C
wsnp_Ra_c13424_21239986	A/C	5B	57980394	+	NA	NA	NA	NA	NA	NA	A	A	A	A	A	A	A	A	N	A	A	A	A	A	C	A	A	A	A	A	C	A	C	C	N	A	A	A	C	C	C	A	C	A	C	A	C	A	A
wsnp_Ra_c13424_21239985	A/C	5B	57980395	+	NA	NA	NA	NA	NA	NA	C	C	C	C	C	C	C	C	N	C	C	C	C	C	A	C	C	C	C	C	A	C	A	A	N	C	C	C	A	A	A	C	A	C	A	C	A	C	C
wsnp_CAP7_c3665_1701376	A/C	5B	59159872	+	NA	NA	NA	NA	NA	NA	A	A	A	A	A	A	A	A	N	A	A	A	A	A	C	A	A	A	A	A	C	A	C	C	N	A	A	A	C	C	C	A	C	A	C	A	C	A	A
wsnp_Ex_c1498_2868339	A/C	5B	59160099	-	NA	NA	NA	NA	NA	NA	A	A	A	A	A	A	A	A	N	A	A	A	A	A	C	A	A	A	A	A	C	A	C	C	N	A	A	A	C	C	C	A	C	A	C	A	C	A	A
wsnp_Ku_c27243_37190877	A/C	5B	65588055	-	NA	NA	NA	NA	NA	NA	C	C	A	C	C	C	C	A	N	C	C	C	C	C	A	C	C	C	C	C	C	C	A	A	N	C	C	C	A	A	A	C	A	C	A	C	A	C	C
wsnp_Ku_c27243_37190781	A/C	5B	65588139	-	NA	NA	NA	NA	NA	NA	C	C	A	C	C	C	C	A	N	C	C	C	C	C	A	C	C	C	C	C	C	C	A	A	C	C	C	C	A	A	A	C	A	C	A	C	A	C	C
wsnp_Ku_c14252_22506286	A/C	5B	68846530	-	NA	NA	NA	NA	NA	NA	C	C	A	C	C	C	C	A	N	C	C	C	C	C	A	C	C	C	C	C	C	C	A	A	N	C	C	C	A	A	A	C	A	C	A	C	A	C	C
wsnp_Ex_c13496_21243167	A/C	5B	74999904	-	NA	NA	NA	NA	NA	NA	A	A	C	A	A	A	A	A	N	A	A	A	A	A	C	A	A	A	A	A	A	A	C	C	N	A	A	A	C	C	C	A	C	A	C	A	C	A	A
wsnp_JD_c4585_5720296	A/C	5B	77670602	-	NA	NA	NA	NA	NA	NA	C	C	A	C	C	C	C	C	A	C	C	C	C	C	A	C	C	C	C	C	C	C	A	A	A	C	C	C	A	A	A	C	A	C	A	C	A	C	C
wsnp_BQ166999B_Ta_2_1	A/C	5B	82248212	-	NA	NA	NA	NA	NA	NA	C	C	A	C	C	C	C	C	N	C	C	C	C	C	A	C	C	C	C	C	C	C	A	A	N	C	C	C	A	A	A	C	A	C	A	C	A	C	C
wsnp_Ex_rep_c66921_65344887	A/C	5B	82462682	+	NA	NA	NA	NA	NA	NA	C	C	A	C	C	C	C	C	N	C	C	C	C	C	A	C	C	C	C	C	C	C	A	A	N	C	C	C	A	A	A	C	A	C	A	C	A	C	C
wsnp_Ex_c27219_36436025	A/C	5B	87295091	-	NA	NA	NA	NA	NA	NA	C	C	A	C	C	C	C	C	A	C	C	C	C	C	A	C	C	C	C	C	C	C	A	A	A	C	C	C	A	A	A	C	A	C	A	C	A	C	C
wsnp_Ex_c23901_33145067	A/C	5B	94125907	-	NA	NA	NA	NA	NA	NA	A	A	C	A	A	A	A	A	A	A	A	A	A	A	A	A	A	A	A	A	A	A	A	A	A	A	A	A	A	A	A	A	A	A	A	A	A	A	A
wsnp_Ex_c7469_12780118	A/C	5B	119408484	-	NA	NA	NA	NA	NA	NA	C	C	A	C	C	C	C	C	C	C	C	C	C	C	C	C	C	C	C	C	C	C	C	C	C	C	C	C	C	C	C	C	C	C	C	C	C	C	C
wsnp_Ex_c14549_22577209	A/C	5B	123755371	-	NA	NA	NA	NA	NA	NA	A	A	C	A	A	A	A	A	A	A	A	A	A	A	A	A	A	A	A	A	A	A	A	A	A	A	A	A	A	A	A	A	A	A	A	A	A	A	A
wsnp_BF473658B_Ta_2_1	A/C	5B	124774020	+	NA	NA	NA	NA	NA	NA	A	A	C	A	A	A	A	A	A	A	A	A	A	A	A	A	A	A	A	A	A	A	A	A	A	A	A	A	A	A	A	A	A	A	A	A	A	A	A
wsnp_BE445181B_Ta_2_1	A/C	5B	132285049	+	NA	NA	NA	NA	NA	NA	A	A	C	A	A	A	A	A	A	A	A	A	A	A	A	A	A	A	A	A	A	A	A	A	A	A	A	A	A	A	A	A	A	A	A	A	A	A	A
wsnp_Ex_c13386_21098430	A/C	5B	133593844	+	NA	NA	NA	NA	NA	NA	A	A	C	A	A	A	A	A	A	A	A	A	A	A	A	A	A	A	A	A	A	A	A	A	A	A	A	A	A	A	A	A	A	A	A	A	A	A	A
wsnp_Ra_rep_c73864_71913206	A/C	5B	133593930	-	NA	NA	NA	NA	NA	NA	A	A	C	A	A	A	A	A	A	A	A	A	A	A	A	A	A	A	A	A	A	A	A	A	A	A	A	A	A	A	A	A	A	A	A	A	A	A	A
wsnp_Ex_c2376_4454741	A/C	5B	134129086	-	NA	NA	NA	NA	NA	NA	A	A	C	A	A	A	A	A	A	A	A	A	A	A	A	A	A	A	A	A	A	A	A	A	A	A	A	A	A	A	A	A	A	A	A	A	A	A	A
wsnp_Ku_c46323_53087840	A/C	5B	141454950	+	NA	NA	NA	NA	NA	NA	C	C	A	C	C	C	C	C	C	C	C	C	C	C	C	C	C	C	C	C	C	C	C	C	C	C	C	C	C	C	C	C	C	C	C	C	C	C	C
wsnp_Ex_c2243_4201831	A/C	5B	170640959	+	NA	NA	NA	NA	NA	NA	C	C	A	C	C	C	C	C	C	C	C	C	C	C	C	C	C	C	C	C	C	C	C	C	C	C	C	C	C	C	C	C	C	C	C	C	C	C	C
wsnp_Ex_rep_c66654_64966507	A/C	5B	180022495	-	NA	NA	NA	NA	NA	NA	C	C	A	C	C	C	C	C	C	C	C	C	C	C	C	C	C	C	C	C	C	C	C	C	C	C	C	C	C	C	C	C	C	C	C	C	C	C	C
wsnp_Ku_c10646_17556670	A/C	5B	185721065	+	NA	NA	NA	NA	NA	NA	A	A	C	A	A	A	A	A	A	A	A	A	A	A	A	A	A	A	A	A	A	A	A	A	A	A	A	A	A	A	A	A	A	A	A	A	A	A	A
wsnp_Ku_c23836_33776356	A/C	5B	234905972	+	NA	NA	NA	NA	NA	NA	A	A	C	A	A	A	A	A	A	A	A	A	A	A	A	A	A	A	A	A	A	A	A	A	A	A	A	A	A	A	A	A	A	A	A	A	A	A	A
wsnp_Ex_c658_1293780	A/C	5B	236258673	+	NA	NA	NA	NA	NA	NA	C	C	A	C	C	C	C	C	C	C	C	C	C	C	C	C	C	C	C	C	C	C	C	C	C	C	C	C	C	C	C	C	C	C	C	C	C	C	C
wsnp_Ex_c658_1294003	A/C	5B	236260019	+	NA	NA	NA	NA	NA	NA	C	C	A	C	C	C	C	C	C	C	C	C	C	C	C	C	C	C	C	C	C	C	C	C	C	C	C	C	C	C	C	C	C	C	C	C	C	C	C
wsnp_Ex_c658_1294440	A/C	5B	236260456	+	NA	NA	NA	NA	NA	NA	C	C	A	C	C	C	C	C	C	C	C	C	C	C	C	C	C	C	C	C	C	C	C	C	C	C	C	C	C	C	C	C	C	C	C	C	C	C	C
wsnp_Ex_c658_1294487	A/C	5B	236260499	+	NA	NA	NA	NA	NA	NA	A	A	C	A	A	A	A	A	A	A	A	A	A	A	A	A	A	A	A	A	A	A	A	A	A	A	A	A	A	A	A	A	A	A	A	A	A	A	A
wsnp_Ex_c658_1295291	A/C	5B	236261615	+	NA	NA	NA	NA	NA	NA	A	A	C	A	A	A	A	A	A	A	A	A	A	A	A	A	A	A	A	A	A	A	A	A	A	A	A	A	A	A	A	A	A	A	A	A	A	A	A
wsnp_Ex_c7173_12319519	A/C	5B	236285884	+	NA	NA	NA	NA	NA	NA	C	C	A	C	C	C	C	C	C	C	C	C	C	C	C	C	C	C	C	C	C	C	C	C	C	C	C	C	C	C	C	C	C	C	C	C	C	C	C
wsnp_Ku_c1661_3262637	A/C	5B	239391381	-	NA	NA	NA	NA	NA	NA	C	C	A	C	C	C	C	C	C	C	C	C	C	C	C	C	C	C	C	C	C	C	C	C	C	C	C	C	C	C	C	C	C	C	C	C	C	C	C
wsnp_Ku_c1661_3262505	A/C	5B	239391513	+	NA	NA	NA	NA	NA	NA	A	A	C	A	A	A	A	A	A	A	A	A	A	A	A	A	A	A	A	A	A	A	A	A	A	A	A	A	A	A	A	A	A	A	A	A	A	A	A
wsnp_Ku_c796_1645905	A/C	5B	239426136	+	NA	NA	NA	NA	NA	NA	C	C	A	C	C	C	C	C	C	C	C	C	C	C	C	C	C	C	C	C	C	C	C	C	C	C	C	C	C	C	C	C	C	C	C	C	C	C	C
wsnp_Ex_rep_c67549_66173636	A/C	5B	243916711	-	NA	NA	NA	NA	NA	NA	C	C	A	C	C	C	C	C	C	C	C	C	C	C	C	C	C	C	C	C	C	C	C	C	C	C	C	C	C	C	C	C	C	C	C	C	C	C	C
wsnp_Ex_c13083_20696566	A/C	5B	252331097	+	NA	NA	NA	NA	NA	NA	A	A	C	A	A	A	A	A	A	A	A	A	A	A	A	A	A	A	A	A	A	A	A	A	A	A	A	A	A	A	A	A	A	A	A	A	A	A	A
wsnp_Ku_c14597_22958285	A/C	5B	273139244	+	NA	NA	NA	NA	NA	NA	C	C	C	C	C	C	C	C	C	C	C	C	C	C	C	C	C	C	C	C	C	C	C	C	C	C	C	C	C	C	C	C	C	C	C	C	C	C	C
wsnp_Ra_c13646_21523723	A/C	5B	278884744	-	NA	NA	NA	NA	NA	NA	A	A	A	A	A	A	A	A	A	C	A	A	A	A	A	A	A	C	A	A	A	A	A	A	A	A	A	A	A	A	A	A	A	A	A	A	A	A	A
wsnp_Ku_c28491_38419391	A/C	5B	279097462	-	NA	NA	NA	NA	NA	NA	A	A	A	A	A	A	A	A	A	C	A	A	A	A	A	A	A	C	A	A	A	A	A	A	A	A	A	A	A	A	A	A	A	A	A	A	A	A	A
wsnp_Ex_c39535_46808105	A/C	5B	279097648	+	NA	NA	NA	NA	NA	NA	C	C	C	C	C	C	C	C	C	A	C	C	C	C	C	C	C	A	C	C	C	C	C	C	C	C	C	C	C	C	C	C	C	C	C	C	C	C	C
wsnp_Ra_c46527_52361888	A/C	5B	281839811	+	NA	NA	NA	NA	NA	NA	C	C	C	C	C	C	C	C	C	A	C	C	C	C	C	C	C	A	C	C	C	C	C	C	C	C	C	C	C	C	C	C	C	C	C	C	C	C	C
wsnp_Ex_c17768_26519434	A/C	5B	315613641	-	NA	NA	NA	NA	NA	NA	A	A	A	A	A	C	A	A	A	A	A	C	A	A	C	A	C	A	C	A	C	C	A	A	A	A	A	A	A	A	A	A	A	A	A	A	A	A	A
wsnp_CAP8_c1594_914839	A/C	5B	316532455	+	NA	NA	NA	NA	NA	NA	A	A	A	A	A	A	A	A	A	A	A	A	A	A	C	A	C	A	C	A	C	C	A	A	A	A	A	A	A	A	A	A	A	A	A	A	A	A	A
wsnp_Ex_rep_c69760_68718561	A/C	5B	317312185	-	NA	NA	NA	NA	NA	NA	C	C	C	C	C	C	C	C	C	C	C	C	C	C	A	C	A	C	A	C	A	A	C	C	C	C	C	C	C	C	C	C	C	C	C	C	C	C	C
wsnp_Ex_c8676_14535027	A/C	5B	318993440	-	NA	NA	NA	NA	NA	NA	A	A	A	A	A	A	A	A	A	A	A	A	A	A	A	A	A	A	A	A	C	A	A	A	A	A	A	A	A	A	A	A	A	A	A	A	A	A	A
wsnp_Ex_c4826_8610827	A/C	5B	321416643	+	NA	NA	NA	NA	NA	NA	C	C	C	C	C	C	C	C	C	C	C	C	C	C	C	C	C	C	C	C	A	C	C	C	C	C	C	C	C	C	C	C	C	C	C	C	C	C	C
wsnp_Ku_c8270_14083963	A/C	5B	321636751	+	NA	NA	NA	NA	NA	NA	A	A	A	A	A	A	A	A	A	A	A	A	A	A	A	A	A	A	A	A	A	A	A	A	A	A	A	A	A	A	A	A	A	A	A	A	A	A	A
wsnp_Ex_rep_c67690_66354791	A/C	5B	323884098	-	NA	NA	NA	NA	NA	NA	C	C	C	C	C	C	C	C	C	C	C	C	C	C	A	C	A	C	A	C	A	A	C	C	C	C	C	C	C	C	C	C	C	C	C	C	C	C	C
wsnp_Ex_rep_c67690_66354931	A/C	5B	323884235	-	NA	NA	NA	NA	NA	NA	C	C	C	C	C	C	C	C	C	C	C	C	C	C	A	C	A	C	A	C	A	A	C	C	C	C	C	C	C	C	C	C	C	C	C	C	C	C	C
wsnp_Ex_c48257_53217539	A/C	5B	326573545	-	NA	NA	NA	NA	NA	NA	A	A	A	A	A	A	A	A	A	C	A	A	A	A	C	A	C	A	C	A	C	C	A	A	N	A	A	A	A	A	A	A	A	A	A	A	A	A	A
wsnp_BE606403B_Ta_2_1	A/C	5B	327605358	-	NA	NA	NA	NA	NA	NA	A	A	A	A	A	A	A	A	C	C	A	A	A	A	C	A	C	A	C	A	C	C	A	A	N	A	A	A	C	A	C	A	A	A	C	A	C	A	A
wsnp_Ex_c6391_11109898	A/C	5B	354987905	-	NA	NA	NA	NA	NA	NA	C	C	C	C	A	A	A	A	C	A	C	A	C	C	A	C	A	A	C	C	A	A	C	A	N	C	C	C	A	A	A	A	A	C	A	C	A	C	C
wsnp_Ex_c5632_9904112	A/C	5B	356186373	+	NA	NA	NA	NA	NA	NA	A	A	A	A	C	C	C	C	A	C	A	C	A	A	C	A	C	C	A	A	C	C	A	C	N	A	A	A	C	C	C	C	C	A	C	A	C	A	A
wsnp_Ex_c27272_36480685	A/C	5B	356188192	+	NA	NA	NA	NA	NA	NA	C	C	C	C	A	A	A	A	C	A	C	A	C	C	A	C	A	A	C	C	A	A	C	A	C	C	C	C	A	A	A	A	A	C	A	C	A	C	C
wsnp_Ex_c53011_56395185	A/C	5B	368503720	+	NA	NA	NA	NA	NA	NA	A	A	A	A	C	C	C	C	A	C	A	C	A	A	C	A	C	C	A	A	C	C	A	C	N	A	A	A	C	C	C	C	C	A	C	C	C	A	A
wsnp_JD_c11594_12033647	A/C	5B	380319794	+	NA	NA	NA	NA	NA	NA	A	A	A	A	A	A	A	A	A	A	A	A	A	A	A	A	A	A	A	A	A	A	A	A	A	A	A	A	A	A	A	A	A	A	A	A	A	A	A
wsnp_Ku_c6464_11320381	A/C	5B	402843611	+	NA	NA	NA	NA	NA	NA	C	C	A	C	A	C	A	A	A	A	C	C	C	C	A	C	C	A	C	C	C	C	A	A	N	C	C	C	A	A	A	A	A	C	A	A	A	C	C
wsnp_Ex_c13440_21170884	A/C	5B	403545095	-	NA	NA	NA	NA	NA	NA	C	C	A	C	C	C	C	C	A	C	C	C	C	C	C	C	C	C	C	C	C	C	C	C	C	C	C	C	C	C	C	C	C	C	C	C	C	C	C
wsnp_Ex_rep_c66651_64963120	A/C	5B	403780173	+	NA	NA	NA	NA	NA	NA	A	A	C	A	A	A	C	C	C	A	A	A	A	A	A	A	A	C	A	A	A	A	A	C	A	A	A	A	A	C	A	C	C	A	A	C	A	A	A
wsnp_BE443187B_Ta_2_1	A/C	5B	410531975	-	NA	NA	NA	NA	NA	NA	C	C	C	C	C	C	C	C	C	A	C	C	C	C	A	C	C	C	C	A	C	C	A	C	N	C	C	C	A	C	A	C	C	C	A	C	A	C	C
wsnp_Ex_c12119_19382764	A/C	5B	410535470	+	NA	NA	NA	NA	NA	NA	C	C	A	C	C	C	A	A	A	C	C	C	C	C	C	C	C	A	C	C	C	C	C	A	C	C	C	C	C	A	C	A	A	C	C	A	C	C	C
wsnp_BE497820B_Ta_2_3	A/C	5B	411930486	+	NA	NA	NA	NA	NA	NA	C	C	C	C	C	C	C	C	C	A	C	C	C	C	A	C	C	C	C	C	C	C	A	C	C	C	C	C	A	C	A	C	C	C	A	C	A	C	C
wsnp_BE497820B_Ta_2_2	A/C	5B	411930563	+	NA	NA	NA	NA	NA	NA	A	A	A	A	A	A	A	A	A	C	A	A	A	A	C	A	A	A	A	A	A	A	C	A	N	A	A	A	C	A	C	A	A	A	C	A	C	A	A
wsnp_Ex_c3817_6937184	A/C	5B	429621785	-	NA	NA	NA	NA	NA	NA	C	C	C	C	C	C	C	C	C	A	C	C	C	C	A	C	C	C	C	A	C	C	A	C	N	C	C	A	A	C	A	C	C	A	A	A	A	C	C
wsnp_CAP11_c2439_1259157	A/C	5B	432156387	-	NA	NA	NA	NA	NA	NA	C	C	C	C	C	C	C	C	C	C	C	C	C	C	A	C	C	C	C	C	C	C	A	C	N	C	C	C	A	C	A	C	C	A	A	A	A	C	C
wsnp_CAP11_c2439_1259299	A/C	5B	432156529	-	NA	NA	NA	NA	NA	NA	C	C	A	C	C	C	A	A	N	A	C	C	C	C	A	C	A	C	A	A	C	A	A	A	N	C	C	A	A	A	A	A	A	A	A	A	A	A	C
wsnp_Ra_c44756_51084202	A/C	5B	438220949	+	NA	NA	NA	NA	NA	NA	C	C	A	C	C	C	A	A	C	C	C	C	C	C	A	C	C	C	A	A	C	C	A	A	N	C	C	A	A	A	A	A	A	A	A	A	A	C	C
wsnp_Ex_c16963_25554400	A/C	5B	455738662	+	NA	NA	NA	NA	NA	NA	A	A	C	A	A	C	N	C	N	A	A	C	A	C	C	A	A	C	C	C	A	A	C	C	N	C	A	C	C	C	C	C	C	A	C	A	C	A	C
wsnp_Ku_c17875_27051169	A/C	5B	457342595	+	NA	NA	NA	NA	NA	NA	C	C	A	C	C	C	C	C	C	C	C	C	C	C	A	C	C	C	C	A	C	C	A	C	C	C	C	A	A	C	A	C	C	C	A	C	A	C	C
wsnp_JD_rep_c63013_40187485	A/C	5B	464364254	-	NA	NA	NA	NA	NA	NA	C	C	C	C	C	C	C	C	C	C	C	C	C	C	A	C	C	C	C	A	C	C	A	C	A	C	C	A	A	C	A	C	C	C	A	C	A	C	C
wsnp_Ex_c974_1864971	A/C	5B	473115587	+	NA	NA	NA	NA	NA	NA	A	A	A	A	A	C	A	C	A	A	C	C	A	C	C	A	A	A	A	C	A	A	C	A	A	A	A	A	A	A	A	A	A	A	A	A	A	A	A
wsnp_Ku_c10296_17072695	A/C	5B	473878759	+	NA	NA	NA	NA	NA	NA	C	C	C	C	C	A	C	A	C	C	A	A	C	A	A	C	C	C	C	A	C	C	A	C	A	C	C	A	A	C	A	A	C	C	A	C	A	C	A
wsnp_Ex_c47152_52446529	A/C	5B	476636755	-	NA	NA	NA	NA	NA	NA	A	A	A	A	A	A	A	A	A	A	C	A	A	A	C	A	A	A	A	C	A	A	C	A	A	A	A	A	C	A	C	C	A	A	C	A	C	A	C
wsnp_Ex_c50413_54706626	A/C	5B	476798511	-	NA	NA	NA	NA	NA	NA	C	C	C	C	C	C	C	C	C	C	A	C	C	C	C	C	C	C	C	C	C	C	C	C	C	C	C	C	C	C	C	C	C	C	C	C	C	C	C
wsnp_Ex_rep_c66667_64981526	A/C	5B	476801546	-	NA	NA	NA	NA	NA	NA	C	C	C	C	C	C	C	C	C	C	A	C	C	C	C	C	C	C	C	C	C	C	C	C	C	C	C	C	C	C	C	C	C	C	C	C	C	C	C
wsnp_BE495277B_Ta_2_5	A/C	5B	479388707	-	NA	NA	NA	NA	NA	NA	A	A	A	A	A	A	A	A	A	A	A	A	A	A	C	A	A	A	A	C	A	A	C	A	C	A	A	C	C	A	C	C	A	A	C	A	C	A	C
wsnp_Ex_c28481_37607810	A/C	5B	487223180	-	NA	NA	NA	NA	NA	NA	A	A	A	A	A	A	A	A	A	A	A	A	A	A	C	A	A	C	A	C	A	A	C	A	C	C	A	C	C	A	C	C	C	C	C	C	C	A	C
wsnp_Ex_c25926_35188479	A/C	5B	498886949	+	NA	NA	NA	NA	NA	NA	A	A	A	A	A	A	A	A	A	A	A	A	A	A	A	A	A	A	A	A	A	A	A	A	A	C	A	A	A	A	A	A	A	A	A	A	A	A	A
wsnp_Ex_c2224_4171424	A/C	5B	503097101	+	NA	NA	NA	NA	NA	NA	C	C	C	C	C	C	C	C	C	C	C	C	C	C	C	C	C	C	C	C	C	C	C	C	C	A	C	C	C	C	C	C	C	C	C	C	C	C	C
wsnp_Ex_c7244_12439355	A/C	5B	506275787	-	NA	NA	NA	NA	NA	NA	C	C	C	C	C	C	C	C	C	C	C	C	C	C	C	C	C	A	C	A	C	C	C	A	A	N	C	C	C	A	C	C	C	C	C	C	C	C	C
wsnp_Ex_c11141_18047244	A/C	5B	510884010	+	NA	NA	NA	NA	NA	NA	C	C	C	C	C	C	C	C	C	C	C	C	C	C	C	C	C	C	C	C	C	C	C	C	C	A	C	C	C	C	C	C	C	C	C	C	C	C	C
wsnp_Ra_c7729_13243736	A/C	5B	513609068	-	NA	NA	NA	NA	NA	NA	A	A	A	A	C	C	A	C	A	A	A	C	A	C	C	A	C	C	A	C	A	C	C	C	C	C	A	A	A	C	A	A	A	A	A	C	A	A	A
wsnp_Ex_c18654_27528615	A/C	5B	514928529	+	NA	NA	NA	NA	NA	NA	A	A	A	A	C	C	A	C	A	A	A	C	A	C	C	A	C	C	A	C	A	C	C	C	C	A	A	A	A	C	A	A	A	A	A	C	A	C	A
wsnp_Ex_c10947_17785235	A/C	5B	523188499	+	NA	NA	NA	NA	NA	NA	C	C	C	C	C	C	C	C	C	C	C	C	C	C	C	C	C	C	C	C	C	C	C	A	C	C	C	C	C	A	C	C	C	C	C	C	A	A	C
wsnp_Ex_c47991_53037623	A/C	5B	526588856	+	NA	NA	NA	NA	NA	NA	A	A	A	A	C	C	C	C	A	A	A	A	A	C	A	A	C	A	A	C	A	C	C	C	A	N	A	A	A	C	A	A	A	A	A	A	A	A	A
wsnp_Ex_rep_c68003_66744451	A/C	5B	536051800	-	NA	NA	NA	NA	NA	NA	C	C	C	C	C	C	C	C	C	C	C	C	C	C	C	C	C	C	C	C	C	C	C	C	A	C	C	C	C	C	C	C	C	C	C	C	C	C	C
wsnp_Ex_c8659_14515623	A/C	5B	545403204	-	NA	NA	NA	NA	NA	NA	C	C	C	C	C	C	C	C	C	C	C	C	C	C	C	C	C	C	C	C	C	C	C	C	C	A	C	C	C	C	C	C	C	C	C	C	C	C	C
wsnp_Ku_c3102_5811860	A/C	5B	545403388	-	NA	NA	NA	NA	NA	NA	A	A	A	A	A	A	A	A	A	A	A	C	A	A	A	A	C	A	A	A	A	C	C	A	A	C	C	A	A	A	A	A	A	A	A	A	A	A	A
wsnp_Ex_c13277_20936069	A/C	5B	545798773	+	NA	NA	NA	NA	NA	NA	A	A	A	A	A	A	A	A	A	A	A	A	A	A	A	A	A	A	A	A	A	A	A	A	A	C	A	A	A	A	A	A	A	A	A	A	A	A	A
wsnp_Ex_c26142_35389286	A/C	5B	550156642	-	NA	NA	NA	NA	NA	NA	A	A	C	C	C	C	C	C	C	A	C	C	C	A	C	C	C	C	C	C	C	C	C	C	C	C	C	C	C	C	C	C	C	A	C	C	A	C	C
wsnp_Ex_c33675_42124657	A/C	5B	550847368	+	NA	NA	NA	NA	NA	NA	C	C	C	C	C	C	C	C	A	C	C	C	C	C	C	C	C	C	C	C	C	C	C	C	C	A	C	A	A	C	A	C	A	A	A	A	A	A	A
wsnp_Ku_c17766_26919139	A/C	5B	553351404	+	NA	NA	NA	NA	NA	NA	A	A	A	C	A	A	C	A	C	A	A	A	A	A	C	A	A	A	A	A	A	C	A	A	A	A	A	A	A	C	A	A	A	C	A	A	A	A	C
wsnp_Ex_c8322_14030310	A/C	5B	554212726	-	NA	NA	NA	NA	NA	NA	C	C	A	A	A	A	A	C	A	C	C	A	A	C	A	A	A	A	A	C	A	A	A	A	A	A	A	A	A	A	A	A	A	A	A	A	A	A	A
wsnp_Ra_c2105_4092507	A/C	5B	555011303	+	NA	NA	NA	NA	NA	NA	A	A	A	A	A	A	A	A	A	A	A	A	A	A	A	A	A	C	A	A	A	A	A	A	C	A	A	A	A	A	A	A	A	A	A	A	A	A	A
wsnp_Ex_c2582_4804223	A/C	5B	555176351	-	NA	NA	NA	NA	NA	NA	C	C	C	C	C	C	C	C	A	C	C	C	C	C	C	C	C	A	C	C	C	C	C	C	A	C	C	C	C	C	C	C	C	C	C	C	C	C	C
wsnp_Ex_c5155_9140608	A/C	5B	558625487	-	NA	NA	NA	NA	NA	NA	C	C	A	A	A	A	A	A	A	C	A	A	A	C	C	A	A	A	A	A	A	A	A	A	A	C	A	C	A	A	C	A	A	A	A	C	C	A	A
wsnp_Ex_c62818_62296518	A/C	5B	566675622	-	NA	NA	NA	NA	NA	NA	C	C	C	C	C	C	C	C	C	C	C	C	C	C	A	C	C	C	C	C	C	C	C	C	C	C	C	C	C	C	C	C	C	C	C	C	C	C	C
wsnp_JD_c1358_1947467	A/C	5B	570894401	-	NA	NA	NA	NA	NA	NA	C	C	C	C	C	C	C	C	C	C	C	C	C	C	A	C	C	A	C	C	C	C	C	C	A	C	C	C	C	C	C	C	C	C	C	C	C	C	C
wsnp_JD_c1358_1947464	A/C	5B	570894402	-	NA	NA	NA	NA	NA	NA	C	C	C	C	C	C	C	C	C	C	C	C	C	C	A	C	C	A	C	C	C	C	C	C	A	C	C	C	C	C	C	C	C	C	C	C	C	C	C
wsnp_BJ291318B_Td_2_1	A/C	5B	574056765	+	NA	NA	NA	NA	NA	NA	C	C	C	C	C	C	C	C	A	C	C	C	C	C	C	C	C	C	C	A	C	C	C	C	C	C	C	C	C	C	C	C	C	C	C	C	C	C	C
wsnp_Ra_c20970_30293227	A/C	5B	577305479	-	NA	NA	NA	NA	NA	NA	C	C	C	C	C	C	C	C	A	C	C	C	C	C	C	C	C	C	C	A	C	A	C	C	C	C	C	C	C	C	A	C	C	C	C	C	A	C	C
wsnp_Ra_c39562_47242455	A/C	5B	580103443	-	NA	NA	NA	NA	NA	NA	C	C	C	A	A	A	C	C	C	C	C	A	A	A	A	A	C	A	C	C	A	A	A	A	A	C	A	C	A	A	A	A	A	A	A	A	A	A	A
wsnp_Ex_c8633_14477407	A/C	5B	583204220	-	NA	NA	NA	NA	NA	NA	C	C	C	A	A	A	N	A	C	C	A	A	A	A	C	C	C	C	A	A	A	C	A	C	C	A	A	A	C	C	A	C	C	C	C	C	A	C	C
wsnp_Ex_c11265_18216936	A/C	5B	587344702	-	NA	NA	NA	NA	NA	NA	C	C	A	A	A	C	N	A	A	C	A	A	A	C	A	C	C	C	A	C	A	C	A	C	C	A	A	C	C	C	A	C	A	C	C	C	A	C	C
wsnp_Ex_c3042_5618219	A/C	5B	589123441	-	NA	NA	NA	NA	NA	NA	A	A	A	A	A	A	A	A	A	A	A	A	A	A	A	A	A	A	A	A	A	A	A	C	A	A	A	A	A	C	A	A	C	A	A	A	A	A	A
wsnp_Ex_c4189_7565086	A/C	5B	589372211	+	NA	NA	NA	NA	NA	NA	C	C	A	C	C	A	C	C	A	C	C	C	C	A	C	C	A	A	A	A	C	A	C	C	A	A	C	A	A	C	A	C	C	C	A	A	A	C	C
wsnp_Ex_c3019_5578884	A/C	5B	601336361	+	NA	NA	NA	NA	NA	NA	C	C	C	C	C	C	C	C	C	C	C	C	C	C	C	C	C	C	C	C	C	C	C	C	C	C	C	C	C	C	C	C	C	C	C	C	C	C	C
wsnp_Ra_c15069_23407152	A/C	5B	603643112	+	NA	NA	NA	NA	NA	NA	A	A	A	A	A	A	A	A	A	A	A	A	A	A	A	A	A	A	A	A	A	A	A	A	A	A	A	A	A	A	A	A	A	A	A	A	A	A	A
wsnp_Ex_c12152_19428078	A/C	5B	603827879	-	NA	NA	NA	NA	NA	NA	A	A	A	A	A	A	A	A	A	A	A	A	A	A	A	A	A	A	A	A	A	A	A	A	A	A	A	A	A	A	A	A	A	A	A	A	A	A	A
wsnp_Ku_c2568_4890994	A/C	5B	612675701	-	NA	NA	NA	NA	NA	NA	C	C	C	C	C	A	C	C	C	C	C	C	C	C	C	C	A	A	C	C	A	A	C	C	C	C	C	C	C	C	C	C	N	C	C	C	C	C	C
wsnp_Ku_c25613_35580381	A/C	5B	617826534	-	NA	NA	NA	NA	NA	NA	A	A	A	A	C	C	A	A	A	A	A	A	A	A	A	A	C	C	A	A	A	C	A	A	A	A	A	C	A	A	A	C	C	C	A	A	A	C	C
wsnp_JD_c6562_7716133	A/C	5B	620018364	+	NA	NA	NA	NA	NA	NA	A	A	A	A	C	C	N	A	A	A	A	A	A	A	A	A	C	C	A	A	A	C	A	A	A	A	A	C	A	A	A	C	C	C	A	A	A	C	C
wsnp_JD_c6562_7716043	A/C	5B	620018454	-	NA	NA	NA	NA	NA	NA	C	C	C	C	A	A	C	C	C	C	C	C	C	C	C	C	A	A	C	C	C	A	C	C	C	C	C	A	C	C	C	A	C	A	C	C	C	A	A
wsnp_Ku_rep_c102339_89347150	A/C	5B	622737001	-	NA	NA	NA	NA	NA	NA	C	C	A	C	C	C	N	A	C	C	C	C	C	C	A	C	C	C	A	C	C	C	C	A	A	C	C	C	C	A	A	C	A	C	C	A	A	C	C
wsnp_Ex_c97184_84339976	A/C	5B	641411764	-	NA	NA	NA	NA	NA	NA	C	C	A	A	A	C	A	A	A	C	A	A	A	A	C	C	C	C	A	A	C	A	A	C	A	A	C	A	C	C	A	A	A	A	C	C	A	C	A
wsnp_Ex_c53170_56501500	A/C	5B	641412149	-	NA	NA	NA	NA	NA	NA	C	C	A	A	A	C	C	A	A	C	C	C	A	C	C	C	C	C	A	A	C	A	C	C	A	C	C	C	C	C	A	C	C	C	C	C	A	C	C
wsnp_Ex_c21875_31045200	A/C	5B	643465852	-	NA	NA	NA	NA	NA	NA	C	C	A	A	A	C	C	A	A	C	C	C	A	C	C	C	C	C	A	A	C	A	C	C	A	C	C	C	C	C	A	C	C	C	C	C	A	C	C
wsnp_Ex_c8019_13598142	A/C	5B	643673940	-	NA	NA	NA	NA	NA	NA	A	A	C	C	C	A	A	C	C	A	A	A	C	A	A	A	A	A	C	C	A	C	A	A	C	A	A	A	A	A	C	A	A	A	A	A	C	A	A
wsnp_Ex_c8019_13598348	A/C	5B	643674146	-	NA	NA	NA	NA	NA	NA	C	C	A	A	A	A	A	A	A	C	A	C	A	A	C	A	C	C	A	A	C	A	A	C	A	A	C	C	A	C	A	C	A	C	A	C	A	C	C
wsnp_Ex_c23661_32900048	A/C	5B	656905209	-	NA	NA	NA	NA	NA	NA	C	C	A	C	C	C	C	A	A	C	C	C	A	C	C	C	A	A	A	C	C	A	C	C	A	C	C	C	C	C	C	C	C	C	C	C	C	A	C
wsnp_Ku_c40084_48381107	A/C	5B	657414328	+	NA	NA	NA	NA	NA	NA	A	A	C	A	A	A	A	C	C	A	A	A	C	A	A	A	C	C	C	A	A	C	A	A	C	A	A	A	A	A	A	A	N	A	A	A	A	C	A
wsnp_Ku_c11138_18252461	A/C	5B	659972890	+	NA	NA	NA	NA	NA	NA	A	A	A	A	C	A	A	A	A	A	A	A	A	A	A	A	A	A	A	C	A	A	A	A	A	A	A	A	A	A	C	A	A	A	A	A	C	A	A
wsnp_Ra_c6374_11143280	A/C	5B	662028550	-	NA	NA	NA	NA	NA	NA	C	C	C	A	A	C	C	A	C	C	C	C	C	C	C	C	C	A	C	C	A	C	C	A	A	A	C	C	C	A	A	C	A	C	C	C	A	C	C
wsnp_Ex_c4710_8412517	A/C	5B	663225758	-	NA	NA	NA	NA	NA	NA	C	C	A	C	C	C	C	C	A	A	C	C	A	C	C	A	C	C	C	C	C	C	C	C	C	C	C	C	C	C	A	C	C	C	C	C	A	C	C
wsnp_Ex_c11951_19164786	A/C	5B	668474076	+	NA	NA	NA	NA	NA	NA	A	A	A	C	C	C	N	C	A	A	C	C	A	C	C	A	C	C	C	A	C	C	C	C	C	C	C	C	C	C	A	C	A	C	C	C	A	C	C
wsnp_CAP12_c2231_1090724	A/C	5B	672594722	+	NA	NA	NA	NA	NA	NA	C	C	A	C	A	C	C	C	C	C	C	C	A	C	C	C	C	C	C	C	C	C	C	C	C	A	C	C	C	C	C	C	A	C	C	C	C	C	C
wsnp_JD_c8978_9893945	A/C	5B	679346989	+	NA	NA	NA	NA	NA	NA	C	C	A	C	C	C	C	C	C	C	C	C	A	A	C	C	C	C	C	C	A	C	C	C	C	C	C	C	C	C	A	C	C	C	C	C	A	C	C
wsnp_Ex_c7196_12357989	A/C	5B	679347080	-	NA	NA	NA	NA	NA	NA	A	A	C	A	A	C	N	A	A	A	A	A	C	C	A	A	C	A	A	A	C	C	A	A	A	C	A	C	A	A	C	A	C	A	A	A	C	C	A
wsnp_Ex_rep_c67783_66469848	A/C	5B	679347731	-	NA	NA	NA	NA	NA	NA	C	C	A	C	C	A	N	C	C	C	C	C	A	A	C	C	A	C	C	C	A	A	C	C	C	A	C	A	C	C	A	C	A	C	C	C	A	A	C
wsnp_Ex_c12599_20053652	A/C	5B	679805827	+	NA	NA	NA	NA	NA	NA	C	C	A	C	C	A	C	C	C	C	C	A	A	C	C	C	C	C	C	C	C	C	C	C	C	A	C	C	C	C	C	C	C	C	C	C	C	C	C
wsnp_JD_c12269_12546501	A/C	5B	680352638	-	NA	NA	NA	NA	NA	NA	C	C	C	C	C	C	C	C	C	C	C	C	C	C	A	C	C	C	C	C	A	C	C	C	C	C	C	C	A	C	A	C	C	C	A	C	A	C	C
wsnp_Ra_c38873_46699852	A/C	5B	680358941	+	NA	NA	NA	NA	NA	NA	A	A	A	A	A	A	A	A	C	C	A	A	A	C	C	A	A	A	A	A	C	A	A	A	A	A	A	A	C	A	C	A	N	A	C	A	C	A	A
wsnp_Ku_c3151_5892200	A/C	5B	680852882	+	NA	NA	NA	NA	NA	NA	A	A	A	A	C	C	N	A	A	C	A	A	A	A	A	A	C	C	A	A	A	A	A	A	A	C	A	A	A	A	A	A	C	A	A	A	A	C	A
wsnp_BE403214B_Ta_2_2	A/C	5B	682170199	+	NA	NA	NA	NA	NA	NA	A	A	C	C	C	C	C	C	A	A	C	C	C	C	C	A	C	C	C	C	C	C	C	C	C	A	C	C	A	C	A	C	C	C	A	C	A	C	C
wsnp_BE403214B_Ta_2_1	A/C	5B	682170437	+	NA	NA	NA	NA	NA	NA	C	C	A	A	A	A	N	A	C	C	A	A	A	A	A	C	A	A	A	A	A	A	A	A	A	C	A	A	C	A	C	A	C	A	C	A	C	A	A
wsnp_Ex_c1357_2598793	A/C	5B	683112009	-	NA	NA	NA	NA	NA	NA	A	A	A	C	A	C	N	C	A	A	C	C	A	A	A	A	A	A	C	C	A	C	C	A	C	A	C	C	A	A	A	A	A	C	A	C	A	A	C
wsnp_Ex_c3874_7036132	A/C	5B	691128889	-	NA	NA	NA	NA	NA	NA	C	C	C	C	N	C	C	C	A	C	C	C	C	C	C	C	N	A	C	C	C	N	C	C	C	C	C	C	C	C	C	C	N	C	C	C	C	N	C
wsnp_Ex_c3175_5864594	A/C	5B	692635764	-	NA	NA	NA	NA	NA	NA	C	C	C	C	C	C	C	C	C	C	C	C	C	C	C	C	C	C	C	C	C	C	C	A	C	C	C	C	C	A	C	A	C	C	C	C	C	C	A
wsnp_Ex_c3175_5864335	A/C	5B	692636023	-	NA	NA	NA	NA	NA	NA	A	A	C	A	C	C	N	C	C	A	C	A	C	C	C	A	C	C	C	C	C	C	C	A	C	C	A	A	C	A	C	A	A	A	C	C	C	C	A
wsnp_CAP7_c2269_1100432	A/C	5B	692691790	+	NA	NA	NA	NA	NA	NA	C	C	C	C	C	C	N	A	A	C	A	C	C	A	C	C	C	C	A	C	C	C	A	A	A	A	C	C	C	A	C	A	C	C	C	C	C	C	A
wsnp_Ex_c2482_4636722	A/C	5B	693206229	-	NA	NA	NA	NA	NA	NA	C	C	A	A	A	C	C	A	A	C	C	C	A	A	A	C	A	C	C	A	A	A	A	A	C	A	C	A	A	A	A	A	N	A	A	A	C	A	A
wsnp_Ra_c19242_28392064	A/C	5B	694177687	-	NA	NA	NA	NA	NA	NA	A	A	A	C	C	A	N	C	C	A	A	A	A	C	A	A	C	A	A	C	A	C	C	C	A	C	A	C	C	C	C	C	C	A	C	A	A	C	C
wsnp_Ex_c1857_3498024	A/C	5B	701460163	-	NA	NA	NA	NA	NA	NA	A	A	A	A	A	A	A	A	C	A	A	A	A	A	A	A	A	A	A	A	A	A	A	C	A	A	A	A	A	C	A	C	A	A	A	A	A	A	C
wsnp_Ku_c9967_16591591	A/C	5B	705279105	+	NA	NA	NA	NA	NA	NA	C	C	C	C	C	C	C	C	C	C	C	C	C	C	C	C	C	C	C	C	C	C	C	C	C	C	C	C	C	C	C	C	N	C	C	C	C	C	C
wsnp_Ex_c24031_33277293	A/C	5B	707131880	+	NA	NA	NA	NA	NA	NA	C	C	C	C	C	C	C	C	C	C	C	C	C	C	C	C	C	C	C	C	C	C	C	C	C	C	C	C	C	A	A	A	C	A	C	C	C	C	A
wsnp_Ku_c16116_24916749	A/C	5B	712600052	+	NA	NA	NA	NA	NA	NA	A	A	A	C	C	C	A	A	C	A	A	C	A	A	C	A	A	C	C	C	A	C	A	A	A	A	A	A	C	A	A	A	A	A	C	A	C	A	A
wsnp_Ex_c2207_4136036	A/C	5B	712600907	-	NA	NA	NA	NA	NA	NA	C	C	C	A	A	A	C	C	A	C	C	A	C	C	A	C	C	A	A	A	C	A	C	C	C	C	C	C	A	C	C	C	C	C	A	C	A	C	C
wsnp_Ku_c16116_24915829	A/C	5B	712600972	+	NA	NA	NA	NA	NA	NA	A	A	A	C	C	C	A	A	C	A	A	C	A	A	C	A	A	C	C	C	A	C	A	A	A	A	A	A	C	A	A	A	N	A	C	A	C	A	A
wsnp_Ku_c16116_24914991	A/C	5B	712601810	-	NA	NA	NA	NA	NA	NA	C	C	C	A	A	A	C	C	A	C	C	A	C	C	A	C	C	A	A	A	C	A	C	C	C	C	C	C	A	C	C	C	C	C	A	C	A	C	C
wsnp_Ku_c16116_24914891	A/C	5B	712601910	-	NA	NA	NA	NA	NA	NA	C	C	C	A	A	A	C	C	A	C	C	A	C	C	A	C	C	A	A	A	C	A	C	C	C	C	C	C	A	C	C	C	C	C	A	C	A	C	C
wsnp_Ex_c3422_6283568	A/C	5D	28666788	-	NA	NA	NA	NA	NA	NA	C	C	C	C	C	C	C	C	C	C	C	C	C	C	C	C	C	C	C	C	C	C	C	C	C	C	C	C	C	C	C	C	C	C	A	C	C	C	C
wsnp_Ex_rep_c69526_68472665	A/C	5D	30116354	-	NA	NA	NA	NA	NA	NA	C	C	A	C	A	C	A	C	C	C	A	C	A	C	A	C	A	C	C	A	C	A	C	A	C	C	A	A	C	C	C	C	C	C	C	C	C	C	C
wsnp_CAP7_c3386_1586636	A/C	5D	58132644	-	NA	NA	NA	NA	NA	NA	C	C	C	C	C	C	C	C	C	C	C	C	C	C	C	C	C	C	C	C	C	C	C	C	C	C	C	C	C	C	C	C	C	C	C	C	C	C	C
wsnp_Ra_c9233_15459255	A/C	5D	129165633	-	NA	NA	NA	NA	NA	NA	C	C	A	C	C	C	C	C	C	C	C	C	A	C	A	C	C	C	C	A	C	C	A	A	C	C	C	C	C	A	A	A	A	C	C	C	A	A	C
wsnp_Ex_c23358_32602488	A/C	5D	341565316	-	NA	NA	NA	NA	NA	NA	C	C	C	C	C	C	C	C	C	C	C	C	C	C	C	C	C	C	C	C	C	C	C	C	C	C	C	C	C	C	C	C	C	C	C	C	C	C	C
wsnp_Ex_c23358_32602315	A/C	5D	341565489	+	NA	NA	NA	NA	NA	NA	C	C	C	C	C	C	C	C	C	C	C	C	C	C	C	C	C	C	C	C	C	C	C	C	C	C	C	C	C	C	C	C	C	C	C	C	C	C	C
wsnp_Ex_c19724_28720939	A/C	5D	398107680	-	NA	NA	NA	NA	NA	NA	C	C	A	C	C	C	C	C	C	C	C	C	C	C	C	C	C	C	C	C	C	C	C	C	C	C	C	C	C	C	C	C	C	C	C	C	C	C	C
wsnp_Ex_c508_1008029	A/C	5D	445315748	-	NA	NA	NA	NA	NA	NA	C	C	C	C	C	A	C	C	C	C	A	C	C	C	C	C	C	C	C	C	C	C	C	C	C	C	C	C	C	C	C	C	C	C	C	C	C	C	C
wsnp_CAP11_c157_167844	A/C	5D	480750623	+	NA	NA	NA	NA	NA	NA	C	C	C	C	C	C	A	C	C	C	C	C	C	C	C	C	C	C	C	C	C	C	C	C	A	C	C	C	C	C	C	C	C	C	C	C	C	C	C
wsnp_JD_c2730_3662398	A/C	5D	507775647	-	NA	NA	NA	NA	NA	NA	A	A	A	A	A	C	N	A	C	C	C	C	C	C	C	A	A	C	A	C	A	A	C	C	C	A	A	C	C	C	C	A	C	C	C	C	C	C	C
wsnp_Ex_c23618_32855041	A/C	5D	540287211	+	NA	NA	NA	NA	NA	NA	A	A	A	A	C	A	N	A	C	A	A	A	A	A	A	A	C	C	C	A	A	C	A	C	N	A	A	A	C	C	C	A	C	A	C	C	C	C	A
wsnp_Ex_c1599_3050573	A/C	5D	545211102	-	NA	NA	NA	NA	NA	NA	A	A	C	A	C	C	A	A	A	A	A	A	A	A	C	A	A	C	A	A	A	A	A	A	A	A	A	A	A	C	A	C	A	C	A	A	A	C	C
wsnp_JD_c4438_5567972	A/C	5D	546689435	-	NA	NA	NA	NA	NA	NA	A	A	C	A	C	A	A	A	C	A	A	A	A	A	C	A	C	A	A	A	C	A	A	A	N	A	A	C	A	C	A	A	A	A	A	A	A	C	A
wsnp_JD_c4438_5567834	A/C	5D	546689573	+	NA	NA	NA	NA	NA	NA	C	C	A	C	A	C	C	C	A	C	C	C	C	C	A	C	A	C	C	C	A	C	C	C	N	C	C	A	C	A	C	C	C	C	C	C	C	A	C
wsnp_CAP11_c209_198432	A/C	5D	547273572	+	NA	NA	NA	NA	NA	NA	C	C	A	C	A	C	N	C	A	C	C	C	C	C	A	C	A	C	C	C	A	C	C	C	N	C	C	A	C	A	C	C	N	C	C	C	C	A	C
wsnp_CAP11_c209_198467	A/C	5D	547273607	+	NA	NA	NA	NA	NA	NA	A	A	C	A	C	A	A	A	C	A	A	A	A	A	C	A	C	A	A	A	C	A	A	A	N	A	A	C	A	C	A	A	A	A	A	A	A	C	A
wsnp_CAP11_c209_198671	A/C	5D	547273811	-	NA	NA	NA	NA	NA	NA	A	A	C	A	C	A	A	A	C	A	A	A	A	A	C	A	C	A	A	A	C	A	A	A	N	A	A	C	A	C	A	A	A	A	A	A	A	C	A
wsnp_Ku_c46270_53051831	A/C	5D	548879328	-	NA	NA	NA	NA	NA	NA	C	C	C	C	C	C	A	A	C	A	A	A	C	C	A	C	C	C	A	C	C	C	C	C	C	C	C	C	A	C	A	C	A	C	A	A	C	C	C
wsnp_Ex_c11055_17927692	A/C	5D	561706204	+	NA	NA	NA	NA	NA	NA	C	C	C	C	C	C	A	C	C	A	C	C	C	C	C	C	C	C	C	A	C	A	C	A	C	A	C	A	C	C	C	C	C	C	C	C	A	C	C
wsnp_Ex_c11055_17927668	A/C	5D	561706228	-	NA	NA	NA	NA	NA	NA	C	C	C	C	C	C	A	C	C	A	C	C	C	C	C	C	C	C	C	A	C	A	C	A	C	A	C	A	C	C	C	C	C	C	C	C	A	C	C
wsnp_Ex_c24145_33394644	A/C	5D	561797031	-	NA	NA	NA	NA	NA	NA	A	A	C	C	A	C	C	C	C	C	C	A	A	C	C	C	A	C	C	C	C	C	C	C	C	C	C	C	A	A	C	A	N	A	A	A	C	A	A
wsnp_Ex_c5185_9189409	A/C	5D	562653226	-	NA	NA	NA	NA	NA	NA	C	C	C	C	C	C	C	C	C	C	C	C	C	C	C	C	C	C	C	C	C	C	C	C	C	C	C	C	C	C	C	C	C	C	C	C	C	C	C
wsnp_CAP11_rep_c4297_2028653	A/C	6A	287786	-	NA	NA	NA	NA	NA	NA	A	A	A	A	A	A	A	C	A	A	A	A	A	A	A	A	A	A	A	A	C	A	A	A	C	C	A	C	A	A	A	A	A	A	A	A	A	A	A
wsnp_Ku_c34036_43438136	A/C	6A	616852	+	NA	NA	NA	NA	NA	NA	C	C	A	C	A	A	C	A	C	C	N	A	A	C	A	C	A	C	A	C	A	A	A	A	A	A	A	A	C	A	C	A	A	A	C	C	C	A	C
wsnp_Ex_c19430_28378386	A/C	6A	1497357	-	NA	NA	NA	NA	NA	NA	C	C	C	C	C	C	C	C	C	C	N	C	C	C	C	C	A	C	A	C	C	A	A	C	A	C	C	C	C	A	C	A	A	A	C	C	C	A	C
wsnp_Ku_c26310_36272732	A/C	6A	1498119	+	NA	NA	NA	NA	NA	NA	C	C	C	C	C	C	C	C	C	C	C	C	C	C	C	C	C	C	C	C	C	C	C	C	C	A	C	C	C	C	C	C	C	C	C	C	C	C	C
wsnp_RFL_Contig3512_3672726	A/C	6A	3851467	-	NA	NA	NA	NA	NA	NA	A	A	A	A	A	A	A	A	A	A	A	A	A	A	A	A	A	A	A	A	A	A	A	A	A	A	A	A	A	A	A	A	A	A	A	A	A	A	A
wsnp_BE496826A_Ta_2_3	A/C	6A	3852559	-	NA	NA	NA	NA	NA	NA	C	C	A	C	N	N	C	A	C	C	A	N	N	C	A	C	C	A	A	A	N	C	N	C	A	N	N	A	A	N	A	N	C	N	C	A	A	C	A
wsnp_BE496826A_Ta_2_2	A/C	6A	3852742	+	NA	NA	NA	NA	NA	NA	C	C	C	C	C	C	C	A	C	C	C	C	C	C	C	C	C	A	C	A	C	C	C	C	A	C	C	A	A	C	A	C	C	C	C	A	A	C	A
wsnp_Ku_c39334_47795461	A/C	6A	5872845	+	NA	NA	NA	NA	NA	NA	C	C	C	C	A	C	C	C	C	C	C	A	A	C	C	C	C	C	C	C	C	C	A	C	A	A	A	C	C	C	C	C	C	C	C	C	C	C	C
wsnp_Ku_c39334_47795350	A/C	6A	5872955	+	NA	NA	NA	NA	NA	NA	C	C	C	C	C	A	C	C	C	C	C	C	C	C	C	C	C	C	C	C	A	C	C	A	C	C	C	C	C	C	C	C	C	C	C	C	C	C	C
wsnp_CAP11_c2142_1128735	A/C	6A	8694750	+	NA	NA	NA	NA	NA	NA	A	A	C	A	C	A	C	A	C	C	N	C	C	A	C	C	C	A	A	C	N	C	C	C	N	C	C	C	C	A	C	A	C	A	A	C	C	C	C
wsnp_Ku_c38351_47009610	A/C	6A	13074456	-	NA	NA	NA	NA	NA	NA	C	C	C	C	C	C	C	C	C	C	C	C	A	C	C	C	A	C	A	A	C	A	C	A	C	A	C	C	A	C	A	C	C	C	C	C	A	A	A
wsnp_Ku_c38351_47009641	A/C	6A	13074483	-	NA	NA	NA	NA	NA	NA	C	C	C	C	C	C	C	C	C	C	C	C	A	C	C	C	A	C	A	A	C	A	C	A	C	A	C	C	A	C	A	C	C	C	C	C	A	A	A
wsnp_JD_c7718_8795833	A/C	6A	13074606	+	NA	NA	NA	NA	NA	NA	A	A	A	A	A	A	A	A	A	A	A	A	C	A	A	A	C	A	C	C	A	C	A	C	A	C	A	A	C	A	C	A	A	A	A	A	C	C	C
wsnp_Ex_rep_c68165_66935148	A/C	6A	13074806	-	NA	NA	NA	NA	NA	NA	C	C	C	C	C	C	C	C	C	C	C	C	C	C	C	C	A	C	C	A	C	A	C	A	C	C	C	C	A	C	A	C	C	C	C	C	A	A	A
wsnp_Ex_rep_c68165_66935041	A/C	6A	13074896	-	NA	NA	NA	NA	NA	NA	A	A	A	A	A	A	A	A	A	A	A	A	A	A	A	A	C	A	A	C	A	C	A	C	A	A	A	A	C	A	C	A	A	A	A	A	C	C	C
wsnp_Ku_rep_c69659_69084797	A/C	6A	13076578	+	NA	NA	NA	NA	NA	NA	C	C	C	C	C	C	C	C	C	C	C	C	A	C	C	C	A	C	A	A	C	A	C	A	C	A	C	C	A	C	A	C	C	C	C	C	A	A	A
wsnp_Ex_c3530_6459532	A/C	6A	13077012	-	NA	NA	NA	NA	NA	NA	C	C	C	C	C	C	C	C	C	C	C	C	A	C	C	C	A	C	A	A	C	A	C	A	C	A	C	C	A	C	A	C	C	C	C	C	A	A	A
wsnp_Ex_c3530_6459643	A/C	6A	13077123	-	NA	NA	NA	NA	NA	NA	C	C	C	C	C	C	C	C	C	C	C	C	A	C	C	C	A	C	A	A	C	A	C	A	C	C	C	C	A	C	A	C	C	C	C	C	A	A	A
wsnp_JD_c3441_4455541	A/C	6A	24829747	+	NA	NA	NA	NA	NA	NA	C	C	A	A	C	A	A	A	A	C	A	C	C	A	A	C	A	C	C	C	C	C	A	C	N	A	C	A	A	C	C	A	A	C	A	A	A	C	A
wsnp_CAP11_c1114_653767	A/C	6A	24830093	-	NA	NA	NA	NA	NA	NA	A	A	A	A	C	A	A	A	A	C	A	C	C	A	A	A	A	C	C	C	C	C	A	C	A	A	A	A	A	C	C	A	A	C	A	A	A	C	A
wsnp_Ex_c31149_39976066	A/C	6A	32662317	-	NA	NA	NA	NA	NA	NA	A	A	A	C	A	A	C	C	A	C	C	A	A	A	A	A	C	A	A	C	A	A	A	C	C	C	A	C	C	C	C	A	A	C	A	A	A	C	C
wsnp_Ex_c31149_39976103	A/C	6A	32662354	+	NA	NA	NA	NA	NA	NA	C	C	C	A	A	C	A	A	A	A	A	A	A	C	C	C	A	C	A	A	C	A	C	A	A	A	C	A	A	A	A	C	C	A	C	C	C	A	A
wsnp_Ex_c15378_23639387	A/C	6A	49195336	+	NA	NA	NA	NA	NA	NA	A	A	C	C	C	A	A	C	A	A	A	A	C	C	C	A	A	A	A	C	C	A	A	C	C	A	A	C	A	C	C	C	A	C	C	C	A	C	C
wsnp_JG_c2853_1271983	A/C	6A	51399080	+	NA	NA	NA	NA	NA	NA	C	C	C	C	A	C	C	C	C	C	C	C	C	C	C	C	C	C	C	C	C	C	C	C	A	C	C	C	C	C	A	C	C	C	C	C	C	C	C
wsnp_Ex_c14692_22766127	A/C	6A	58150887	-	NA	NA	NA	NA	NA	NA	C	C	C	C	C	C	C	C	C	C	C	C	C	A	C	C	C	C	C	C	A	C	C	C	C	C	C	C	C	C	C	A	C	C	C	A	C	C	C
wsnp_Ex_rep_c66433_64661643	A/C	6A	61036681	+	NA	NA	NA	NA	NA	NA	C	C	C	C	C	A	A	A	A	C	A	C	A	C	C	C	C	C	A	A	A	C	C	A	C	A	C	A	A	A	A	A	A	A	A	A	A	A	A
wsnp_CAP7_c1839_907899	A/C	6A	61212707	+	NA	NA	NA	NA	NA	NA	C	C	C	C	C	A	A	A	A	C	A	C	A	C	C	C	C	C	A	A	A	C	C	A	C	A	C	A	A	A	A	A	A	A	A	A	A	A	A
wsnp_JD_rep_c65080_41454656	A/C	6A	61408816	+	NA	NA	NA	NA	NA	NA	A	A	C	C	C	A	A	A	A	C	A	C	A	C	C	C	C	C	A	A	A	C	A	A	C	A	A	A	A	A	A	A	A	A	A	A	A	A	A
wsnp_Ex_c55340_57883479	A/C	6A	65856119	-	NA	NA	NA	NA	NA	NA	C	C	A	C	C	C	C	C	C	C	C	C	C	C	C	C	C	C	C	C	C	C	C	A	C	C	C	C	A	A	A	A	A	A	A	A	A	A	A
wsnp_Ex_rep_c69191_68104835	A/C	6A	70419983	-	NA	NA	NA	NA	NA	NA	C	C	A	C	C	C	C	C	C	C	C	C	C	C	C	C	C	C	C	C	C	C	C	A	N	C	C	C	A	A	A	A	A	A	A	A	A	A	A
wsnp_RFL_Contig2315_1788036	A/C	6A	70426284	+	NA	NA	NA	NA	NA	NA	C	C	A	C	C	C	C	C	A	C	A	C	A	A	A	C	C	C	A	C	C	C	C	C	A	C	C	C	C	C	C	C	C	C	C	C	C	C	C
wsnp_Ex_c99215_85409445	A/C	6A	72432112	+	NA	NA	NA	NA	NA	NA	C	C	A	C	C	C	C	C	C	C	C	C	C	C	C	C	C	C	C	C	C	C	C	A	C	C	C	C	A	A	A	A	A	A	A	A	A	A	A
wsnp_Ku_c67_136981	A/C	6A	74497166	+	NA	NA	NA	NA	NA	NA	C	C	A	A	A	C	C	C	C	A	C	A	C	C	C	C	C	C	C	C	C	C	C	C	C	C	C	C	C	C	C	C	C	C	C	C	C	C	C
wsnp_Ex_c3913_7100986	A/C	6A	74498419	-	NA	NA	NA	NA	NA	NA	C	C	A	A	A	C	C	C	C	A	C	A	C	C	C	C	C	C	C	C	C	C	C	C	C	C	C	C	C	C	C	C	C	C	C	C	C	C	C
wsnp_Ex_c7876_13389283	A/C	6A	75371075	-	NA	NA	NA	NA	NA	NA	C	C	A	A	A	C	C	C	C	A	C	A	C	C	C	C	C	C	C	C	C	C	C	C	C	C	C	C	C	C	C	C	C	C	C	C	C	C	C
wsnp_Ex_c7876_13389437	A/C	6A	75371229	+	NA	NA	NA	NA	NA	NA	C	C	A	A	A	C	C	C	C	A	C	A	C	C	C	C	C	C	C	C	C	C	C	C	C	C	C	C	C	C	C	C	C	C	C	C	C	C	C
wsnp_Ex_c24958_34212226	A/C	6A	76523929	+	NA	NA	NA	NA	NA	NA	A	A	C	C	C	A	A	A	A	C	A	C	A	A	A	A	A	A	A	A	A	A	A	A	A	A	A	A	A	A	A	A	A	A	A	A	A	A	A
wsnp_Ra_c12239_19659254	A/C	6A	77514422	-	NA	NA	NA	NA	NA	NA	A	A	C	A	A	A	A	A	A	A	A	A	A	C	A	A	A	A	A	A	C	A	A	A	A	A	A	A	A	A	A	A	A	A	A	A	A	A	A
wsnp_Ex_c35465_43610634	A/C	6A	86118968	+	NA	NA	NA	NA	NA	NA	A	A	A	A	A	C	C	A	C	A	N	A	A	A	A	A	A	A	A	C	A	A	A	C	A	C	A	C	C	C	C	C	C	C	C	C	C	C	C
wsnp_RFL_Contig4715_5628049	A/C	6A	95795215	+	NA	NA	NA	NA	NA	NA	C	C	C	C	C	C	C	C	C	C	C	C	C	C	C	C	C	C	C	C	C	C	C	C	C	C	C	C	C	C	C	C	C	C	C	C	C	C	C
wsnp_Ra_c61979_62214892	A/C	6A	105022723	-	NA	NA	NA	NA	NA	NA	C	C	C	C	C	C	C	A	A	C	C	C	C	C	C	C	C	C	C	C	C	C	C	A	C	C	C	A	A	A	A	A	A	A	A	A	A	A	A
wsnp_Ex_c17692_26437459	A/C	6A	112585030	+	NA	NA	NA	NA	NA	NA	A	A	A	A	A	A	A	C	C	A	A	A	A	A	A	A	A	A	A	A	A	A	A	C	A	A	A	C	C	C	C	C	C	C	C	C	C	C	C
wsnp_Ra_c16745_25482384	A/C	6A	115023636	+	NA	NA	NA	NA	NA	NA	A	A	A	A	A	A	A	C	C	A	A	A	A	A	A	A	A	A	A	A	A	A	A	C	A	A	A	C	C	C	C	C	C	C	C	C	C	C	C
wsnp_Ex_c29774_38768716	A/C	6A	198364167	+	NA	NA	NA	NA	NA	NA	A	A	A	A	A	A	A	A	A	A	A	A	A	A	A	A	A	A	A	A	A	A	A	A	A	A	A	A	A	A	A	A	A	A	A	A	A	A	A
wsnp_Ku_c19799_29342935	A/C	6A	221351833	+	NA	NA	NA	NA	NA	NA	A	A	A	A	A	A	A	A	A	A	A	A	A	A	A	A	A	A	A	A	A	A	A	A	A	A	A	A	A	A	A	A	A	A	A	A	A	A	A
wsnp_Ex_c32624_41252144	A/C	6A	282127597	+	NA	NA	NA	NA	NA	NA	C	C	C	C	C	C	C	C	C	C	C	C	C	C	C	C	C	C	C	C	C	C	C	C	C	C	C	C	C	C	C	C	C	C	C	C	C	C	C
wsnp_Ex_c11446_18468102	A/C	6A	315604317	-	NA	NA	NA	NA	NA	NA	A	A	C	A	A	A	A	A	A	A	A	A	A	A	A	A	A	C	A	A	A	A	A	A	A	A	A	A	A	A	A	A	A	A	A	A	A	A	A
wsnp_Ex_c19476_28434084	A/C	6A	349884275	-	NA	NA	NA	NA	NA	NA	A	A	C	A	A	A	A	A	A	A	A	A	A	A	A	A	A	C	A	A	A	A	A	A	A	A	A	A	A	A	A	A	A	A	A	A	A	A	A
wsnp_BE489896A_Ta_2_1	A/C	6A	381032229	+	NA	NA	NA	NA	NA	NA	A	A	C	A	A	A	A	A	A	A	A	A	A	A	A	A	A	C	A	A	A	A	A	A	A	A	A	A	A	A	A	A	A	A	A	A	A	A	A
wsnp_Ex_c29350_38393488	A/C	6A	398544170	+	NA	NA	NA	NA	NA	NA	A	A	C	A	A	A	A	A	A	A	A	A	A	A	A	A	A	C	A	A	A	A	A	A	A	A	A	A	A	A	A	A	A	A	A	A	A	A	A
wsnp_Ex_c590_1176609	A/C	6A	410579748	+	NA	NA	NA	NA	NA	NA	C	C	A	C	C	C	C	C	A	C	C	C	C	C	C	C	C	A	C	C	C	C	C	A	C	C	C	A	A	A	A	A	A	A	A	A	A	A	A
wsnp_Ex_c17089_25709028	A/C	6A	430934787	+	NA	NA	NA	NA	NA	NA	C	C	A	C	C	C	C	C	A	C	C	C	C	C	C	C	C	A	C	C	C	C	C	A	C	C	C	A	A	A	A	A	A	A	A	A	A	A	A
wsnp_Ex_c17089_25708638	A/C	6A	430935162	-	NA	NA	NA	NA	NA	NA	C	C	A	C	C	C	C	C	A	C	C	C	C	C	C	C	C	A	C	C	C	C	C	A	C	C	C	A	A	A	A	A	A	A	A	A	A	A	A
wsnp_Ex_c1104_2118684	A/C	6A	431222055	+	NA	NA	NA	NA	NA	NA	A	A	C	A	A	A	A	A	C	A	A	A	A	A	A	A	A	C	A	A	A	A	A	C	A	A	A	C	C	C	C	C	C	C	C	C	C	C	C
wsnp_Ra_c44015_50539749	A/C	6A	432246904	+	NA	NA	NA	NA	NA	NA	C	C	A	C	C	C	C	C	A	C	C	C	C	C	C	C	C	A	C	C	C	C	C	A	C	C	C	A	A	A	A	A	A	A	A	A	A	A	A
wsnp_Ex_c7004_12067464	A/C	6A	440256106	+	NA	NA	NA	NA	NA	NA	A	A	C	A	A	A	A	A	C	A	A	A	A	A	A	A	A	C	A	A	A	A	A	C	A	A	A	C	C	C	C	C	C	C	C	C	C	C	C
wsnp_Ex_c35545_43677576	A/C	6A	446301734	-	NA	NA	NA	NA	NA	NA	C	C	A	A	C	A	A	C	C	C	A	A	C	C	C	C	C	A	C	A	C	C	A	C	N	A	C	C	C	C	C	C	C	C	C	C	C	C	C
wsnp_BF202329A_Ta_2_2	A/C	6A	448229535	+	NA	NA	NA	NA	NA	NA	C	C	C	C	C	C	C	C	A	C	C	C	C	C	C	C	C	C	C	C	C	C	C	A	C	C	C	A	A	A	A	A	A	A	A	A	A	A	A
wsnp_BM134512A_Ta_2_2	A/C	6A	448229535	+	NA	NA	NA	NA	NA	NA	C	C	C	C	C	C	C	C	A	C	C	C	C	C	C	C	C	C	C	C	C	C	C	A	C	C	C	A	A	A	A	A	A	A	A	A	A	A	A
wsnp_JD_c19278_17450210	A/C	6A	448353385	+	NA	NA	NA	NA	NA	NA	A	A	A	C	A	A	A	A	A	A	A	C	A	A	A	A	A	A	A	A	A	A	A	A	N	A	A	A	A	A	A	A	A	A	A	A	A	A	A
wsnp_Ex_c16480_24986490	A/C	6A	494469919	-	NA	NA	NA	NA	NA	NA	C	C	C	C	C	C	C	C	A	C	C	C	C	A	C	C	C	C	C	C	C	C	C	A	C	C	C	C	A	A	A	A	A	A	A	A	A	A	A
wsnp_BE607043A_Td_2_1	A/C	6A	496236937	+	NA	NA	NA	NA	NA	NA	C	C	C	C	C	C	C	C	C	C	C	C	C	C	C	C	C	C	C	C	C	C	C	C	C	C	C	C	C	C	C	C	C	C	C	C	C	C	C
wsnp_Ex_c341_667884	A/C	6A	497789707	+	NA	NA	NA	NA	NA	NA	C	C	A	C	C	C	C	C	A	C	C	C	C	C	C	C	C	C	C	C	A	C	C	A	C	C	C	C	A	A	A	A	A	A	A	A	A	A	A
wsnp_Ku_c36874_45825785	A/C	6A	498528193	-	NA	NA	NA	NA	NA	NA	C	C	A	C	C	C	C	C	A	C	C	C	C	C	C	C	C	C	C	C	A	C	C	A	C	C	C	C	A	A	A	A	A	A	A	A	A	A	A
wsnp_Ku_c4296_7807837	A/C	6A	520717637	-	NA	NA	NA	NA	NA	NA	A	A	A	A	A	A	A	A	A	A	A	A	A	A	C	C	A	A	A	A	A	A	A	A	N	A	A	A	A	A	A	A	A	A	A	A	A	A	A
wsnp_JD_c10969_11530496	A/C	6A	520875491	+	NA	NA	NA	NA	NA	NA	A	A	A	A	A	A	A	A	A	A	A	A	A	C	A	A	A	A	A	A	A	A	A	A	N	A	A	C	A	A	A	A	A	A	A	A	A	A	A
wsnp_JD_c3839_4902725	A/C	6A	520922120	+	NA	NA	NA	NA	NA	NA	C	C	C	C	C	C	C	C	C	C	C	C	C	A	C	C	C	C	C	C	C	C	C	C	N	C	C	A	C	C	C	C	C	C	C	C	C	C	C
wsnp_Ex_c8741_14630167	A/C	6A	522618661	+	NA	NA	NA	NA	NA	NA	A	A	A	A	A	A	A	A	A	A	A	A	A	C	A	A	A	A	A	A	A	A	A	A	N	A	A	C	A	A	A	A	A	A	A	A	A	A	A
wsnp_JD_rep_c48797_33040150	A/C	6A	522618702	+	NA	NA	NA	NA	NA	NA	A	A	A	A	A	A	A	A	A	A	A	A	A	C	A	A	A	A	A	A	A	A	A	A	N	A	A	C	A	A	A	A	A	A	A	A	A	A	A
wsnp_JD_rep_c62949_40140212	A/C	6A	525759373	-	NA	NA	NA	NA	NA	NA	C	C	C	C	C	C	C	C	C	C	C	C	C	A	C	C	C	C	C	C	C	C	C	C	N	C	C	C	C	C	C	C	C	C	C	C	C	C	C
wsnp_CAP11_c1244_714229	A/C	6A	530046844	-	NA	NA	NA	NA	NA	NA	C	C	A	C	C	C	C	C	C	C	C	A	C	A	C	C	C	C	C	C	C	C	C	C	N	C	C	C	C	C	C	C	C	C	C	C	C	C	C
wsnp_BE403818A_Ta_2_1	A/C	6A	536217000	-	NA	NA	NA	NA	NA	NA	A	A	C	A	A	A	A	A	A	A	A	C	A	A	A	A	A	A	A	A	A	A	A	A	C	A	A	A	A	A	A	A	A	A	A	A	A	A	A
wsnp_BE490147A_Ta_2_1	A/C	6A	542233968	+	NA	NA	NA	NA	NA	NA	C	C	A	C	C	C	C	A	C	C	C	A	C	C	C	C	C	A	C	C	C	C	C	C	C	C	C	C	C	C	C	C	C	C	C	C	C	C	C
wsnp_BE496986A_Ta_2_1	A/C	6A	542233968	+	NA	NA	NA	NA	NA	NA	C	C	A	C	C	C	C	A	C	C	C	A	C	C	C	C	C	A	C	C	C	C	C	C	C	C	C	C	C	C	C	C	C	C	C	C	C	C	C
wsnp_CAP11_c303_253438	A/C	6A	542828053	-	NA	NA	NA	NA	NA	NA	C	C	A	C	C	C	C	A	C	C	C	A	C	A	C	C	C	A	C	C	C	C	C	C	A	C	C	C	C	C	C	C	C	C	C	C	C	C	C
wsnp_Ku_c21021_30712963	A/C	6A	544151490	-	NA	NA	NA	NA	NA	NA	C	C	A	C	A	C	C	A	C	C	C	A	C	A	C	C	C	A	C	C	C	C	C	C	A	C	C	C	C	C	C	C	C	C	C	C	C	C	C
wsnp_Ex_c9502_15748469	A/C	6A	544475988	+	NA	NA	NA	NA	NA	NA	C	C	A	C	C	C	C	A	C	C	C	A	C	C	C	C	C	A	C	C	C	C	C	C	C	C	C	C	C	C	C	C	C	C	C	C	C	C	C
wsnp_Ex_c17185_25829084	A/C	6A	545127740	-	NA	NA	NA	NA	NA	NA	A	A	C	A	C	A	A	C	A	A	A	C	A	C	A	A	A	C	A	A	A	A	A	A	C	A	A	A	A	A	A	A	A	A	A	A	A	A	A
wsnp_Ku_c3450_6387847	A/C	6A	545832250	-	NA	NA	NA	NA	NA	NA	A	A	C	A	C	A	A	A	A	A	A	C	A	A	A	A	A	A	A	A	A	A	A	A	A	A	A	A	A	A	A	A	A	A	A	A	A	A	A
wsnp_Ra_c17221_26052231	A/C	6A	547486004	-	NA	NA	NA	NA	NA	NA	C	C	A	C	A	C	C	A	C	C	C	A	C	A	C	C	C	A	C	C	C	C	C	C	A	C	C	C	C	C	C	C	C	C	C	C	C	C	C
wsnp_Ex_c1269_2435294	A/C	6A	549228857	+	NA	NA	NA	NA	NA	NA	A	A	C	A	C	C	C	A	A	A	C	C	A	C	A	A	A	A	A	C	A	A	C	A	C	C	A	A	A	A	A	A	A	A	A	A	A	A	A
wsnp_BE490226A_Ta_2_2	A/C	6A	550076451	-	NA	NA	NA	NA	NA	NA	A	A	C	A	A	C	C	A	A	A	C	C	A	A	A	A	A	A	A	C	A	A	C	A	A	C	A	A	A	A	A	A	A	A	A	A	A	A	A
wsnp_JD_c22766_19622512	A/C	6A	563378393	+	NA	NA	NA	NA	NA	NA	A	A	A	A	A	A	A	C	A	A	A	A	A	C	A	A	A	C	A	A	A	A	A	A	A	A	C	A	A	A	A	A	A	A	A	A	A	A	A
wsnp_Ex_c51820_55631560	A/C	6A	565468000	+	NA	NA	NA	NA	NA	NA	C	C	C	C	C	A	A	A	C	C	A	A	C	C	C	C	C	A	C	A	C	C	A	C	C	A	A	A	C	C	C	C	C	C	C	C	C	C	C
wsnp_Ku_c14219_22455933	A/C	6A	569120065	-	NA	NA	NA	NA	NA	NA	A	A	A	A	A	C	C	C	A	A	C	C	A	A	A	A	A	C	A	C	A	A	C	A	A	C	C	C	A	A	A	A	A	A	A	A	A	A	A
wsnp_Ex_c26147_35395259	A/C	6A	573506534	-	NA	NA	NA	NA	NA	NA	A	A	A	C	A	A	A	A	A	C	A	C	A	A	A	A	A	C	A	A	A	A	A	A	A	A	C	A	A	A	A	A	A	A	A	A	A	A	A
wsnp_BE495143A_Ta_2_2	A/C	6A	580198824	+	NA	NA	NA	NA	NA	NA	A	A	A	A	A	A	A	A	A	A	A	A	A	A	A	A	A	A	A	A	A	A	A	C	A	A	A	C	A	A	A	A	A	A	A	A	A	A	A
wsnp_Ku_c25376_35340294	A/C	6A	581839269	+	NA	NA	NA	NA	NA	NA	C	C	A	A	A	A	A	A	A	A	C	A	C	C	C	C	A	A	C	A	A	A	A	A	A	A	A	A	C	C	C	C	C	C	C	C	C	C	C
wsnp_BE403154A_Ta_2_1	A/C	6A	581892348	+	NA	NA	NA	NA	NA	NA	A	A	C	C	C	C	C	C	C	C	A	C	A	A	A	A	C	C	A	C	C	C	C	C	C	C	C	C	A	A	A	A	A	A	A	A	A	A	A
wsnp_JD_c11443_11907542	A/C	6A	595627654	-	NA	NA	NA	NA	NA	NA	A	A	A	A	A	C	C	C	A	A	C	C	C	A	A	A	A	A	A	A	A	A	A	A	A	C	A	A	C	A	C	C	C	A	C	C	C	C	A
wsnp_Ex_c20457_29526403	A/C	6A	596422228	-	NA	NA	NA	NA	NA	NA	C	C	A	A	C	A	A	A	C	A	A	C	A	C	C	A	C	A	A	A	A	C	A	A	C	A	A	C	A	A	A	A	A	A	A	A	A	A	A
wsnp_Ex_c20457_29526260	A/C	6A	596422368	+	NA	NA	NA	NA	NA	NA	A	A	C	C	A	C	C	C	A	C	C	A	C	A	A	C	A	C	C	C	C	A	C	C	A	C	C	A	C	C	C	C	C	C	C	C	C	C	C
wsnp_Ex_rep_c101766_87073440	A/C	6A	596521256	+	NA	NA	NA	NA	NA	NA	C	C	C	C	C	A	A	A	C	C	A	C	C	A	C	C	C	A	A	A	C	C	A	C	C	A	C	C	A	C	C	C	C	C	A	C	A	C	C
wsnp_Ex_c16423_24920805	A/C	6A	596890635	-	NA	NA	NA	NA	NA	NA	A	A	A	A	A	A	A	A	A	A	A	A	A	A	A	A	A	A	A	A	A	A	A	A	A	A	A	A	A	A	A	A	A	A	A	A	A	A	A
wsnp_BE591777A_Ta_1_1	A/C	6A	596892912	-	NA	NA	NA	NA	NA	NA	A	A	A	A	A	C	C	C	A	A	C	A	A	A	A	A	A	A	A	C	A	A	A	C	A	C	A	C	C	C	C	C	C	A	C	C	C	C	C
wsnp_Ex_c34597_42879693	A/C	6A	597859094	-	NA	NA	NA	NA	NA	NA	A	A	C	A	A	A	A	A	C	C	A	C	A	A	C	C	A	C	C	A	A	A	C	A	A	A	A	C	A	A	A	A	A	A	A	A	A	A	A
wsnp_Ex_c2236_4189774	A/C	6A	597859779	+	NA	NA	NA	NA	NA	NA	C	C	A	C	C	C	C	C	A	A	C	A	C	C	A	A	C	A	A	C	C	C	A	C	C	C	C	A	C	C	C	C	C	C	C	C	C	C	C
wsnp_BE489894A_Ta_2_1	A/C	6A	600278409	+	NA	NA	NA	NA	NA	NA	A	A	C	A	A	A	A	C	A	A	C	A	A	A	A	A	A	A	C	C	A	A	C	A	A	C	A	C	C	A	A	A	A	A	C	A	C	A	A
wsnp_Ex_c7002_12063325	A/C	6A	601473116	-	NA	NA	NA	NA	NA	NA	A	A	A	C	A	A	C	A	A	C	A	A	A	C	A	A	A	A	A	A	C	A	A	A	A	A	C	A	A	A	A	A	A	A	A	A	A	A	A
wsnp_Ex_c7002_12063380	A/C	6A	601473154	+	NA	NA	NA	NA	NA	NA	A	A	A	C	A	A	C	A	A	C	A	A	A	C	A	A	A	A	A	A	C	A	A	A	A	A	C	A	A	A	A	A	A	A	A	A	A	A	A
wsnp_BF483091A_Ta_2_2	A/C	6A	602452547	-	NA	NA	NA	NA	NA	NA	A	A	A	C	A	C	C	A	A	C	A	C	A	A	C	A	A	A	A	A	C	A	A	C	A	A	C	A	A	C	A	C	C	C	A	A	A	C	A
wsnp_JD_c26552_21868492	A/C	6A	603094910	-	NA	NA	NA	NA	NA	NA	A	A	A	A	C	A	A	C	C	A	C	A	C	A	A	A	A	C	A	C	A	A	C	A	C	C	A	A	C	A	A	A	A	A	C	C	C	A	C
wsnp_Ra_c11651_18855691	A/C	6A	603095060	-	NA	NA	NA	NA	NA	NA	C	C	C	C	A	C	C	A	A	C	A	C	A	C	C	C	C	A	C	A	C	C	A	C	A	A	C	C	A	C	C	C	C	C	A	A	A	C	A
wsnp_BF291974A_Ta_2_2	A/C	6A	606767060	+	NA	NA	NA	NA	NA	NA	C	C	C	A	C	C	C	C	C	A	C	A	A	A	C	C	C	C	C	C	A	C	C	A	A	C	A	C	C	A	A	A	A	A	C	A	C	A	A
wsnp_BF291974A_Ta_2_1	A/C	6A	606767231	+	NA	NA	NA	NA	NA	NA	A	A	C	A	A	A	A	C	A	A	C	A	A	A	C	A	A	C	A	C	A	A	C	A	A	C	A	A	C	A	A	A	A	A	C	A	A	A	A
wsnp_Ex_c21129_30256617	A/C	6A	608074587	+	NA	NA	NA	NA	NA	NA	C	C	C	C	C	A	C	A	C	C	A	C	A	C	A	C	C	A	A	A	C	C	A	C	A	A	C	C	A	C	C	C	C	C	A	A	C	C	C
wsnp_Ra_c21546_30949373	A/C	6A	608368748	+	NA	NA	NA	NA	NA	NA	C	C	C	C	C	C	A	C	C	C	C	C	C	C	C	C	A	C	C	C	C	A	C	C	C	C	C	A	C	C	C	C	C	C	C	C	C	C	C
wsnp_Ex_rep_c69900_68862375	A/C	6A	608969275	+	NA	NA	NA	NA	NA	NA	C	C	C	C	A	C	A	C	C	C	C	C	C	C	C	C	A	C	C	C	C	A	C	C	C	C	C	A	C	C	C	C	C	C	C	C	C	C	C
wsnp_Ex_c15708_24057812	A/C	6A	611296155	+	NA	NA	NA	NA	NA	NA	C	C	C	C	C	C	C	A	C	C	A	C	C	C	A	C	C	A	C	A	C	C	A	A	A	A	C	C	A	A	C	A	A	A	A	A	C	A	C
wsnp_Ex_c15708_24056750	A/C	6A	611298497	-	NA	NA	NA	NA	NA	NA	A	A	C	A	A	A	A	A	A	A	A	A	A	A	A	C	A	A	A	A	A	A	A	A	A	A	A	A	A	A	A	A	A	A	A	A	C	A	A
wsnp_Ex_c20352_29416468	A/C	6A	611714688	-	NA	NA	NA	NA	NA	NA	A	A	A	A	A	A	A	C	A	A	C	A	A	A	A	A	A	C	A	C	A	A	C	C	C	C	A	A	C	C	A	C	C	C	C	C	A	C	A
wsnp_Ex_rep_c109274_92142043	A/C	6A	612124048	-	NA	NA	NA	NA	NA	NA	A	A	C	A	C	C	A	A	A	A	A	A	C	A	A	A	C	A	C	A	A	C	A	A	A	A	A	C	A	A	A	A	A	A	A	A	A	A	C
wsnp_Ex_c2161_4059735	A/C	6A	612331314	-	NA	NA	NA	NA	NA	NA	C	C	C	A	C	C	C	A	C	C	A	C	C	A	C	C	C	A	C	A	C	C	A	C	C	A	C	C	C	C	C	C	A	C	C	C	C	A	C
wsnp_Ex_c29648_38653339	A/C	6A	613482322	-	NA	NA	NA	NA	NA	NA	A	A	A	A	A	A	A	A	A	A	A	A	A	A	A	A	C	A	A	A	A	C	A	A	A	A	A	C	A	A	A	A	C	A	A	A	A	C	A
wsnp_Ex_c791_1557333	A/C	6A	614164692	+	NA	NA	NA	NA	NA	NA	C	C	N	N	C	C	C	C	C	C	C	C	C	A	C	C	C	C	C	C	C	C	C	C	A	C	C	C	N	C	C	C	C	C	N	C	C	C	A
wsnp_CAP7_c5487_2464864	A/C	6A	614445784	+	NA	NA	NA	NA	NA	NA	N	N	A	A	C	C	N	A	A	A	A	A	C	A	A	C	N	A	A	A	A	N	A	C	A	A	N	N	A	C	A	C	N	C	A	A	C	N	A
wsnp_Ex_c7546_12900094	A/C	6A	615465832	-	NA	NA	NA	NA	NA	NA	A	A	C	A	A	A	C	C	N	A	C	A	A	A	A	N	C	C	A	C	A	C	C	A	C	C	A	C	C	A	A	A	C	A	C	A	N	C	C
wsnp_Ex_c1143_2196102	A/C	6B	8410297	-	NA	NA	NA	NA	NA	NA	C	C	C	C	C	C	C	C	C	C	C	A	A	A	A	C	C	C	A	C	A	C	C	A	C	C	C	C	C	A	C	C	C	A	C	C	C	A	C
wsnp_Ku_c4446_8062906	A/C	6B	8781508	-	NA	NA	NA	NA	NA	NA	A	A	A	A	A	A	A	A	A	A	A	A	A	A	A	A	A	A	A	A	A	A	A	A	A	A	A	A	A	A	A	A	A	A	A	A	A	A	A
wsnp_Ku_c24391_34351606	A/C	6B	9003889	+	NA	NA	NA	NA	NA	NA	C	C	A	C	C	C	A	C	C	C	C	A	C	C	C	C	C	C	C	A	A	C	C	A	C	C	C	C	C	A	A	C	C	A	C	A	C	A	A
wsnp_Ex_c1988_3742022	A/C	6B	9035660	+	NA	NA	NA	NA	NA	NA	A	A	C	A	A	A	N	C	A	A	A	C	C	C	C	A	A	A	C	C	C	A	A	C	C	A	A	C	C	C	A	A	A	C	C	C	A	C	C
wsnp_Ex_c1988_3741706	A/C	6B	9036142	+	NA	NA	NA	NA	NA	NA	C	C	A	C	C	C	A	C	C	C	C	A	C	C	C	C	C	C	C	A	A	C	C	A	C	C	C	C	C	A	A	C	C	A	C	A	C	A	A
wsnp_CD453605B_Ta_2_6	A/C	6B	12662807	+	NA	NA	NA	NA	NA	NA	C	C	C	C	C	C	C	C	C	C	C	C	C	C	C	C	C	C	C	C	C	C	C	C	C	C	C	C	C	C	C	C	C	C	C	C	C	C	C
wsnp_CAP12_c1388_706924	A/C	6B	15133890	+	NA	NA	NA	NA	NA	NA	A	A	C	A	A	A	C	A	C	C	A	C	A	C	A	A	C	A	A	C	N	C	A	A	A	A	A	C	C	A	C	C	C	A	C	C	A	A	C
wsnp_Ex_c7191_12352173	A/C	6B	17405496	-	NA	NA	NA	NA	NA	NA	A	A	C	A	A	A	A	C	A	A	A	A	C	A	C	A	A	A	C	A	A	A	A	A	C	A	A	A	A	A	A	A	A	A	A	A	A	A	A
wsnp_Ex_c702_1383612	A/C	6B	21415375	-	NA	NA	NA	NA	NA	NA	A	A	A	A	A	A	A	A	A	A	A	A	C	A	C	A	A	A	C	A	A	C	A	A	A	A	A	A	A	A	A	A	A	A	A	A	A	A	A
wsnp_Ex_c702_1382859	A/C	6B	21417934	+	NA	NA	NA	NA	NA	NA	A	A	A	A	A	A	A	C	C	A	A	A	C	A	C	A	C	A	C	A	A	C	A	A	C	A	C	C	A	A	A	A	A	A	A	A	A	C	A
wsnp_JD_c23373_19987039	A/C	6B	21417988	-	NA	NA	NA	NA	NA	NA	C	C	C	C	C	C	C	A	A	C	C	C	C	C	C	C	A	C	C	C	C	C	C	C	A	C	A	A	C	C	C	C	C	C	C	C	C	A	C
wsnp_JD_c15167_14703349	A/C	6B	21420247	+	NA	NA	NA	NA	NA	NA	C	C	C	C	C	C	C	A	A	C	C	C	C	C	C	C	A	C	C	C	C	C	C	C	A	C	A	A	C	C	C	C	C	C	C	C	C	A	C
wsnp_Ex_c4728_8444212	A/C	6B	21420567	-	NA	NA	NA	NA	NA	NA	C	C	C	C	C	C	C	A	A	C	C	C	A	C	A	C	A	C	A	C	C	A	C	C	A	C	A	A	C	C	C	C	C	C	C	C	C	A	C
wsnp_Ex_c14481_22485922	A/C	6B	22082064	+	NA	NA	NA	NA	NA	NA	A	A	A	A	A	A	A	C	C	A	A	A	A	A	A	A	C	A	A	A	A	A	A	A	C	A	A	C	A	A	A	A	A	A	A	A	A	C	A
wsnp_JD_c2297_3138694	A/C	6B	22104246	-	NA	NA	NA	NA	NA	NA	C	C	C	C	C	C	C	A	A	C	C	C	C	C	C	C	A	C	C	C	C	C	C	C	A	C	C	A	C	C	C	C	C	C	C	C	C	A	C
wsnp_Ra_c30621_39857295	A/C	6B	22105241	-	NA	NA	NA	NA	NA	NA	A	A	A	A	A	A	A	A	A	A	A	A	A	A	A	A	A	A	A	A	A	C	A	A	N	A	C	A	A	A	A	A	A	A	A	A	A	A	A
wsnp_Ex_rep_c115803_95396724	A/C	6B	25256343	-	NA	NA	NA	NA	NA	NA	A	A	A	A	C	A	C	C	C	A	A	A	A	A	C	C	C	A	A	A	C	C	A	A	C	C	C	A	C	A	A	A	C	C	C	C	A	C	A
wsnp_Ra_c20409_29673950	A/C	6B	26625458	-	NA	NA	NA	NA	NA	NA	A	A	A	A	C	A	A	A	C	A	A	A	C	A	C	A	A	A	A	A	A	A	A	A	A	A	A	A	A	A	A	A	A	A	A	A	A	A	A
wsnp_Ex_c4815_8597139	A/C	6B	30147201	-	NA	NA	NA	NA	NA	NA	A	A	A	A	A	A	A	A	A	A	A	A	C	A	A	A	A	A	C	A	A	A	A	A	A	A	A	A	A	A	A	A	A	A	A	A	A	A	A
wsnp_Ex_c4815_8597064	A/C	6B	30147276	+	NA	NA	NA	NA	NA	NA	C	C	C	C	C	C	C	C	C	C	C	C	A	C	C	C	C	C	A	C	C	C	C	C	C	C	C	C	C	C	C	C	C	C	C	C	C	C	C
wsnp_BE404947B_Ta_2_12	A/C	6B	32330635	+	NA	NA	NA	NA	NA	NA	C	C	C	C	C	C	C	A	A	A	C	C	C	C	C	C	C	C	C	C	C	C	C	C	C	C	C	C	C	C	C	C	C	C	C	C	C	C	C
wsnp_Ex_c19873_28889591	A/C	6B	35823192	+	NA	NA	NA	NA	NA	NA	C	C	C	A	C	C	C	C	C	C	C	A	C	C	C	C	C	C	C	C	A	C	C	C	C	C	C	C	C	C	C	C	C	C	C	C	C	C	C
wsnp_Ex_c14031_21934285	A/C	6B	36210159	-	NA	NA	NA	NA	NA	NA	C	C	C	A	C	C	C	C	C	C	C	A	C	C	C	C	C	C	C	C	A	C	C	C	C	C	C	C	C	C	C	C	C	C	C	C	C	C	C
wsnp_Ex_c14031_21934322	A/C	6B	36210196	-	NA	NA	NA	NA	NA	NA	C	C	A	C	N	N	C	A	C	A	C	C	N	A	C	C	A	C	N	C	C	A	C	N	C	C	C	A	C	C	C	C	A	A	C	C	C	A	C
wsnp_Ex_c14031_21934513	A/C	6B	36210387	+	NA	NA	NA	NA	NA	NA	N	N	A	C	C	C	C	A	N	A	C	C	C	A	C	C	A	N	C	C	C	A	C	C	N	N	C	A	C	C	C	C	A	A	C	C	C	A	C
wsnp_Ku_c7002_12116034	A/C	6B	92462100	+	NA	NA	NA	NA	NA	NA	C	C	C	C	C	C	C	C	C	C	C	C	C	C	C	C	C	C	C	C	C	C	C	C	A	C	C	C	C	C	C	C	C	C	C	C	C	C	C
wsnp_Ra_c2730_5190365	A/C	6B	126135583	+	NA	NA	NA	NA	NA	NA	A	A	C	A	A	C	A	A	A	A	A	A	A	A	C	A	A	A	A	A	A	A	A	C	A	A	A	A	A	A	A	A	A	C	A	A	A	C	A
wsnp_Ex_c17435_26144201	A/C	6B	126137052	-	NA	NA	NA	NA	NA	NA	C	C	A	A	C	A	C	C	C	C	C	A	C	A	A	C	C	C	C	C	A	C	C	A	C	C	C	C	A	C	C	C	C	A	A	C	C	A	C
wsnp_Ku_c13325_21275440	A/C	6B	129272764	-	NA	NA	NA	NA	NA	NA	A	A	C	A	A	A	A	A	A	A	A	A	A	A	C	A	A	A	A	A	A	A	A	C	C	A	A	A	A	A	A	A	A	A	A	A	A	A	A
wsnp_Ex_c14530_22548314	A/C	6B	130946872	+	NA	NA	NA	NA	NA	NA	C	C	A	C	C	A	C	C	A	A	C	C	C	A	A	C	C	C	C	C	A	C	C	A	C	C	C	C	A	C	C	C	C	A	A	C	C	A	C
wsnp_Ex_c12577_20022294	A/C	6B	131895933	-	NA	NA	NA	NA	NA	NA	C	C	A	A	C	C	C	C	C	C	C	A	C	C	C	C	C	C	C	C	C	C	C	C	A	C	C	C	C	C	C	C	C	C	C	C	C	C	C
wsnp_Ex_c7786_13265260	A/C	6B	136114961	-	NA	NA	NA	NA	NA	NA	A	A	A	A	A	A	A	A	A	A	A	A	A	A	A	A	A	A	A	A	A	A	A	A	C	A	A	A	A	A	A	A	A	A	A	A	A	A	A
wsnp_Ex_c34962_43193869	A/C	6B	140849797	-	NA	NA	NA	NA	NA	NA	C	C	C	A	C	A	C	C	A	A	C	A	A	A	C	C	A	A	A	C	A	A	C	A	C	C	C	C	A	C	C	C	C	A	A	C	C	A	C
wsnp_CAP8_c7510_3461645	A/C	6B	143440485	+	NA	NA	NA	NA	NA	NA	A	A	A	A	A	A	A	A	A	A	A	A	A	A	A	A	A	A	A	A	A	A	A	A	A	A	A	A	A	A	A	A	A	A	A	A	A	A	A
wsnp_Ex_c1267_2431315	A/C	6B	146145317	-	NA	NA	NA	NA	NA	NA	C	C	A	C	C	C	C	C	C	C	C	C	C	C	A	C	C	C	C	C	C	C	C	C	A	C	C	C	C	C	C	C	C	C	C	C	C	C	C
wsnp_Ex_c64847_63484965	A/C	6B	149417928	+	NA	NA	NA	NA	NA	NA	A	A	A	C	A	C	A	A	C	C	A	C	C	C	A	A	A	A	C	A	C	A	A	C	A	A	A	A	C	C	C	C	C	C	C	C	C	C	C
wsnp_Ex_c33113_41653134	A/C	6B	150774689	+	NA	NA	NA	NA	NA	NA	A	A	C	A	A	C	A	A	C	A	A	A	A	A	C	A	A	A	A	A	A	A	A	A	C	A	A	A	A	A	A	A	A	A	A	A	A	A	A
wsnp_Ex_rep_c66552_64837613	A/C	6B	158859640	-	NA	NA	NA	NA	NA	NA	A	A	C	A	A	A	A	A	A	A	A	A	A	A	C	A	C	C	A	A	A	C	A	C	C	A	A	A	C	C	C	C	C	C	C	C	C	C	C
wsnp_Ex_c18669_27544717	A/C	6B	168465010	-	NA	NA	NA	NA	NA	NA	A	A	C	C	A	C	A	A	A	C	A	C	C	C	C	A	C	C	C	A	C	C	A	C	C	A	A	A	C	C	C	C	C	A	C	C	C	A	C
wsnp_Ex_c38198_45786860	A/C	6B	173577900	+	NA	NA	NA	NA	NA	NA	A	A	A	A	A	C	A	A	A	A	A	A	A	C	A	A	C	C	C	A	C	C	A	A	C	A	A	A	A	A	A	A	A	A	A	A	C	A	A
wsnp_CAP8_c1540_889753	A/C	6B	189218292	+	NA	NA	NA	NA	NA	NA	C	C	C	C	C	C	C	C	A	C	C	C	C	C	C	C	C	C	C	C	C	C	C	C	A	C	C	C	C	C	C	A	C	A	C	C	C	A	C
wsnp_Ex_c16466_24967033	A/C	6B	200314156	-	NA	NA	NA	NA	NA	NA	C	C	C	C	C	C	C	C	A	C	C	C	C	C	C	C	C	C	C	C	C	C	C	C	C	C	C	C	C	C	C	A	C	A	C	C	C	A	C
wsnp_Ex_c17349_26035281	A/C	6B	204547538	+	NA	NA	NA	NA	NA	NA	A	A	A	A	A	A	A	A	C	A	A	A	A	A	A	A	A	A	A	A	A	A	A	C	A	A	A	A	C	A	C	C	C	C	C	C	A	C	C
wsnp_BE606541B_Ta_2_2	A/C	6B	219580396	+	NA	NA	NA	NA	NA	NA	C	C	C	C	C	C	C	C	C	C	C	C	C	C	C	C	C	C	C	C	C	C	C	C	C	C	C	C	C	C	C	C	C	C	C	C	C	C	C
wsnp_BE606541B_Ta_2_1	A/C	6B	219580506	-	NA	NA	NA	NA	NA	NA	C	C	C	C	C	C	C	C	C	C	C	C	C	C	C	C	C	C	C	C	C	C	C	C	C	C	C	C	C	C	C	C	C	C	C	C	C	C	C
wsnp_Ex_c1319_2522992	A/C	6B	226865992	-	NA	NA	NA	NA	NA	NA	A	A	A	C	A	A	A	A	A	C	A	C	C	A	A	A	A	A	A	A	A	A	A	C	C	A	A	A	C	C	C	A	C	A	C	C	A	A	C
wsnp_Ex_c11873_19047792	A/C	6B	234846815	+	NA	NA	NA	NA	NA	NA	A	A	A	A	A	A	A	A	A	A	A	A	A	A	A	A	A	A	A	A	A	A	A	C	A	A	A	A	C	A	C	A	C	A	C	C	A	A	C
wsnp_Ku_c1755_3431396	A/C	6B	236477481	+	NA	NA	NA	NA	NA	NA	C	C	C	A	C	C	C	C	C	A	C	A	A	C	C	C	C	C	C	C	C	C	C	A	A	C	C	C	A	A	A	C	A	C	A	A	C	C	A
wsnp_Ex_c698_1376989	A/C	6B	236480124	-	NA	NA	NA	NA	NA	NA	C	C	C	C	C	C	C	C	A	C	C	C	C	C	C	C	C	C	C	C	C	C	C	C	C	C	C	C	C	C	C	A	C	A	C	C	C	A	C
wsnp_BF291478B_Ta_2_1	A/C	6B	239286011	-	NA	NA	NA	NA	NA	NA	C	C	C	A	C	C	C	C	C	A	C	A	A	C	C	C	C	C	C	C	C	C	C	A	A	C	C	C	A	A	A	C	A	C	A	A	C	C	A
wsnp_BQ159615B_Ta_2_1	A/C	6B	239286011	-	NA	NA	NA	NA	NA	NA	C	C	C	A	C	C	C	C	C	A	C	A	A	C	C	C	C	C	C	C	C	C	C	A	A	C	C	C	A	A	A	C	A	C	A	A	C	C	A
wsnp_Ra_rep_c73731_71807419	A/C	6B	257996714	-	NA	NA	NA	NA	NA	NA	C	C	A	A	C	A	C	C	C	A	C	A	A	A	A	C	C	C	A	C	C	C	C	A	A	C	C	C	A	A	A	C	A	C	A	A	C	C	A
wsnp_Ex_c27934_37093794	A/C	6B	259881864	+	NA	NA	NA	NA	NA	NA	C	C	A	A	C	A	C	C	C	A	C	A	A	A	A	C	C	C	A	C	C	C	C	A	A	C	C	C	A	A	A	C	A	C	A	A	C	C	A
wsnp_BQ161448B_Ta_2_1	A/C	6B	261530574	-	NA	NA	NA	NA	NA	NA	C	C	A	A	C	A	C	C	C	A	C	A	A	A	A	C	C	C	A	C	C	C	C	A	A	C	C	C	A	A	A	C	A	C	A	A	C	C	A
wsnp_Ex_c8267_13954978	A/C	6B	309782948	+	NA	NA	NA	NA	NA	NA	C	C	A	A	C	A	C	C	C	A	C	A	A	A	A	C	C	C	A	C	C	C	C	A	A	C	C	C	A	A	A	C	A	C	A	A	C	C	A
wsnp_CAP12_c242_135767	A/C	6B	433681645	+	NA	NA	NA	NA	NA	NA	A	A	C	C	A	C	A	A	A	C	A	C	C	C	C	A	A	A	C	A	A	A	A	C	C	A	A	A	C	C	C	A	C	A	C	C	A	A	C
wsnp_JD_c5591_6743599	A/C	6B	438628876	-	NA	NA	NA	NA	NA	NA	A	A	C	C	A	C	A	A	A	C	A	C	C	C	C	A	A	A	C	A	A	A	A	C	C	A	A	A	C	C	C	A	C	A	C	C	A	A	C
wsnp_BF293311B_Ta_2_1	A/C	6B	462130103	-	NA	NA	NA	NA	NA	NA	A	A	C	C	A	C	A	A	C	C	A	C	C	C	C	A	C	C	C	A	A	C	A	C	C	A	A	A	C	C	C	C	C	C	C	C	C	C	C
wsnp_Ex_c34011_42398362	A/C	6B	462132043	+	NA	NA	NA	NA	NA	NA	A	A	C	A	A	C	A	A	C	A	A	A	A	C	C	A	A	A	A	A	A	A	A	A	A	A	A	A	A	A	A	C	A	C	A	A	A	C	A
wsnp_Ra_c38398_46315538	A/C	6B	469285315	+	NA	NA	NA	NA	NA	NA	C	C	C	C	C	C	C	C	C	C	C	C	C	C	C	C	C	C	A	C	C	C	C	C	A	C	C	C	C	C	C	C	C	C	C	C	C	C	C
wsnp_Ra_c14498_22667649	A/C	6B	470826028	+	NA	NA	NA	NA	NA	NA	C	C	C	C	C	C	C	C	A	C	C	C	C	C	C	C	A	A	C	C	C	A	C	C	C	C	C	C	C	C	C	A	C	A	C	C	A	A	C
wsnp_Ex_c26172_35422935	A/C	6B	470913637	-	NA	NA	NA	NA	NA	NA	A	A	C	A	A	C	A	A	A	A	A	A	A	C	C	A	A	A	C	A	C	A	A	C	A	A	A	A	C	A	C	A	C	A	C	C	A	A	C
wsnp_Ex_c11917_19110580	A/C	6B	471170328	-	NA	NA	NA	NA	NA	NA	C	C	C	C	C	C	C	C	C	C	C	C	C	C	C	C	C	C	A	C	C	C	C	C	A	C	C	C	C	C	C	C	C	C	C	C	C	C	C
wsnp_CD452643B_Ta_2_1	A/C	6B	474177746	-	NA	NA	NA	NA	NA	NA	C	C	C	C	C	C	C	C	A	C	C	C	C	C	C	C	A	A	A	C	A	A	C	A	C	C	C	C	A	A	A	A	A	A	A	A	A	A	A
wsnp_RFL_Contig1340_448996	A/C	6B	475660882	-	NA	NA	NA	NA	NA	NA	C	C	C	C	C	C	C	C	C	C	C	C	C	C	C	C	C	C	C	C	C	C	C	C	C	C	C	A	C	C	C	C	C	C	C	C	C	C	C
wsnp_Ex_c6401_11124940	A/C	6B	475660895	-	NA	NA	NA	NA	NA	NA	A	A	A	A	A	A	A	A	C	A	A	A	A	A	A	A	C	C	A	A	C	C	A	A	A	A	A	A	A	C	A	C	A	C	A	A	C	C	A
wsnp_Ex_c6401_11124623	A/C	6B	475661216	-	NA	NA	NA	NA	NA	NA	C	C	C	C	C	C	C	C	A	C	C	C	C	C	C	C	A	A	C	C	A	A	C	C	C	C	C	C	C	A	C	A	C	A	C	C	A	A	C
wsnp_Ex_c6401_11124462	A/C	6B	475661377	-	NA	NA	NA	NA	NA	NA	A	A	A	A	A	A	A	A	C	A	A	A	A	A	A	A	C	C	A	A	C	C	A	A	A	A	A	A	A	C	A	C	A	C	A	A	C	C	A
wsnp_CAP11_c3599_1741800	A/C	6B	477796365	-	NA	NA	NA	NA	NA	NA	C	C	C	C	C	C	C	C	A	C	C	C	C	C	C	C	C	C	C	C	A	C	C	C	C	C	C	C	C	A	C	A	C	A	C	C	C	A	C
wsnp_CAP12_c527_285541	A/C	6B	477796371	-	NA	NA	NA	NA	NA	NA	C	C	C	C	C	C	C	C	A	C	C	C	C	C	C	C	C	C	C	C	A	C	C	C	C	C	C	C	C	A	C	A	C	A	C	C	C	A	C
wsnp_Ex_c2854_5270318	A/C	6B	481660892	+	NA	NA	NA	NA	NA	NA	A	A	C	C	C	C	C	C	C	C	A	C	C	C	C	C	C	C	C	C	C	C	C	A	A	C	A	C	A	A	A	A	A	A	A	A	C	A	A
wsnp_BM134512B_Ta_2_1	A/C	6B	515060380	+	NA	NA	NA	NA	NA	NA	C	C	C	C	C	C	C	C	C	C	C	C	C	C	C	C	C	C	C	C	A	C	C	C	C	C	C	C	C	C	C	C	C	C	C	C	C	C	C
wsnp_Ku_c5744_10166561	A/C	6B	518391414	+	NA	NA	NA	NA	NA	NA	A	A	A	A	A	A	A	A	A	A	A	A	A	A	A	A	A	A	A	A	A	A	A	C	C	A	A	A	C	C	C	C	C	C	C	C	A	C	C
wsnp_Ex_c6356_11056696	A/C	6B	519151099	+	NA	NA	NA	NA	NA	NA	A	A	A	A	A	A	A	A	A	A	A	A	A	A	A	A	A	A	A	A	A	A	A	C	C	A	A	A	C	C	C	C	C	C	C	C	A	C	C
wsnp_Ex_c3940_7144946	A/C	6B	531008043	-	NA	NA	NA	NA	NA	NA	C	C	A	A	A	A	A	A	A	A	C	A	A	A	A	A	A	A	A	A	A	A	A	C	C	A	C	A	C	C	C	C	C	C	C	C	A	C	C
wsnp_Ex_c31670_40433594	A/C	6B	531013884	-	NA	NA	NA	NA	NA	NA	A	A	C	C	C	C	C	C	C	C	A	C	C	C	C	C	C	C	C	C	C	C	C	A	A	C	A	C	A	A	A	A	A	A	A	A	C	A	A
wsnp_BE591931B_Ta_2_2	A/C	6B	544404794	-	NA	NA	NA	NA	NA	NA	C	C	C	C	C	C	C	C	C	C	C	C	C	C	C	C	C	A	C	C	C	C	C	A	C	C	C	C	A	C	A	C	A	C	A	A	C	C	A
wsnp_Ex_c16836_25401702	A/C	6B	557422648	-	NA	NA	NA	NA	NA	NA	A	A	C	C	C	C	C	C	A	C	A	C	C	C	C	C	C	A	C	C	C	C	C	A	C	C	A	C	A	A	A	A	A	A	A	A	C	A	A
wsnp_Ex_c11073_17956329	A/C	6B	563323776	+	NA	NA	NA	NA	NA	NA	C	C	A	A	A	A	A	A	C	A	C	A	A	A	A	A	A	C	A	A	A	A	A	C	A	A	C	A	C	A	C	C	C	C	C	C	A	C	C
wsnp_Ex_rep_c68452_67273676	A/C	6B	569044721	-	NA	NA	NA	NA	NA	NA	C	C	A	C	C	C	C	C	A	C	C	C	C	C	A	C	C	C	C	C	C	C	C	C	C	C	C	C	C	C	C	C	C	C	C	C	C	C	C
wsnp_Ra_c46591_52408053	A/C	6B	571734683	+	NA	NA	NA	NA	NA	NA	A	A	C	A	A	A	A	A	C	A	A	A	A	A	C	A	A	A	A	A	A	A	A	A	A	A	A	A	C	C	C	A	A	A	C	A	A	A	C
wsnp_Ku_c3185_5949143	A/C	6B	573689466	+	NA	NA	NA	NA	NA	NA	C	C	C	C	C	C	C	C	C	C	C	C	C	C	C	C	C	C	C	C	C	C	C	C	C	C	C	C	A	A	A	C	C	C	A	C	C	C	A
wsnp_Ku_c5623_9966516	A/C	6B	574631569	+	NA	NA	NA	NA	NA	NA	A	A	A	A	A	A	A	A	A	A	A	A	A	A	A	A	A	A	A	A	A	A	A	A	A	A	A	A	C	C	C	A	A	A	C	A	A	A	C
wsnp_CAP11_c166_172556	A/C	6B	575639189	-	NA	NA	NA	NA	NA	NA	A	A	A	C	C	C	C	C	A	C	A	C	C	C	A	C	C	A	C	C	C	C	C	A	C	C	A	C	A	A	A	C	A	C	A	A	C	C	A
wsnp_Ex_c3990_7223090	A/C	6B	577478915	+	NA	NA	NA	NA	NA	NA	A	A	C	A	A	A	A	A	C	A	A	A	A	A	C	A	A	A	A	A	A	A	A	A	A	A	A	A	C	C	C	A	A	A	C	A	A	A	C
wsnp_BF428573B_Td_2_2	A/C	6B	585499795	+	NA	NA	NA	NA	NA	NA	C	C	C	A	A	A	A	A	C	A	C	A	A	A	C	A	A	C	A	A	A	A	A	C	C	A	C	A	C	C	C	C	C	C	C	C	A	C	C
wsnp_JD_c3240_4243386	A/C	6B	591507167	-	NA	NA	NA	NA	NA	NA	A	A	A	A	A	A	A	A	A	A	A	A	A	A	A	A	A	C	A	A	A	A	A	C	A	A	A	A	A	A	A	C	C	C	A	C	A	C	A
wsnp_BE490147B_Ta_2_1	A/C	6B	591508796	+	NA	NA	NA	NA	NA	NA	C	C	C	C	C	C	C	C	C	C	C	C	C	C	C	C	C	C	C	C	C	C	C	C	C	C	C	C	C	C	C	A	C	A	C	C	C	A	C
wsnp_BE496986B_Ta_2_2	A/C	6B	591508808	-	NA	NA	NA	NA	NA	NA	C	C	C	C	C	C	C	C	C	C	C	C	C	C	C	C	C	C	C	C	C	C	C	C	C	C	C	C	C	C	C	A	C	A	C	C	C	A	C
wsnp_BE497701B_Ta_2_1	A/C	6B	595208375	-	NA	NA	NA	NA	NA	NA	C	C	C	C	C	C	C	C	C	C	C	C	C	C	C	C	C	C	C	C	C	C	C	C	C	C	C	C	C	C	C	A	C	A	C	C	C	A	C
wsnp_Ex_c23010_32232119	A/C	6B	599071176	-	NA	NA	NA	NA	NA	NA	C	C	C	C	C	C	C	C	C	C	C	C	C	C	C	C	C	C	C	C	C	C	C	C	C	C	C	C	C	C	C	A	C	A	C	C	C	A	C
wsnp_Ex_c4124_7455032	A/C	6B	601345630	-	NA	NA	NA	NA	NA	NA	C	C	C	C	C	C	C	C	C	C	C	C	C	C	C	C	C	A	C	C	C	C	C	A	C	C	C	C	C	C	C	A	A	A	C	A	C	A	C
wsnp_Ex_c4124_7455225	A/C	6B	601345823	+	NA	NA	NA	NA	NA	NA	C	C	C	C	C	C	C	C	C	C	C	C	C	C	C	C	C	A	C	C	C	C	C	A	C	C	C	C	C	C	C	A	A	A	C	A	C	A	C
wsnp_CD454706B_Ta_1_1	A/C	6B	601883321	-	NA	NA	NA	NA	NA	NA	C	C	C	C	C	C	C	C	C	C	C	C	C	C	C	C	C	A	C	C	C	C	C	A	C	C	C	C	C	C	C	A	A	A	C	A	C	A	C
wsnp_BE490200B_Ta_2_1	A/C	6B	614132703	-	NA	NA	NA	NA	NA	NA	A	A	A	A	C	C	C	C	A	A	A	A	C	C	A	C	A	A	A	C	A	A	C	A	A	C	A	A	A	A	A	C	A	C	A	A	A	C	A
wsnp_Ex_c5744_10088287	A/C	6B	623730339	+	NA	NA	NA	NA	NA	NA	A	A	A	A	C	C	C	C	A	A	A	A	C	C	A	C	A	A	A	C	A	A	C	A	A	C	A	A	A	A	A	C	A	C	A	A	A	C	A
wsnp_CV776265A_Ta_2_2	A/C	6B	651010209	-	NA	NA	NA	NA	NA	NA	C	C	A	C	A	A	A	A	A	C	C	C	A	A	A	A	A	A	C	A	C	A	A	A	A	A	C	C	A	A	A	C	C	A	A	C	A	A	A
wsnp_CV776265A_Ta_2_1	A/C	6B	651010501	-	NA	NA	NA	NA	NA	NA	C	C	A	C	A	A	A	A	A	C	C	C	A	A	A	A	A	A	C	A	C	A	A	A	A	A	C	C	A	A	A	C	C	A	A	C	A	A	A
wsnp_BQ171182B_Ta_1_1	A/C	6B	652640062	-	NA	NA	NA	NA	NA	NA	C	C	A	C	A	A	A	A	A	C	C	C	A	A	A	A	A	A	C	A	C	A	A	A	A	A	C	C	A	A	A	A	A	C	A	A	A	C	A
wsnp_Ex_c19874_28891457	A/C	6B	665130733	+	NA	NA	NA	NA	NA	NA	C	C	C	C	C	C	C	C	C	C	C	C	C	C	C	C	C	C	C	C	C	C	C	C	C	C	C	C	C	C	C	C	C	C	C	C	C	C	C
wsnp_Ex_c12674_20142989	A/C	6B	668776650	-	NA	NA	NA	NA	NA	NA	A	A	A	A	A	A	A	A	A	A	A	A	A	A	A	C	C	C	A	C	A	C	C	A	A	C	A	A	A	A	A	A	A	A	A	A	C	C	A
wsnp_Ku_c43368_50890819	A/C	6B	679243321	-	NA	NA	NA	NA	NA	NA	A	A	A	C	C	C	C	C	C	C	C	C	C	A	A	C	C	C	C	C	C	C	C	C	A	C	A	C	C	C	C	C	A	A	C	C	C	C	C
wsnp_Ex_c1383_2651887	A/C	6B	681317026	-	NA	NA	NA	NA	NA	NA	A	A	C	A	C	C	A	A	C	A	C	A	A	A	C	A	A	C	A	A	A	A	C	A	A	A	A	C	A	A	A	A	C	C	A	A	A	A	A
wsnp_Ex_c1383_2652398	A/C	6B	681317537	+	NA	NA	NA	NA	NA	NA	A	A	C	A	C	C	A	A	C	A	C	A	A	A	C	A	A	C	A	A	A	A	A	A	A	A	A	C	A	A	A	A	C	C	A	A	A	A	A
wsnp_Ra_c7889_13482164	A/C	6B	694117198	+	NA	NA	NA	NA	NA	NA	C	C	C	C	C	A	C	C	C	C	C	C	C	C	C	C	C	A	C	C	C	C	A	C	C	C	A	C	A	C	A	A	C	C	A	A	C	C	C
wsnp_Ex_c8963_14948293	A/C	6B	694679413	+	NA	NA	NA	NA	NA	NA	A	A	A	A	A	A	A	A	A	A	A	A	A	A	A	A	A	A	A	A	A	A	A	A	A	A	A	A	A	A	A	A	A	C	A	A	C	A	A
wsnp_Ku_c24158_34115576	A/C	6B	696149546	-	NA	NA	NA	NA	NA	NA	C	C	C	A	C	N	C	C	A	C	A	A	A	A	A	C	A	A	A	C	A	C	C	C	N	C	A	C	C	C	C	C	A	C	C	C	A	A	C
wsnp_Ex_c9038_15058444	A/C	6B	699205475	-	NA	NA	NA	NA	NA	NA	A	A	A	C	C	A	C	C	C	C	C	C	A	A	C	C	C	A	A	A	A	C	A	A	A	C	C	A	A	A	A	A	C	A	A	A	C	C	A
wsnp_Ex_c3025_5587183	A/C	6B	705159045	+	NA	NA	NA	NA	NA	NA	C	C	C	A	C	C	C	C	C	C	C	A	C	C	C	C	A	C	C	C	C	A	A	C	C	C	C	C	C	C	C	A	C	C	C	A	A	A	A
wsnp_CAP11_c949_571671	A/C	6B	709218289	+	NA	NA	NA	NA	NA	NA	A	A	A	A	A	A	A	A	A	A	A	A	A	A	A	A	A	A	A	A	A	C	A	A	A	A	A	A	A	A	A	C	A	A	A	C	C	C	C
wsnp_CAP11_c949_571734	A/C	6B	709218351	+	NA	NA	NA	NA	NA	NA	A	A	A	A	C	A	A	A	A	A	A	A	C	A	A	A	A	A	C	A	C	A	A	A	A	A	A	A	A	A	A	A	A	A	A	A	A	A	A
wsnp_Ex_c54772_57527387	A/C	6B	710102554	-	NA	NA	NA	NA	NA	NA	A	A	C	C	C	C	A	A	A	A	A	A	C	A	C	A	C	A	C	A	C	C	C	C	A	A	A	A	C	C	C	C	C	C	C	C	C	C	C
wsnp_Ex_c54772_57528275	A/C	6B	710103661	-	NA	NA	NA	NA	NA	NA	C	C	A	A	C	A	C	C	C	C	C	C	C	C	C	C	C	C	C	C	C	C	C	A	C	C	C	C	A	A	A	C	A	A	A	C	C	C	C
wsnp_Ex_rep_c83634_77351566	A/C	6B	711666810	-	NA	NA	NA	NA	NA	NA	A	A	C	C	C	C	A	A	A	A	A	A	C	A	C	A	C	A	C	A	C	C	C	C	A	A	A	A	C	C	C	C	C	C	C	C	C	C	C
wsnp_RFL_Contig3211_3221207	A/C	6B	712131986	+	NA	NA	NA	NA	NA	NA	C	C	A	A	A	A	C	C	C	C	C	C	A	C	C	C	C	C	A	C	A	C	C	A	C	C	C	C	A	A	A	C	A	A	A	C	C	C	C
wsnp_Ex_c19525_28494827	A/C	6B	712345618	+	NA	NA	NA	NA	NA	NA	C	C	C	C	C	C	C	C	C	C	C	C	C	C	A	C	A	C	C	C	C	C	A	C	C	C	C	C	C	C	C	C	C	C	C	C	C	C	C
wsnp_Ex_c6731_11634168	A/C	6B	715979887	+	NA	NA	NA	NA	NA	NA	C	C	C	A	C	A	C	C	C	C	C	C	C	C	C	C	C	C	A	C	C	C	N	C	C	C	C	C	C	C	C	N	C	N	C	N	N	N	N
wsnp_BE471213B_Ta_2_2	A/C	6B	717962278	+	NA	NA	NA	NA	NA	NA	A	A	A	A	A	A	A	A	A	A	A	A	A	A	A	A	A	A	A	A	A	A	A	A	A	A	A	A	A	A	A	A	A	A	A	A	A	A	A
wsnp_Ex_c4789_8550135	A/C	6D	1415302	+	NA	NA	NA	NA	NA	NA	A	A	C	C	C	C	N	A	C	C	C	C	C	A	C	C	C	C	C	C	C	C	C	A	N	C	A	C	A	C	C	C	C	C	C	N	C	C	C
wsnp_Ex_c18664_27540810	A/C	6D	1769837	-	NA	NA	NA	NA	NA	NA	A	A	A	A	C	C	A	A	A	C	C	C	A	A	C	C	C	C	C	C	C	C	A	A	C	A	A	C	A	C	A	C	A	A	A	A	C	C	C
wsnp_Ex_c14439_22426200	A/C	6D	2406618	+	NA	NA	NA	NA	NA	NA	A	A	A	A	A	A	N	A	A	A	A	A	A	A	C	A	A	C	A	A	A	A	C	A	A	A	A	A	A	A	A	A	A	A	A	A	C	A	A
wsnp_Ku_c17328_26400537	A/C	6D	2409066	-	NA	NA	NA	NA	NA	NA	A	A	A	A	A	A	N	A	A	A	A	A	A	A	C	A	A	C	A	A	A	A	C	A	C	A	A	A	A	A	A	A	A	A	A	A	C	A	A
wsnp_CAP12_c720_382116	A/C	6D	3445317	-	NA	NA	NA	NA	NA	NA	A	A	C	A	C	C	C	C	C	C	A	C	C	A	C	C	C	C	C	C	C	C	C	C	N	C	A	C	A	C	A	C	C	C	C	N	C	C	C
wsnp_Ra_c4330_7871129	A/C	6D	67390661	-	NA	NA	NA	NA	NA	NA	C	C	C	A	C	A	C	C	A	A	C	A	A	A	C	C	A	A	A	C	A	A	C	A	C	C	C	C	A	C	C	C	C	A	A	C	C	A	C
wsnp_Ex_c1249_2399894	A/C	6D	67391109	+	NA	NA	NA	NA	NA	NA	C	C	C	A	C	A	C	C	A	A	C	A	A	A	C	C	A	A	A	C	A	A	C	A	C	C	C	C	A	C	C	C	C	A	A	C	C	A	C
wsnp_Ex_c18382_27210656	A/C	6D	78268724	-	NA	NA	NA	NA	NA	NA	C	C	A	C	C	C	C	C	A	C	C	C	C	C	A	C	C	C	C	C	C	C	C	C	A	C	C	C	C	C	C	C	C	C	C	C	C	C	C
wsnp_Ex_c1184_2272501	A/C	6D	79620035	-	NA	NA	NA	NA	NA	NA	C	C	C	C	C	C	C	C	C	C	C	C	C	C	C	C	C	C	C	C	C	C	C	C	C	C	C	C	C	C	C	C	C	C	C	C	C	C	C
wsnp_Ex_c23383_32628864	A/C	6D	157321498	-	NA	NA	NA	NA	NA	NA	C	C	C	A	A	C	C	C	A	C	C	C	C	A	C	C	C	A	C	A	C	C	C	C	C	C	A	A	C	C	C	C	C	C	C	C	C	C	C
wsnp_JD_c41732_29490776	A/C	6D	433479874	-	NA	NA	NA	NA	NA	NA	A	A	A	A	A	A	A	A	A	A	A	A	A	A	A	A	A	A	A	A	A	A	A	A	A	A	A	A	A	A	A	A	A	A	A	A	A	A	A
wsnp_CAP12_c79_46308	A/C	6D	456496601	+	NA	NA	NA	NA	NA	NA	A	A	A	A	A	C	C	C	A	A	A	A	A	A	A	A	A	C	A	A	A	A	A	A	C	A	A	A	A	A	A	A	C	C	A	C	A	A	A
wsnp_Ex_c10718_17457870	A/C	6D	456558724	-	NA	NA	NA	NA	NA	NA	C	C	C	C	C	A	C	C	A	C	C	C	A	C	A	A	C	C	A	A	C	C	A	A	C	A	C	C	C	A	A	A	C	C	C	C	A	C	A
wsnp_Ku_c3459_6406579	A/C	6D	458362629	-	NA	NA	NA	NA	NA	NA	C	C	C	C	C	C	C	C	C	C	C	C	C	C	A	C	C	C	C	A	A	C	C	C	C	C	C	C	C	C	C	C	C	C	C	C	C	C	A
wsnp_Ex_c25390_34655010	A/C	6D	458364884	+	NA	NA	NA	NA	NA	NA	C	C	C	C	C	C	C	C	C	C	C	C	C	C	A	C	C	C	C	A	A	C	C	C	C	C	C	C	C	C	C	C	C	C	C	C	C	C	A
wsnp_Ex_c25390_34654575	A/C	6D	458365319	+	NA	NA	NA	NA	NA	NA	A	A	A	A	A	A	A	A	A	A	A	A	A	A	C	A	A	A	A	C	C	A	A	A	A	A	A	A	A	A	A	A	A	A	A	A	A	A	C
wsnp_Ex_c30754_39633791	A/C	6D	458530278	-	NA	NA	NA	NA	NA	NA	C	C	C	C	C	C	C	C	C	C	C	C	C	C	A	C	C	C	C	A	A	C	C	C	C	C	C	C	C	C	C	C	C	C	C	C	C	C	A
wsnp_Ex_c56687_58709802	A/C	6D	459694275	-	NA	NA	NA	NA	NA	NA	C	C	C	C	C	C	A	C	C	C	C	C	C	C	A	C	C	A	C	A	A	C	C	C	A	C	C	C	C	C	C	C	C	C	C	C	C	C	A
wsnp_BM137835D_Ta_2_1	A/C	6D	460469868	+	NA	NA	NA	NA	NA	NA	C	C	C	C	C	A	A	C	C	C	C	C	A	C	A	A	C	A	A	A	A	C	A	A	A	C	C	C	C	A	A	A	A	C	C	C	A	A	A
wsnp_JD_c6439_7601847	A/C	6D	462014014	+	NA	NA	NA	NA	NA	NA	A	A	A	A	A	A	A	C	A	A	C	A	A	A	A	A	A	C	A	A	A	A	A	A	C	A	A	A	A	A	A	A	A	A	A	A	A	A	A
wsnp_Ex_rep_c66342_64519823	A/C	6D	462014163	-	NA	NA	NA	NA	NA	NA	A	A	A	A	A	A	A	C	A	A	C	A	A	A	A	A	A	C	A	A	A	A	A	A	C	A	A	A	A	A	A	A	A	A	A	A	A	A	A
wsnp_Ex_c21688_30845705	A/C	6D	464943299	-	NA	NA	NA	NA	NA	NA	C	C	C	C	A	C	C	C	C	C	C	C	C	C	C	C	C	C	C	C	C	C	C	C	C	A	C	C	C	C	C	C	C	C	C	C	C	C	C
wsnp_Ex_c4518_8119503	A/C	6D	465207997	+	NA	NA	NA	NA	NA	NA	C	C	C	C	A	C	C	C	C	C	C	C	C	C	C	C	C	C	C	C	C	C	C	C	C	A	C	C	C	C	C	C	C	C	C	C	C	C	C
wsnp_CAP7_c1735_859744	A/C	6D	469250389	+	NA	NA	NA	NA	NA	NA	C	C	C	C	C	C	C	C	C	C	C	C	C	C	C	C	C	C	C	C	C	C	C	C	C	C	C	C	C	C	C	C	C	C	C	C	C	C	C
wsnp_Ex_c31584_40355363	A/C	6D	471017158	-	NA	NA	NA	NA	NA	NA	C	C	A	A	C	C	C	A	A	C	A	C	A	A	C	C	C	A	C	A	A	C	C	C	A	C	C	C	C	C	C	C	C	C	C	C	A	C	C
wsnp_BE471213D_Ta_2_1	A/C	6D	472890810	+	NA	NA	NA	NA	NA	NA	A	A	C	C	A	A	A	C	C	A	C	A	A	C	A	A	A	C	A	C	C	A	A	A	C	A	A	A	A	A	A	A	A	A	A	A	C	A	A
wsnp_Ex_c662_1301994	A/C	7A	2717893	-	NA	NA	NA	NA	NA	NA	C	C	C	C	C	C	C	A	A	C	C	C	C	C	A	C	A	C	C	A	C	A	C	A	C	C	A	A	A	A	A	N	A	A	A	A	N	A	A
wsnp_Ku_c8358_14210991	A/C	7A	2718610	+	NA	NA	NA	NA	NA	NA	C	C	C	C	C	C	C	A	A	C	C	C	C	C	A	C	A	C	C	A	C	A	C	A	C	C	A	A	A	A	A	N	A	A	A	A	N	A	A
wsnp_Ex_rep_c66939_65371026	A/C	7A	7586703	+	NA	NA	NA	NA	NA	NA	A	A	C	A	A	A	A	C	C	A	A	A	A	A	C	A	A	A	A	C	A	A	A	C	A	A	C	C	C	C	C	C	C	C	C	C	C	C	C
wsnp_Ex_c4668_8353466	A/C	7A	7588856	+	NA	NA	NA	NA	NA	NA	C	C	C	C	C	A	A	C	C	C	C	C	C	C	C	C	C	A	C	C	C	C	A	C	C	A	C	C	C	C	C	C	C	C	C	C	C	C	C
wsnp_Ku_c5874_10384659	A/C	7A	11088190	-	NA	NA	NA	NA	NA	NA	C	C	C	C	C	C	C	C	A	C	C	C	C	C	C	C	C	C	C	A	C	C	C	C	C	C	A	C	C	C	C	C	C	C	C	C	C	C	C
wsnp_Ku_c792_1636348	A/C	7A	11100261	+	NA	NA	NA	NA	NA	NA	A	A	C	C	C	A	A	A	C	A	C	C	A	C	C	A	C	A	A	C	A	A	A	A	A	A	C	A	A	A	A	A	A	A	A	A	A	A	A
wsnp_Ex_c17230_25883590	A/C	7A	12180265	+	NA	NA	NA	NA	NA	NA	A	A	A	A	A	A	A	A	C	A	A	A	A	A	A	A	A	A	A	C	A	A	A	A	A	A	C	A	A	A	A	A	A	A	A	A	A	A	A
wsnp_Ku_c1738_3403677	A/C	7A	17441376	+	NA	NA	NA	NA	NA	NA	A	A	C	C	C	C	A	A	C	A	C	C	A	C	C	A	C	C	A	C	A	A	A	C	N	A	C	C	C	C	C	C	C	C	C	C	C	C	C
wsnp_CAP7_c10100_4479468	A/C	7A	21353440	-	NA	NA	NA	NA	NA	NA	C	C	C	A	C	A	C	C	C	C	A	A	C	C	C	C	C	C	C	C	C	C	C	C	C	C	C	C	C	C	C	A	C	C	C	A	A	C	C
wsnp_BG313770A_Ta_2_1	A/C	7A	30060806	+	NA	NA	NA	NA	NA	NA	A	A	A	C	C	C	A	A	C	A	A	A	A	A	C	A	C	C	C	C	A	C	A	C	N	A	A	C	C	C	C	A	C	C	C	A	A	C	C
wsnp_BG313770A_Ta_2_3	A/C	7A	30061091	-	NA	NA	NA	NA	NA	NA	A	A	A	C	C	C	A	A	C	A	A	A	A	A	C	A	C	C	C	C	A	C	A	C	N	A	A	C	C	C	C	A	C	C	C	A	A	C	C
wsnp_Ex_c31383_40178958	A/C	7A	31879984	+	NA	NA	NA	NA	NA	NA	C	C	C	C	C	A	C	C	C	C	C	C	C	C	A	C	C	A	C	A	C	A	C	C	C	C	C	A	A	C	A	C	A	C	A	C	C	C	C
wsnp_CAP12_c179_101756	A/C	7A	32630190	+	NA	NA	NA	NA	NA	NA	A	A	A	A	A	A	A	A	C	A	A	A	A	A	A	C	A	C	A	C	A	A	A	A	A	A	A	A	A	A	A	A	A	A	A	A	A	A	A
wsnp_JD_c513_777807	A/C	7A	41797000	+	NA	NA	NA	NA	NA	NA	A	A	A	A	C	C	A	A	A	C	C	C	C	A	A	A	C	A	A	A	A	C	A	C	N	A	A	A	A	C	A	C	A	C	A	N	A	C	C
wsnp_Ku_c12886_20706969	A/C	7A	49179049	-	NA	NA	NA	NA	NA	NA	C	C	A	C	C	C	A	C	A	C	C	C	C	C	C	C	C	A	C	C	C	C	A	C	A	C	C	A	C	C	C	A	A	C	C	N	A	C	C
wsnp_Ex_c13248_20898211	A/C	7A	57873877	-	NA	NA	NA	NA	NA	NA	C	C	C	C	C	C	C	C	C	C	C	C	C	C	C	C	C	C	C	C	C	C	C	C	C	C	C	C	C	C	C	C	C	C	C	C	C	C	C
wsnp_BF473884A_Ta_1_1	A/C	7A	71141212	-	NA	NA	NA	NA	NA	NA	A	A	C	A	A	A	N	C	C	A	A	A	A	A	C	A	A	C	A	A	A	A	C	A	C	C	A	A	C	A	C	C	C	A	C	A	C	A	A
wsnp_CAP11_c1182_686503	A/C	7A	77434851	+	NA	NA	NA	NA	NA	NA	A	A	C	C	C	A	N	C	C	A	A	A	C	A	A	A	C	C	C	C	A	C	C	C	C	C	A	C	C	C	C	C	C	C	C	C	C	C	C
wsnp_Ex_c41150_48040078	A/C	7A	78434501	-	NA	NA	NA	NA	NA	NA	C	C	C	A	C	A	N	C	C	A	C	A	C	C	A	C	C	C	C	C	A	A	C	C	C	C	A	A	C	C	C	C	C	A	C	A	A	A	C
wsnp_Ku_c57674_60718050	A/C	7A	81133455	+	NA	NA	NA	NA	NA	NA	C	C	C	C	A	C	C	C	C	C	A	C	A	C	A	C	A	C	A	C	C	C	C	A	C	C	A	C	C	A	C	C	C	C	C	C	C	C	A
wsnp_Ex_c24400_33645206	A/C	7A	84700389	+	NA	NA	NA	NA	NA	NA	C	C	C	C	C	C	C	C	C	C	C	C	C	C	C	C	C	C	C	C	C	C	C	C	C	C	C	C	C	C	C	C	C	C	C	C	C	C	C
wsnp_Ex_c2268_4251636	A/C	7A	93076910	+	NA	NA	NA	NA	NA	NA	A	A	A	A	A	A	A	A	A	A	A	A	A	A	A	A	C	A	A	A	A	A	A	A	A	A	A	A	C	A	A	A	A	A	C	A	A	A	A
wsnp_Ex_c20062_29096454	A/C	7A	93077256	+	NA	NA	NA	NA	NA	NA	C	C	C	C	C	C	C	C	C	C	C	C	C	C	C	C	A	C	C	C	C	C	C	C	C	C	C	C	A	C	C	C	C	C	A	C	C	C	C
wsnp_Ex_c20062_29096408	A/C	7A	93077291	+	NA	NA	NA	NA	NA	NA	A	A	A	A	A	A	A	A	A	A	A	A	A	A	A	A	C	A	A	A	A	A	A	A	A	A	A	A	C	A	A	A	A	A	C	A	A	A	A
wsnp_JG_c227_167774	A/C	7A	102042050	-	NA	NA	NA	NA	NA	NA	C	C	C	C	C	C	N	A	C	C	C	C	C	C	C	C	C	C	C	A	C	C	C	A	C	C	C	C	C	C	A	C	C	C	C	C	C	C	C
wsnp_RFL_Contig3613_3804131	A/C	7A	104804305	-	NA	NA	NA	NA	NA	NA	A	A	A	A	A	A	A	A	A	A	A	A	A	A	A	A	A	A	A	A	A	A	A	A	A	A	A	A	A	A	A	A	A	A	A	A	A	A	A
wsnp_Ku_c6065_10682531	A/C	7A	109843472	+	NA	NA	NA	NA	NA	NA	A	A	A	A	A	A	A	A	N	A	A	A	A	A	A	A	A	A	A	A	A	C	A	A	A	A	A	A	A	A	A	A	A	A	A	A	A	C	A
wsnp_Ku_rep_c69845_69322784	A/C	7A	116878014	-	NA	NA	NA	NA	NA	NA	A	A	A	A	A	C	N	C	A	A	A	A	A	A	A	A	A	A	A	C	A	A	A	A	A	A	C	A	A	A	C	A	A	A	A	A	A	A	A
wsnp_BF473138A_Ta_2_1	A/C	7A	117347225	-	NA	NA	NA	NA	NA	NA	A	A	A	A	A	C	A	A	A	A	A	A	A	A	A	A	A	A	A	A	A	A	A	A	A	A	C	A	A	A	A	A	A	A	A	A	A	A	A
wsnp_Ex_c40862_47826928	A/C	7A	117347824	-	NA	NA	NA	NA	NA	NA	C	C	C	C	C	A	C	C	C	C	C	C	C	C	C	C	C	C	C	C	C	C	C	C	C	C	A	C	C	C	C	C	C	C	C	C	C	C	C
wsnp_Ex_c4464_8030618	A/C	7A	118144417	-	NA	NA	NA	NA	NA	NA	A	A	A	A	A	C	A	A	A	A	A	A	A	A	A	A	A	A	A	A	A	A	A	A	A	A	C	A	A	A	A	A	A	A	A	A	A	A	A
wsnp_Ku_c17107_26130432	A/C	7A	127572886	-	NA	NA	NA	NA	NA	NA	A	A	A	A	A	A	A	A	A	A	A	A	A	A	A	A	A	A	A	A	A	C	A	A	A	A	A	A	A	A	A	A	A	A	A	A	A	C	A
wsnp_Ex_c2360_4422599	A/C	7A	127767438	+	NA	NA	NA	NA	NA	NA	A	A	A	A	A	A	C	C	N	A	C	A	A	A	A	A	A	C	A	C	A	A	C	A	A	C	A	A	A	A	A	A	A	A	A	A	A	A	A
wsnp_BE498209A_Ta_2_1	A/C	7A	169304124	+	NA	NA	NA	NA	NA	NA	C	C	C	C	C	C	C	C	C	C	C	C	C	C	C	C	C	C	C	C	C	C	C	C	C	C	C	C	C	C	C	C	C	C	C	C	C	C	C
wsnp_Ex_c21068_30195276	A/C	7A	182619398	+	NA	NA	NA	NA	NA	NA	A	A	A	A	A	A	A	A	A	A	A	A	A	A	A	A	A	A	A	A	A	A	A	A	A	A	A	A	A	A	A	A	A	A	A	A	A	A	A
wsnp_BE591002A_Ta_2_3	A/C	7A	211207525	-	NA	NA	NA	NA	NA	NA	A	A	A	A	A	A	A	A	A	A	A	A	A	A	A	A	A	A	A	A	A	A	A	A	A	A	A	A	A	A	A	A	A	A	A	A	A	A	A
wsnp_CAP11_c651_429138	A/C	7A	225357969	-	NA	NA	NA	NA	NA	NA	C	C	C	A	A	C	C	C	A	A	C	A	A	A	A	C	C	C	A	A	A	C	C	C	C	A	C	A	A	C	A	C	C	C	A	C	C	C	A
wsnp_CAP11_c651_429263	A/C	7A	225358093	+	NA	NA	NA	NA	NA	NA	A	A	A	C	C	A	A	A	C	C	A	C	C	C	C	A	A	A	C	C	C	A	A	A	A	C	A	C	C	A	C	A	A	A	C	A	A	A	C
wsnp_CAP11_c651_429294	A/C	7A	225358124	+	NA	NA	NA	NA	NA	NA	A	A	A	C	C	A	A	A	C	C	A	C	C	C	C	A	A	A	C	C	C	A	A	A	A	C	A	C	C	A	C	A	A	A	C	A	A	A	C
wsnp_JD_c38071_27729494	A/C	7A	229200927	-	NA	NA	NA	NA	NA	NA	A	A	A	C	C	A	A	A	C	C	A	C	C	C	C	A	A	A	C	C	C	A	A	A	A	C	A	C	C	A	C	A	A	A	C	A	A	A	C
wsnp_JD_c18167_16742264	A/C	7A	232747990	-	NA	NA	NA	NA	NA	NA	A	A	A	C	C	A	A	A	C	C	A	C	C	C	C	A	A	A	C	C	C	A	A	A	A	C	A	C	C	A	C	A	A	A	C	A	A	A	C
wsnp_Ex_c200_391493	A/C	7A	244470445	-	NA	NA	NA	NA	NA	NA	C	C	A	C	C	A	A	A	C	A	A	C	C	C	C	C	A	A	C	A	C	A	A	A	A	C	A	C	C	A	A	A	A	A	C	A	A	A	C
wsnp_Ra_c75858_73254602	A/C	7A	252539122	+	NA	NA	NA	NA	NA	NA	C	C	C	C	C	C	C	C	C	A	C	C	C	C	C	C	C	C	C	A	C	C	C	C	C	C	C	C	C	C	C	C	C	C	C	C	C	C	C
wsnp_Ex_c50669_54876759	A/C	7A	254884504	-	NA	NA	NA	NA	NA	NA	C	C	C	C	C	C	C	C	C	A	C	C	C	C	C	C	C	C	C	A	C	C	C	C	C	C	C	C	C	C	C	C	C	C	C	C	C	C	C
wsnp_Ex_c3763_6853084	A/C	7A	259559978	-	NA	NA	NA	NA	NA	NA	A	A	A	A	A	A	A	A	A	C	A	A	A	A	A	A	A	A	A	C	A	A	A	A	A	A	A	A	A	A	A	A	A	A	A	A	A	A	A
wsnp_Ra_c4961_8879713	A/C	7A	261399616	+	NA	NA	NA	NA	NA	NA	C	C	C	C	C	C	C	C	C	A	C	C	C	C	C	C	C	C	C	A	C	C	C	C	C	C	C	C	C	C	C	C	C	C	C	C	C	C	C
wsnp_Ex_c31123_39956138	A/C	7A	268179145	+	NA	NA	NA	NA	NA	NA	A	A	C	A	A	C	C	C	A	A	C	A	A	A	A	A	C	C	A	A	A	C	C	C	C	A	C	A	A	C	C	C	C	C	A	C	C	C	A
wsnp_Ex_rep_c69838_68799256	A/C	7A	271816472	+	NA	NA	NA	NA	NA	NA	A	A	C	A	A	C	C	C	A	A	C	A	A	A	A	A	C	C	A	A	A	C	C	C	C	A	C	A	A	C	C	C	C	C	A	C	C	C	A
wsnp_Ex_c14173_22107343	A/C	7A	290287912	-	NA	NA	NA	NA	NA	NA	A	A	A	A	A	A	A	A	A	C	A	A	A	A	A	A	A	A	A	C	A	A	A	A	A	A	A	A	A	A	A	A	A	A	A	A	A	A	A
wsnp_Ex_c19262_28188808	A/C	7A	316013447	-	NA	NA	NA	NA	NA	NA	A	A	A	A	A	A	A	A	A	C	A	A	A	A	A	A	A	A	A	C	A	A	A	A	A	A	A	A	A	A	A	A	A	A	A	A	A	A	A
wsnp_Ex_rep_c71217_70021470	A/C	7A	316014107	-	NA	NA	NA	NA	NA	NA	C	C	A	A	A	A	A	A	C	A	A	A	A	A	A	A	A	A	A	A	A	A	A	A	A	A	A	A	A	A	C	A	A	A	A	A	A	A	A
wsnp_Ra_c250_526345	A/C	7A	321659047	-	NA	NA	NA	NA	NA	NA	C	C	C	C	C	C	C	C	C	A	C	C	C	C	C	C	C	C	C	A	C	C	C	C	C	C	C	C	C	C	C	C	C	C	C	C	C	C	C
wsnp_CAP12_rep_c3885_1758057	A/C	7A	329781686	-	NA	NA	NA	NA	NA	NA	A	A	A	A	A	A	A	A	A	A	A	A	A	A	A	A	A	A	A	A	A	A	A	A	A	A	A	A	A	A	A	A	A	A	A	A	A	A	A
wsnp_Ra_c428_904568	A/C	7A	375899647	-	NA	NA	NA	NA	NA	NA	C	C	C	C	C	C	C	C	C	A	C	C	C	C	C	C	C	C	C	A	C	C	C	C	C	C	C	C	C	C	C	C	C	C	C	C	C	C	C
wsnp_Ex_c19198_28115812	A/C	7A	418114810	-	NA	NA	NA	NA	NA	NA	C	C	C	C	C	C	C	C	C	A	C	C	C	C	C	C	C	C	C	A	C	C	C	C	C	C	C	C	C	C	C	C	C	C	C	C	C	C	C
wsnp_Ex_c11228_18162713	A/C	7A	438170696	-	NA	NA	NA	NA	NA	NA	C	C	C	C	C	C	C	C	C	A	C	C	C	C	C	C	C	C	C	A	C	C	C	C	C	C	C	C	C	C	C	C	C	C	C	C	C	C	C
wsnp_Ex_c398_784427	A/C	7A	447750562	+	NA	NA	NA	NA	NA	NA	A	A	A	A	A	A	A	A	A	C	A	A	A	A	A	A	A	A	A	C	A	A	A	A	A	A	A	A	A	A	A	A	A	A	A	A	A	A	A
wsnp_CAP11_c383_294401	A/C	7A	487249122	-	NA	NA	NA	NA	NA	NA	C	C	C	C	C	C	C	C	C	A	A	C	C	C	C	C	C	C	C	A	C	C	C	C	C	C	A	C	C	C	C	C	C	C	C	C	C	C	C
wsnp_JD_c14118_13933380	A/C	7A	511931026	+	NA	NA	NA	NA	NA	NA	A	A	A	A	A	C	C	C	A	C	A	A	A	A	A	A	C	C	A	C	A	C	C	A	C	A	A	A	A	A	A	A	A	A	A	A	A	A	A
wsnp_JD_c15333_14824351	A/C	7A	512760356	+	NA	NA	NA	NA	NA	NA	A	A	A	A	A	C	C	C	A	C	C	A	A	A	A	A	C	C	A	C	A	C	C	A	C	A	A	A	A	A	A	A	A	A	A	A	A	A	A
wsnp_be488670A_Ta_2_1	A/C	7A	512761112	-	NA	NA	NA	NA	NA	NA	C	C	C	C	C	A	A	A	C	A	C	C	C	C	C	C	A	A	C	A	C	A	A	C	A	C	C	C	C	C	C	C	C	C	C	C	C	C	C
wsnp_JD_c8919_9843237	A/C	7A	513217310	+	NA	NA	NA	NA	NA	NA	C	C	C	C	C	A	A	A	C	A	C	C	C	C	C	C	A	A	C	A	C	A	A	C	A	C	C	C	C	C	C	C	C	C	C	C	C	C	C
wsnp_JD_c8919_9843202	A/C	7A	513217345	+	NA	NA	NA	NA	NA	NA	A	A	A	A	A	C	C	C	A	C	A	A	A	A	A	A	C	C	A	C	A	C	C	A	C	A	A	A	A	A	A	A	A	A	A	A	A	A	A
wsnp_Ex_c42836_49314564	A/C	7A	515006529	+	NA	NA	NA	NA	NA	NA	A	A	A	A	A	C	A	C	A	C	A	A	A	A	A	A	C	C	A	C	A	C	C	A	C	A	A	A	A	A	A	A	A	A	A	A	A	A	A
wsnp_BF482529A_Ta_2_5	A/C	7A	516147069	-	NA	NA	NA	NA	NA	NA	C	C	C	C	C	A	C	A	A	C	C	C	C	C	C	C	A	A	C	A	C	A	A	C	A	C	C	C	C	C	C	C	C	C	C	C	C	C	C
wsnp_Ex_c1395_2672221	A/C	7A	519169380	-	NA	NA	NA	NA	NA	NA	A	A	C	C	C	C	A	A	C	A	C	C	C	C	C	A	C	C	C	C	A	C	A	A	A	C	C	C	C	C	A	C	C	C	C	C	C	C	C
wsnp_Ku_c7593_13054436	A/C	7A	519171701	-	NA	NA	NA	NA	NA	NA	A	A	C	C	C	C	A	A	C	A	C	C	C	C	C	A	C	C	C	C	A	C	A	A	A	C	C	C	C	C	A	C	C	C	C	C	C	C	C
wsnp_Ex_c7216_12390889	A/C	7A	520904277	+	NA	NA	NA	NA	NA	NA	C	C	C	A	A	A	C	C	A	C	A	A	A	A	A	C	A	A	A	A	C	A	C	C	C	A	A	A	A	C	C	C	C	C	A	C	C	C	A
wsnp_Ex_c7216_12391182	A/C	7A	520904570	+	NA	NA	NA	NA	NA	NA	A	A	C	C	C	C	A	A	C	A	C	C	C	C	C	A	C	C	C	C	A	C	A	A	A	C	C	C	C	C	A	C	C	C	C	C	C	C	C
wsnp_Ex_c7216_12391962	A/C	7A	520905350	+	NA	NA	NA	NA	NA	NA	A	A	C	C	C	C	A	A	C	A	C	C	C	C	C	A	C	C	C	C	A	C	A	A	A	C	C	C	C	C	A	C	C	C	C	C	C	C	C
wsnp_Ra_c9168_15363004	A/C	7A	520905717	+	NA	NA	NA	NA	NA	NA	A	A	C	C	C	C	A	A	C	A	C	C	C	C	C	A	C	C	C	C	A	C	A	A	A	C	C	C	C	C	A	C	C	C	C	C	C	C	C
wsnp_Ex_c18352_27178789	A/C	7A	532473582	-	NA	NA	NA	NA	NA	NA	A	A	A	A	A	A	A	A	A	A	A	A	A	A	A	A	A	A	A	A	A	A	A	A	A	A	A	A	A	A	A	A	A	A	A	A	A	A	A
wsnp_Ex_c18352_27178687	A/C	7A	532473684	-	NA	NA	NA	NA	NA	NA	A	A	C	A	A	A	A	A	A	A	A	A	A	A	A	A	A	A	A	A	A	A	A	A	A	A	C	A	A	C	A	C	C	C	A	C	C	C	A
wsnp_Ku_c17580_26708201	A/C	7A	536509589	-	NA	NA	NA	NA	NA	NA	A	A	A	A	A	A	A	A	A	A	A	A	A	A	A	A	A	A	A	A	A	A	A	A	A	A	C	A	A	A	A	A	A	A	A	A	A	A	A
wsnp_Ex_rep_c67872_66579046	A/C	7A	536516307	+	NA	NA	NA	NA	NA	NA	C	C	C	C	C	C	C	C	C	C	C	C	C	C	C	C	C	C	C	C	C	C	C	C	C	C	C	C	C	C	C	C	C	C	C	C	C	C	C
wsnp_Ex_c27122_36340773	A/C	7A	537059008	+	NA	NA	NA	NA	NA	NA	C	C	C	C	C	C	C	C	C	C	C	C	C	C	C	C	C	C	C	C	C	C	C	C	C	C	A	C	C	C	C	C	C	C	C	C	C	C	C
wsnp_Ex_c27122_36340642	A/C	7A	537059138	+	NA	NA	NA	NA	NA	NA	A	A	A	A	A	A	A	A	A	A	A	A	A	A	A	A	A	A	A	A	A	A	A	A	A	A	C	A	A	A	A	A	A	A	A	A	A	A	A
wsnp_Ra_c1303_2598907	A/C	7A	538782729	-	NA	NA	NA	NA	NA	NA	A	A	A	A	A	A	A	C	A	A	A	A	A	A	A	C	A	A	A	A	A	A	C	A	C	A	C	A	A	C	A	C	A	C	A	A	A	A	A
wsnp_Ex_c4996_8885500	A/C	7A	538782871	+	NA	NA	NA	NA	NA	NA	A	A	A	A	A	A	A	C	A	A	A	A	A	A	A	C	A	A	A	A	A	A	C	A	C	A	C	A	A	C	A	C	A	C	A	A	A	A	A
wsnp_Ex_c13721_21532196	A/C	7A	538784357	+	NA	NA	NA	NA	NA	NA	A	A	A	A	A	A	A	C	A	A	A	A	A	A	A	C	A	A	A	A	A	A	C	A	C	A	C	A	A	C	A	C	A	C	A	A	A	A	A
wsnp_Ra_c18364_27416387	A/C	7A	539544092	+	NA	NA	NA	NA	NA	NA	A	A	C	C	C	A	A	A	C	A	C	C	C	C	C	A	A	A	C	A	A	A	A	A	A	C	A	C	C	A	A	A	C	A	C	C	C	C	C
wsnp_Ku_rep_c110993_94857161	A/C	7A	540879860	-	NA	NA	NA	NA	NA	NA	C	C	A	A	A	A	A	C	A	C	A	A	A	A	A	C	A	A	A	A	A	A	C	A	C	A	A	A	A	A	A	A	A	A	A	A	A	A	A
wsnp_Ex_c7001_12062578	A/C	7A	556170449	-	NA	NA	NA	NA	NA	NA	C	C	A	A	C	C	A	C	A	C	C	A	C	C	C	C	C	C	C	C	A	C	C	C	C	C	C	C	C	C	A	C	A	C	C	A	A	A	C
wsnp_Ex_c39119_46485649	A/C	7A	573437330	-	NA	NA	NA	NA	NA	NA	A	A	C	C	C	C	C	A	A	A	C	C	C	C	C	C	A	C	C	C	C	A	C	A	C	C	A	A	C	A	C	A	C	C	C	C	C	C	C
wsnp_BF293181A_Ta_2_4	A/C	7A	574747073	-	NA	NA	NA	NA	NA	NA	C	C	A	A	A	C	A	C	C	C	A	A	A	C	A	A	C	C	A	C	A	C	C	C	C	C	C	C	A	C	A	C	A	A	A	A	A	A	A
wsnp_Ex_c9982_16429661	A/C	7A	575275101	-	NA	NA	NA	NA	NA	NA	C	C	C	C	C	C	C	C	C	C	C	C	C	A	C	C	C	C	C	C	C	C	A	C	A	A	C	C	C	C	C	C	C	C	C	C	C	C	C
wsnp_Ra_c23285_32795964	A/C	7A	577226320	-	NA	NA	NA	NA	NA	NA	C	C	C	C	C	C	C	C	C	C	C	C	C	A	C	C	C	C	C	C	C	C	A	C	A	A	C	C	C	C	C	C	C	C	C	C	C	C	C
wsnp_Ku_c10202_16937059	A/C	7A	581349501	-	NA	NA	NA	NA	NA	NA	A	A	C	C	C	A	C	C	A	C	C	C	C	A	C	C	A	A	C	A	C	A	A	A	A	A	A	A	C	A	C	A	C	C	C	C	C	C	C
wsnp_BF474379A_Ta_2_1	A/C	7A	581374902	+	NA	NA	NA	NA	NA	NA	C	C	C	C	C	C	C	A	C	A	C	C	C	C	C	C	C	C	C	C	C	C	C	C	C	C	C	C	C	C	C	C	C	C	C	C	C	C	C
wsnp_Ex_c4883_8705816	A/C	7A	582634591	+	NA	NA	NA	NA	NA	NA	C	C	C	C	C	C	C	C	C	C	N	C	N	C	N	N	C	C	N	C	C	C	C	C	C	C	C	A	N	C	C	C	C	N	N	C	C	C	N
wsnp_Ex_c1924_3630249	A/C	7A	582637301	-	NA	NA	NA	NA	NA	NA	C	C	C	C	C	C	C	A	C	A	N	C	N	C	N	N	C	C	N	C	C	C	C	C	C	C	C	A	N	C	C	C	C	N	N	C	C	C	N
wsnp_Ex_c16908_25492390	A/C	7A	586692485	+	NA	NA	NA	NA	NA	NA	A	A	A	A	A	A	A	C	A	C	C	A	C	A	C	C	A	A	C	A	A	A	A	A	A	A	A	C	C	A	A	A	A	C	C	A	A	A	C
wsnp_CAP11_c1761_958064	A/C	7A	589237709	-	NA	NA	NA	NA	NA	NA	A	A	C	C	C	A	C	A	A	A	C	C	C	C	C	C	C	A	C	A	C	C	C	C	C	C	C	A	C	C	C	C	C	C	C	C	C	C	C
wsnp_Ex_c19214_28132186	A/C	7A	593679557	+	NA	NA	NA	NA	NA	NA	C	C	C	C	C	C	C	C	C	C	C	C	C	C	C	C	C	C	C	C	C	C	C	C	C	C	C	A	C	C	C	C	C	C	C	C	C	C	C
wsnp_Ra_c40910_48252997	A/C	7A	595075022	-	NA	NA	NA	NA	NA	NA	A	A	A	A	A	A	A	C	A	C	A	A	A	A	A	A	A	A	A	A	A	A	A	A	A	A	A	C	A	A	A	A	A	A	A	A	A	A	A
wsnp_Ex_c1482_2835665	A/C	7A	596688637	-	NA	NA	NA	NA	NA	NA	A	A	A	A	A	A	A	C	A	C	A	A	A	A	A	A	A	A	A	A	A	A	A	A	A	A	A	C	A	A	A	A	A	A	A	A	A	A	A
wsnp_Ex_c6059_10615895	A/C	7A	596717190	+	NA	NA	NA	NA	NA	NA	C	C	C	C	C	C	C	A	C	A	C	C	C	C	C	C	C	C	C	C	C	C	C	C	C	C	C	A	C	C	C	C	C	C	C	C	C	C	C
wsnp_Ra_c21723_31133033	A/C	7A	598216756	-	NA	NA	NA	NA	NA	NA	C	C	C	C	C	C	C	A	C	A	C	C	C	C	C	C	C	C	C	C	C	C	C	C	C	C	C	A	C	C	C	C	C	C	C	C	C	C	C
wsnp_Ra_c16813_25556454	A/C	7A	598350885	+	NA	NA	NA	NA	NA	NA	A	A	A	A	A	A	A	C	A	C	A	A	A	A	A	A	A	A	A	A	A	A	A	A	A	A	A	C	A	A	A	A	A	A	A	A	A	A	A
wsnp_Ex_c26509_35755018	A/C	7A	608204268	+	NA	NA	NA	NA	NA	NA	C	C	C	C	C	C	C	C	C	C	C	C	C	A	C	C	C	C	C	C	C	C	A	C	C	A	C	C	C	C	C	C	C	C	C	C	C	C	C
wsnp_Ex_c38981_46383475	A/C	7A	608206177	-	NA	NA	NA	NA	NA	NA	C	C	C	C	C	C	C	C	C	C	C	C	C	A	C	C	C	C	C	C	C	C	A	C	C	A	C	C	C	C	C	C	C	C	C	C	C	C	C
wsnp_Ex_c3391_6227311	A/C	7A	608361175	-	NA	NA	NA	NA	NA	NA	C	C	C	C	C	C	C	C	C	C	C	C	C	C	C	C	C	C	C	C	C	C	C	C	C	C	C	A	C	C	C	C	C	C	C	C	C	C	C
wsnp_Ex_c19582_28564743	A/C	7A	608726019	+	NA	NA	NA	NA	NA	NA	A	A	A	A	A	C	A	A	A	A	A	A	C	A	C	A	A	C	C	C	A	A	A	A	A	A	A	C	C	A	A	A	A	C	C	A	A	A	C
wsnp_Ex_c19005_27918129	A/C	7A	608991317	+	NA	NA	NA	NA	NA	NA	A	A	A	A	A	C	A	C	A	C	C	A	C	A	C	C	A	C	C	C	A	A	A	A	C	A	A	C	C	A	A	A	A	C	C	A	A	A	C
wsnp_Ra_c16287_24904962	A/C	7A	610208984	+	NA	NA	NA	NA	NA	NA	C	C	C	C	C	A	C	C	C	C	A	C	A	C	A	A	C	A	A	A	C	C	C	C	C	C	C	A	A	C	C	C	C	A	A	C	C	C	A
wsnp_CAP11_c78_114341	A/C	7A	610930266	-	NA	NA	NA	NA	NA	NA	C	C	C	C	C	A	C	A	C	A	C	C	C	C	C	C	C	A	C	A	C	C	C	C	A	C	C	A	C	C	C	C	C	C	C	C	C	C	C
wsnp_Ex_c38326_45883440	A/C	7A	610934198	-	NA	NA	NA	NA	NA	NA	C	C	C	C	C	A	C	C	C	C	A	C	A	C	A	A	C	C	A	A	C	C	C	C	C	C	C	A	A	C	C	C	C	A	A	C	C	C	A
wsnp_Ex_c11035_17897914	A/C	7A	611494033	-	NA	NA	NA	NA	NA	NA	A	A	A	A	A	A	A	A	A	A	A	A	A	A	A	A	A	A	A	A	A	A	A	C	A	A	C	C	A	C	A	C	A	A	A	A	A	A	A
wsnp_CAP11_c2211_1157166	A/C	7A	612975444	-	NA	NA	NA	NA	NA	NA	A	A	A	A	A	A	A	C	A	C	A	A	A	A	A	A	A	A	A	A	A	A	A	A	C	A	A	C	A	A	A	A	A	A	A	A	A	A	A
wsnp_Ku_c34643_43968242	A/C	7A	613177433	+	NA	NA	NA	NA	NA	NA	C	C	C	C	C	C	C	C	C	C	A	C	C	A	C	A	C	C	C	C	C	C	A	A	C	A	A	C	C	A	C	A	C	C	C	C	C	C	C
wsnp_CAP7_c949_486485	A/C	7A	617577419	-	NA	NA	NA	NA	NA	NA	C	C	C	C	C	C	C	A	C	A	C	C	C	C	C	C	C	C	C	C	C	C	C	C	A	C	C	C	C	C	C	C	C	C	C	C	C	C	C
wsnp_CAP11_c827_513472	A/C	7A	617577499	-	NA	NA	NA	NA	NA	NA	C	C	C	C	C	C	C	A	C	A	C	C	C	C	C	C	C	C	C	C	C	C	C	C	A	C	C	C	C	C	C	C	C	C	C	C	C	C	C
wsnp_Ra_c26491_36054023	A/C	7A	621583006	-	NA	NA	NA	NA	NA	NA	C	C	C	C	C	C	C	C	C	C	C	C	C	A	C	C	C	C	C	C	C	C	C	C	C	A	C	C	C	C	C	C	C	C	C	C	C	C	C
wsnp_Ra_c22201_31650648	A/C	7A	623451466	-	NA	NA	NA	NA	NA	NA	C	C	C	C	C	C	C	A	C	A	A	C	C	C	C	A	C	C	C	C	C	C	C	C	A	C	C	C	C	C	C	C	C	C	C	C	C	C	C
wsnp_Ra_c10878_17788898	A/C	7A	625640668	+	NA	NA	NA	NA	NA	NA	C	C	C	C	C	A	C	A	C	A	A	C	C	C	C	A	C	C	C	A	C	C	A	A	A	C	A	A	C	A	C	A	C	C	C	C	C	C	C
wsnp_Ku_rep_c113718_96236830	A/C	7A	625739619	-	NA	NA	NA	NA	NA	NA	C	C	C	C	C	A	C	C	C	C	C	C	C	C	C	C	C	C	C	A	C	C	A	C	C	C	C	A	C	C	C	C	C	C	C	C	C	C	C
wsnp_Ex_c15341_23592177	A/C	7A	634959295	-	NA	NA	NA	NA	NA	NA	C	C	C	C	C	C	C	A	C	A	C	C	A	C	A	C	C	C	A	C	C	C	C	A	A	C	A	C	C	A	C	A	C	A	C	C	C	C	A
wsnp_JD_c3225_4227048	A/C	7A	636889959	+	NA	NA	NA	NA	NA	NA	C	C	A	A	A	C	A	A	A	A	C	A	A	C	A	C	A	A	A	C	A	A	C	C	A	C	C	C	A	C	A	C	A	A	A	A	A	A	A
wsnp_BM134363A_Ta_2_4	A/C	7A	642023222	-	NA	NA	NA	NA	NA	NA	A	A	C	C	C	A	C	C	C	C	C	C	C	C	C	C	C	C	C	A	C	C	A	C	C	C	C	A	C	C	C	C	C	C	C	C	C	C	C
wsnp_Ra_c42862_49716715	A/C	7A	645028945	+	NA	NA	NA	NA	NA	NA	A	A	A	A	C	C	A	A	A	A	A	A	A	A	A	A	A	A	A	C	A	A	C	A	A	A	A	C	A	A	A	A	A	A	A	A	A	A	A
wsnp_Ra_c8394_14242358	A/C	7A	645082820	+	NA	NA	NA	NA	NA	NA	A	A	A	A	C	C	A	A	A	A	A	A	A	A	A	A	A	A	A	C	A	A	C	A	A	A	A	C	A	A	A	A	A	A	A	A	A	A	A
wsnp_Ra_c8394_14242442	A/C	7A	645082904	-	NA	NA	NA	NA	NA	NA	A	A	A	A	C	C	A	A	C	A	A	A	A	A	A	A	A	A	A	C	A	A	C	A	A	A	A	C	A	A	A	A	A	A	A	A	A	A	A
wsnp_Ku_c1552_3060297	A/C	7A	645945049	-	NA	NA	NA	NA	NA	NA	C	C	C	C	A	A	A	C	C	C	C	C	C	C	C	C	C	A	C	A	C	C	A	C	C	C	C	A	A	C	A	C	C	C	A	C	C	C	C
wsnp_CAP11_c2435_1256981	A/C	7A	655447518	+	NA	NA	NA	NA	NA	NA	A	A	A	A	A	C	A	A	A	A	A	A	A	A	A	A	A	C	A	C	A	A	C	A	A	C	A	C	A	A	A	A	A	A	A	A	A	A	A
wsnp_Ex_c23102_32328852	A/C	7A	659371215	-	NA	NA	NA	NA	NA	NA	C	C	C	C	C	A	C	A	C	A	C	C	A	C	A	C	C	A	A	C	C	C	A	C	A	A	C	A	C	C	C	C	C	A	C	C	C	C	A
wsnp_Ex_c23102_32328851	A/C	7A	659371216	-	NA	NA	NA	NA	NA	NA	C	C	C	C	C	A	C	A	C	A	C	C	A	C	A	C	C	A	A	C	C	C	A	C	A	A	C	A	C	C	C	C	C	A	C	C	C	C	A
wsnp_BQ160404A_Ta_1_1	A/C	7A	660464837	+	NA	NA	NA	NA	NA	NA	C	C	A	C	A	A	C	A	C	A	C	C	C	C	C	C	C	A	C	C	A	C	A	A	A	A	A	A	C	A	C	A	A	A	C	A	C	A	A
wsnp_Ex_c18160_26967211	A/C	7A	661159725	-	NA	NA	NA	NA	NA	NA	C	C	A	C	A	C	C	C	C	C	C	A	C	C	C	C	C	C	C	C	A	C	C	A	C	C	C	C	C	A	C	A	A	C	C	A	A	A	C
wsnp_Ku_c14678_23061894	A/C	7A	671417791	+	NA	NA	NA	NA	NA	NA	A	A	C	A	C	C	C	C	A	C	C	C	C	C	C	A	C	C	C	C	A	C	C	C	C	C	C	C	C	C	C	A	C	C	C	C	C	C	A
wsnp_JD_c20555_18262260	A/C	7A	674276849	-	NA	NA	NA	NA	NA	NA	C	C	A	C	A	C	C	A	C	A	A	C	C	A	A	C	A	A	C	C	C	A	C	C	A	A	A	C	C	A	C	C	A	A	C	A	C	A	C
wsnp_JD_c20555_18262317	A/C	7A	674276906	+	NA	NA	NA	NA	NA	NA	C	C	A	C	A	C	C	A	C	A	A	C	C	A	A	C	A	A	C	C	C	A	C	C	A	A	A	C	C	A	C	C	A	A	C	A	C	A	C
wsnp_Ex_c3611_6599309	A/C	7A	675113202	+	NA	NA	NA	NA	NA	NA	C	C	C	C	C	A	A	C	C	C	C	C	C	C	C	C	C	A	C	A	C	C	A	A	C	A	C	A	A	C	A	C	C	C	A	C	C	C	C
wsnp_CAP7_c1321_664478	A/C	7A	676103728	-	NA	NA	NA	NA	NA	NA	A	A	A	A	C	A	C	C	A	A	A	A	A	C	A	A	C	C	A	C	A	C	A	C	C	A	A	A	C	A	C	A	A	A	C	A	C	A	C
wsnp_CAP7_c1321_664480	A/C	7A	676103730	+	NA	NA	NA	NA	NA	NA	C	C	C	C	A	C	A	A	C	C	C	C	C	A	C	C	A	A	C	A	C	A	C	A	A	C	C	C	A	C	A	C	C	C	A	C	A	C	A
wsnp_CAP7_rep_c5204_2330201	A/C	7A	679757281	+	NA	NA	NA	NA	NA	NA	A	A	A	A	C	A	A	A	A	A	A	A	A	A	A	A	C	A	A	A	A	C	A	A	A	A	A	A	A	A	A	A	A	A	A	C	A	A	A
wsnp_Ex_rep_c108367_91621570	A/C	7A	679955860	+	NA	NA	NA	NA	NA	NA	C	C	C	C	A	C	A	C	C	C	C	C	A	C	C	C	A	A	A	A	C	A	C	C	C	C	C	C	C	C	C	C	C	C	C	A	C	C	A
wsnp_Ex_c27898_37058842	A/C	7A	679958624	-	NA	NA	NA	NA	NA	NA	C	C	C	C	A	C	A	C	C	C	C	C	A	C	C	C	A	A	A	A	C	A	C	C	C	C	C	C	C	C	C	C	C	C	C	A	C	C	A
wsnp_Ex_c17899_26666328	A/C	7A	680341517	-	NA	NA	NA	NA	NA	NA	A	A	A	A	C	A	C	A	A	A	A	A	C	A	C	A	C	C	C	C	A	C	A	A	A	C	A	C	A	A	A	A	A	A	A	C	A	A	C
wsnp_Ex_c6354_11053460	A/C	7A	692340211	+	NA	NA	NA	NA	NA	NA	C	C	C	C	A	C	C	C	C	C	C	C	C	C	A	C	C	A	C	C	C	C	C	C	C	C	C	C	C	C	C	C	C	C	C	C	C	C	C
wsnp_Ra_c35321_43882919	A/C	7A	692880572	+	NA	NA	NA	NA	NA	NA	A	A	A	A	A	A	A	C	A	A	A	A	A	C	A	A	C	C	C	A	C	C	C	A	A	C	A	A	A	A	A	A	A	A	A	A	A	A	A
wsnp_Ex_c3188_5889767	A/C	7A	692880971	+	NA	NA	NA	NA	NA	NA	A	A	A	A	A	A	A	C	A	A	A	A	A	C	A	A	C	C	C	A	C	C	C	A	A	C	A	A	A	A	A	A	A	A	A	A	A	A	A
wsnp_Ex_c22547_31738408	A/C	7A	694546998	-	NA	NA	NA	NA	NA	NA	A	A	A	A	A	A	A	A	A	A	A	A	A	A	C	A	A	C	A	A	A	A	A	A	A	A	A	A	A	A	A	A	A	A	A	A	A	A	A
wsnp_Ex_c9971_16412615	A/C	7A	699296373	+	NA	NA	NA	NA	NA	NA	A	A	C	C	C	A	A	C	A	A	A	C	A	A	C	C	A	A	C	A	C	C	C	C	A	A	A	A	A	C	A	C	A	C	A	A	A	C	A
wsnp_Ex_c9971_16412345	A/C	7A	699296643	-	NA	NA	NA	NA	NA	NA	C	C	A	A	A	C	C	A	C	C	C	A	C	C	A	A	C	C	A	N	A	A	A	A	C	C	C	C	N	A	C	A	C	A	C	C	C	A	N
wsnp_Ex_c9971_16412270	A/C	7A	699296718	+	NA	NA	NA	NA	NA	NA	A	A	C	C	C	C	A	C	A	A	C	C	A	C	C	C	A	A	C	C	C	C	C	C	C	C	A	A	C	C	A	C	A	C	A	A	A	C	C
wsnp_Ex_c9476_15710162	A/C	7A	701640523	+	NA	NA	NA	NA	NA	NA	C	C	C	C	C	C	C	C	C	C	C	C	C	C	C	C	C	C	C	C	C	C	C	C	C	C	C	C	C	C	C	C	C	C	C	C	C	C	C
wsnp_Ex_c1935_3649406	A/C	7A	706905984	+	NA	NA	NA	NA	NA	NA	C	C	C	C	C	C	C	C	C	C	C	C	C	C	C	C	A	C	A	C	C	A	C	C	C	C	C	C	C	C	C	C	C	C	C	C	C	C	C
wsnp_JD_c5861_7018974	A/C	7A	708139129	-	NA	NA	NA	NA	NA	NA	C	C	C	C	C	C	C	C	A	C	C	A	C	C	A	C	A	C	A	A	C	A	C	C	A	C	C	C	A	C	C	A	A	C	A	C	A	C	C
wsnp_Ex_c22020_31194697	A/C	7A	708609016	-	NA	NA	NA	NA	NA	NA	C	C	A	C	C	C	A	C	C	A	N	C	C	C	C	C	C	C	C	C	C	C	C	A	C	C	A	C	C	A	C	C	C	A	C	C	C	A	A
wsnp_CAP11_c393_299341	A/C	7A	709122554	-	NA	NA	NA	NA	NA	NA	C	C	C	C	C	C	C	A	A	C	N	A	C	A	A	C	A	C	A	C	A	A	C	C	C	C	C	C	C	C	C	A	A	C	A	A	A	C	C
wsnp_CAP11_rep_c4346_2050918	A/C	7A	709142555	-	NA	NA	NA	NA	NA	NA	C	C	A	C	C	C	A	C	C	A	N	C	C	C	C	C	C	C	C	C	C	C	C	A	C	C	A	C	C	A	C	C	C	A	C	C	C	A	A
wsnp_CAP11_rep_c4346_2051052	A/C	7A	709142681	-	NA	NA	NA	NA	NA	NA	A	A	A	A	A	A	A	C	C	A	A	C	A	C	C	A	C	A	C	A	C	C	A	A	A	A	A	A	A	A	A	C	C	A	C	C	C	A	A
wsnp_CAP8_rep_c3844_1896355	A/C	7A	709142732	+	NA	NA	NA	NA	NA	NA	A	A	C	A	A	A	C	C	C	C	N	C	A	C	C	A	C	A	C	A	C	C	A	C	A	A	C	A	A	C	A	C	C	C	C	C	C	C	C
wsnp_Ex_c1159_2225596	A/C	7A	713855081	-	NA	NA	NA	NA	NA	NA	C	C	C	C	C	C	C	C	A	C	C	C	A	C	A	A	A	C	A	C	A	A	C	C	A	A	C	C	A	C	A	A	A	C	A	A	A	C	C
wsnp_Ex_c1159_2223749	A/C	7A	713856999	-	NA	NA	NA	NA	NA	NA	C	C	C	C	C	C	C	C	A	C	C	C	A	C	A	A	A	C	A	C	A	A	C	C	A	A	C	C	A	C	A	A	A	C	A	A	A	C	C
wsnp_Ex_c5839_10246915	A/C	7A	717036670	+	NA	NA	NA	NA	NA	NA	C	C	A	A	A	C	A	C	C	A	A	C	C	C	C	C	C	C	C	A	C	C	A	A	C	C	A	C	C	A	C	C	C	A	C	C	C	A	A
wsnp_Ra_c7112_12318340	A/C	7A	717040985	-	NA	NA	NA	NA	NA	NA	C	C	C	A	A	C	C	C	C	C	C	C	C	C	C	C	C	C	C	A	C	C	A	C	C	C	C	C	C	C	C	C	C	C	C	C	C	C	C
wsnp_Ku_c28104_38042857	A/C	7A	724084803	+	NA	NA	NA	NA	NA	NA	A	A	A	C	A	A	A	C	C	A	A	A	A	A	C	C	A	A	C	A	A	C	C	C	C	A	A	A	C	C	C	C	C	A	C	C	C	C	C
wsnp_CAP12_c3166_1482592	A/C	7A	724086221	-	NA	NA	NA	NA	NA	NA	C	C	C	A	C	C	C	A	N	C	C	C	C	C	C	C	C	C	C	C	C	C	C	C	C	C	C	C	A	C	A	A	A	C	A	A	C	C	C
wsnp_CAP11_c639_424134	A/C	7A	724134772	-	NA	NA	NA	NA	NA	NA	C	C	C	A	C	C	C	A	A	C	A	C	C	C	A	A	C	C	A	C	C	A	A	A	A	C	C	C	A	A	A	A	A	C	A	A	A	A	A
wsnp_BE445506A_Ta_2_2	A/C	7A	724135584	+	NA	NA	NA	NA	NA	NA	A	A	A	C	A	A	A	C	C	A	A	A	A	A	C	C	A	A	C	N	A	C	C	C	C	A	A	A	C	C	C	C	C	A	C	C	C	C	C
wsnp_Ku_c16022_24798741	A/C	7A	725927465	-	NA	NA	NA	NA	NA	NA	A	A	C	C	C	C	C	C	C	C	C	C	C	A	C	C	C	C	C	C	C	C	C	A	C	A	C	C	C	A	C	C	C	A	C	A	C	A	A
wsnp_BF483039A_Ta_2_3	A/C	7A	726483403	-	NA	NA	NA	NA	NA	NA	C	C	C	C	A	C	C	C	C	C	C	C	A	C	A	A	A	C	A	C	A	A	C	C	A	C	C	C	C	C	C	C	C	C	C	C	A	C	C
wsnp_BF483039A_Ta_2_1	A/C	7A	726483490	+	NA	NA	NA	NA	NA	NA	C	C	C	C	A	C	C	C	C	C	C	C	A	C	A	A	A	C	A	A	A	A	C	C	A	C	C	C	C	C	C	C	C	C	C	C	A	C	C
wsnp_Ex_c12556_19991276	A/C	7A	726769171	-	NA	NA	NA	NA	NA	NA	N	N	A	A	N	A	A	A	N	A	A	A	N	A	N	N	A	N	C	A	N	A	A	A	A	N	A	A	A	A	A	A	A	A	A	A	A	A	A
wsnp_Ex_c12556_19991329	A/C	7A	726769224	-	NA	NA	NA	NA	NA	NA	N	N	C	C	N	C	C	C	N	C	C	C	N	C	N	N	C	N	A	C	N	C	C	C	C	N	C	C	C	C	C	C	C	C	C	C	C	C	C
wsnp_Ex_c12556_19991708	A/C	7A	726769606	+	NA	NA	NA	NA	NA	NA	N	N	C	C	N	C	C	C	N	C	C	C	N	C	N	N	C	N	A	C	N	C	C	C	C	N	C	C	C	C	C	C	C	C	C	C	C	C	C
wsnp_JD_c19925_17854742	A/C	7A	730433115	+	NA	NA	NA	NA	NA	NA	C	C	A	A	C	A	A	C	A	A	C	C	C	A	C	C	C	C	C	C	C	C	C	A	A	C	A	A	C	A	C	C	C	A	C	A	C	A	A
wsnp_JD_c1285_1848292	A/C	7B	3700371	-	NA	NA	NA	NA	NA	NA	C	C	C	C	C	C	C	C	A	C	C	C	C	C	C	C	C	C	C	C	C	C	C	C	C	C	C	C	C	C	C	C	C	C	C	C	C	C	C
wsnp_Ex_c11658_18773086	A/C	7B	5923044	-	NA	NA	NA	NA	NA	NA	A	A	C	C	A	A	A	C	A	C	C	A	C	A	A	A	A	A	A	A	A	C	A	C	A	C	C	C	C	C	C	A	C	A	A	A	A	A	A
wsnp_Ex_c11658_18773159	A/C	7B	5923117	-	NA	NA	NA	NA	NA	NA	A	A	C	C	A	A	A	C	A	C	C	A	C	C	A	A	C	C	A	A	C	C	C	C	A	C	C	C	C	C	C	C	C	C	C	C	C	C	C
wsnp_CAP11_c589_398835	A/C	7B	6753150	-	NA	NA	NA	NA	NA	NA	A	A	C	A	A	A	A	A	C	A	A	A	A	A	A	A	A	C	A	C	A	A	A	A	A	A	A	A	A	A	A	A	A	A	A	A	A	A	A
wsnp_CAP8_c334_304253	A/C	7B	6753164	-	NA	NA	NA	NA	NA	NA	A	A	C	A	A	A	A	A	C	A	A	A	A	A	A	A	A	C	A	C	A	A	A	A	A	A	A	A	A	A	A	A	A	A	A	A	A	A	A
wsnp_CAP7_c44_26549	A/C	7B	15592659	+	NA	NA	NA	NA	NA	NA	A	A	C	C	C	C	C	C	N	A	C	C	C	C	C	A	C	A	C	C	C	C	C	C	C	A	C	C	C	C	C	A	C	C	A	C	A	C	C
wsnp_CAP8_rep_c3687_1819173	A/C	7B	33883666	+	NA	NA	NA	NA	NA	NA	A	A	A	A	A	A	A	A	A	A	A	A	A	A	A	A	A	A	A	A	A	A	C	A	A	A	A	A	A	A	A	A	A	A	A	A	A	A	A
wsnp_Ex_c9909_16316813	A/C	7B	36489676	-	NA	NA	NA	NA	NA	NA	C	C	A	C	C	C	C	C	C	C	C	C	C	C	C	C	C	C	C	C	C	C	C	C	A	C	C	C	A	C	A	C	C	C	C	C	C	C	C
wsnp_Ex_c10342_16938010	A/C	7B	41525969	+	NA	NA	NA	NA	NA	NA	C	C	C	C	C	C	C	C	C	C	C	C	C	C	A	C	C	C	C	C	C	A	C	C	A	C	C	C	C	C	C	C	C	C	C	C	C	C	C
wsnp_Ex_c11106_18002976	A/C	7B	41543563	-	NA	NA	NA	NA	NA	NA	C	C	C	C	C	C	C	C	C	C	C	C	C	C	A	C	C	C	C	C	C	A	C	C	A	C	C	C	C	C	C	C	C	C	C	C	C	C	C
wsnp_CAP8_rep_c8295_3722232	A/C	7B	42031971	+	NA	NA	NA	NA	NA	NA	C	C	A	A	C	C	A	A	N	C	A	A	A	C	C	C	C	C	C	C	A	C	C	A	C	C	A	A	C	A	C	A	A	A	C	A	A	C	A
wsnp_Ra_rep_c108473_91741819	A/C	7B	43878767	-	NA	NA	NA	NA	NA	NA	C	C	C	A	C	C	A	A	N	C	C	A	A	C	C	C	C	C	C	C	A	C	C	C	C	C	A	A	C	C	C	A	A	A	C	N	A	C	C
wsnp_Ex_c44814_50770533	A/C	7B	43879371	-	NA	NA	NA	NA	NA	NA	C	C	C	A	C	C	A	A	N	C	C	A	A	C	C	C	C	C	C	C	A	C	C	C	C	C	A	A	C	C	C	A	A	A	C	N	A	C	C
wsnp_Ku_rep_c102842_89723861	A/C	7B	43880943	+	NA	NA	NA	NA	NA	NA	A	A	A	A	A	A	A	A	A	A	A	A	A	A	A	A	A	A	A	A	A	A	A	A	A	A	A	A	A	A	A	A	A	A	C	A	A	A	A
wsnp_Ex_c35742_43830556	A/C	7B	47741140	-	NA	NA	NA	NA	NA	NA	A	A	A	A	A	A	A	A	A	A	A	A	A	A	A	A	A	A	A	A	A	A	N	A	A	N	A	A	A	A	A	A	A	A	A	A	C	A	A
wsnp_Ex_c4827_8612538	A/C	7B	48188384	-	NA	NA	NA	NA	NA	NA	C	C	C	C	C	C	C	C	C	C	C	C	C	C	C	C	C	C	C	C	C	C	C	C	C	C	C	C	C	C	C	C	C	C	C	C	C	C	C
wsnp_Ex_c36325_44308589	A/C	7B	53646172	+	NA	NA	NA	NA	NA	NA	C	C	C	A	C	C	A	C	N	C	C	A	A	C	C	A	A	C	C	C	A	C	C	C	C	C	A	A	C	C	C	A	A	A	C	A	A	A	C
wsnp_Ex_c3501_6408181	A/C	7B	58249132	-	NA	NA	NA	NA	NA	NA	A	A	A	C	A	A	C	A	N	A	A	C	C	A	A	C	C	A	A	A	C	C	A	A	A	A	C	C	A	A	A	C	C	C	A	C	C	C	A
wsnp_Ku_c665_1371448	A/C	7B	58727883	+	NA	NA	NA	NA	NA	NA	A	A	C	A	A	A	A	A	A	A	A	A	A	A	C	A	A	A	A	A	A	A	C	C	C	A	A	A	A	C	A	A	A	A	C	A	C	A	C
wsnp_BF485380B_Ta_2_1	A/C	7B	59605793	-	NA	NA	NA	NA	NA	NA	A	A	C	A	A	A	A	A	N	A	A	A	A	A	A	A	A	C	A	C	A	A	C	C	A	A	A	A	A	C	A	A	A	A	C	C	C	A	C
wsnp_Ku_c46846_53470970	A/C	7B	65661908	+	NA	NA	NA	NA	NA	NA	C	C	C	C	C	C	C	C	C	C	C	C	C	C	C	C	C	C	C	C	C	C	C	C	C	C	C	C	C	C	C	C	C	C	C	C	C	C	C
wsnp_be496863B_Ta_2_2	A/C	7B	68346330	-	NA	NA	NA	NA	NA	NA	A	A	C	C	A	C	C	A	C	A	A	C	C	A	C	C	C	A	A	C	C	C	C	C	C	A	C	C	A	C	A	C	C	C	C	C	C	C	C
wsnp_BF474552B_Ta_1_1	A/C	7B	68346330	-	NA	NA	NA	NA	NA	NA	A	A	C	C	A	C	C	A	C	A	A	C	C	A	C	C	C	A	A	C	C	C	C	C	C	A	C	C	A	C	A	C	C	C	C	C	C	C	C
wsnp_BF200891B_Ta_2_1	A/C	7B	97307919	-	NA	NA	NA	NA	NA	NA	A	A	A	A	A	A	N	A	A	A	A	A	A	A	A	A	A	C	A	A	A	A	A	C	A	A	A	A	A	C	A	C	A	A	A	C	A	A	C
wsnp_Ex_c908_1754208	A/C	7B	111904034	-	NA	NA	NA	NA	NA	NA	C	C	C	C	C	A	C	C	C	C	C	C	C	C	C	C	C	C	A	C	C	A	C	C	C	C	C	A	C	C	C	C	C	C	A	A	A	A	C
wsnp_Ex_c204_400545	A/C	7B	113204471	-	NA	NA	NA	NA	NA	NA	A	A	A	A	C	C	A	A	A	A	A	A	A	A	A	A	A	A	C	A	A	C	A	A	A	A	A	C	A	A	A	A	A	A	C	C	C	C	A
wsnp_Ex_rep_c66351_64532511	A/C	7B	129549428	+	NA	NA	NA	NA	NA	NA	A	A	A	A	A	A	A	A	A	A	A	A	A	A	A	A	A	A	C	A	A	C	A	A	A	A	A	C	A	A	A	A	A	A	C	C	A	C	A
wsnp_CAP8_c3593_1773371	A/C	7B	136314718	-	NA	NA	NA	NA	NA	NA	C	C	C	C	C	C	C	C	C	C	C	C	C	C	C	C	C	C	C	C	C	C	C	C	C	C	C	C	C	C	C	C	C	C	C	C	C	C	C
wsnp_Ex_c11860_19030807	A/C	7B	138725473	+	NA	NA	NA	NA	NA	NA	A	A	C	C	C	C	A	A	C	A	A	C	C	C	A	C	C	A	C	A	A	C	A	A	A	A	C	A	C	A	C	A	A	C	A	A	A	C	A
wsnp_Ex_c18800_27681277	A/C	7B	153423779	-	NA	NA	NA	NA	NA	NA	C	C	C	A	C	A	C	C	A	C	A	A	A	C	C	A	C	A	A	C	C	A	C	A	C	C	C	C	A	A	A	A	A	A	C	A	A	A	A
wsnp_Ex_c1790_3378771	A/C	7B	166774568	+	NA	NA	NA	NA	NA	NA	A	A	C	A	C	A	N	C	A	A	A	A	A	C	C	A	C	A	A	C	C	A	C	A	C	C	C	A	A	A	A	A	A	A	C	A	A	A	A
wsnp_Ex_c14248_22204549	A/C	7B	169469340	-	NA	NA	NA	NA	NA	NA	A	A	C	A	C	A	N	C	A	A	A	A	A	C	C	A	C	A	A	C	C	A	C	A	C	C	C	A	A	A	A	A	A	A	C	A	A	A	A
wsnp_Ku_c10939_17975681	A/C	7B	173061221	+	NA	NA	NA	NA	NA	NA	C	C	A	C	A	C	N	A	C	C	C	C	C	A	A	C	A	C	C	A	A	C	A	C	A	A	A	C	C	C	C	C	C	C	A	C	C	C	C
wsnp_Ku_c47983_54292296	A/C	7B	184198381	-	NA	NA	NA	NA	NA	NA	A	A	A	A	A	A	A	A	A	A	A	A	A	A	A	A	A	A	A	A	A	A	A	A	A	A	A	A	A	A	A	A	A	A	A	A	A	A	A
wsnp_Ku_c44362_51657973	A/C	7B	221971008	+	NA	NA	NA	NA	NA	NA	C	C	C	C	C	C	C	C	A	C	C	C	C	C	C	C	C	C	C	C	C	C	C	C	C	C	C	C	C	C	C	C	C	C	C	C	C	C	C
wsnp_Ku_c18780_28136150	A/C	7B	223608583	+	NA	NA	NA	NA	NA	NA	C	C	C	C	A	A	A	A	A	C	C	C	C	C	A	C	C	C	C	A	A	A	A	C	A	A	C	C	A	C	C	C	C	C	A	A	C	A	C
wsnp_CAP11_c203_195421	A/C	7B	232748664	+	NA	NA	NA	NA	NA	NA	A	A	A	A	C	C	N	C	N	A	A	A	A	A	C	A	A	A	A	C	C	C	C	A	C	C	A	A	C	A	A	A	A	A	C	C	A	C	A
wsnp_Ku_c19034_28452132	A/C	7B	246264560	+	NA	NA	NA	NA	NA	NA	C	C	C	C	C	C	C	C	C	C	C	C	C	C	C	C	C	C	C	C	C	C	C	C	C	C	C	C	C	C	C	C	C	C	C	C	C	C	C
wsnp_RFL_Contig1735_856501	A/C	7B	264064131	+	NA	NA	NA	NA	NA	NA	C	C	C	C	C	C	C	C	C	C	C	C	C	C	C	C	C	C	C	C	C	C	C	C	C	C	C	C	C	C	C	C	C	C	C	C	C	C	C
wsnp_CAP11_rep_c6622_3044459	A/C	7B	328802295	+	NA	NA	NA	NA	NA	NA	C	C	C	A	C	A	C	C	A	C	A	A	A	C	C	A	C	A	A	C	C	A	C	A	C	C	C	C	A	A	A	A	A	A	C	A	A	A	A
wsnp_BE498662B_Ta_2_1	A/C	7B	332160576	-	NA	NA	NA	NA	NA	NA	C	C	C	C	C	C	C	C	N	C	C	C	C	C	C	C	C	C	C	C	C	C	C	C	C	C	C	C	C	C	C	C	C	C	C	A	C	C	C
wsnp_BE498662B_Ta_2_5	A/C	7B	332161682	+	NA	NA	NA	NA	NA	NA	C	C	C	A	C	A	C	C	N	C	A	A	A	C	C	A	C	A	A	C	C	A	C	A	C	C	C	C	A	A	A	A	A	A	C	C	A	A	A
wsnp_Ex_c1508_2881921	A/C	7B	392031609	-	NA	NA	NA	NA	NA	NA	C	C	C	C	C	C	C	C	C	C	C	C	C	C	C	C	C	C	C	C	C	C	C	C	C	C	C	C	C	C	C	C	C	C	C	C	C	C	C
wsnp_CAP11_c2255_1176515	A/C	7B	428095888	+	NA	NA	NA	NA	NA	NA	C	C	C	C	C	C	C	C	C	C	C	C	C	C	C	C	C	C	C	C	C	C	C	C	C	C	C	C	C	C	C	C	C	C	C	C	C	C	C
wsnp_Ex_c5830_10233776	A/C	7B	435815231	-	NA	NA	NA	NA	NA	NA	C	C	C	C	C	A	C	C	C	C	C	C	C	C	C	C	C	C	C	C	C	C	C	C	C	C	C	C	C	C	C	C	C	C	C	C	C	C	C
wsnp_be490149B_Ta_1_1	A/C	7B	436210313	+	NA	NA	NA	NA	NA	NA	C	C	C	C	C	C	C	C	C	C	C	C	C	C	C	C	C	C	C	C	C	C	C	C	C	C	C	C	A	C	C	C	C	C	C	C	C	C	C
wsnp_CD454314B_Ta_2_1	A/C	7B	451077599	-	NA	NA	NA	NA	NA	NA	C	C	C	C	A	A	C	C	C	C	C	C	C	C	C	C	C	C	C	C	C	C	C	C	C	C	C	A	A	C	C	C	C	C	C	C	C	C	C
wsnp_be442619B_Ta_2_1	A/C	7B	457383441	+	NA	NA	NA	NA	NA	NA	A	A	A	A	A	A	A	A	A	A	A	A	A	A	A	A	A	A	A	A	A	A	A	A	A	A	A	A	A	A	A	A	A	A	A	A	A	A	A
wsnp_JG_c126_94990	A/C	7B	457384026	+	NA	NA	NA	NA	NA	NA	C	C	C	C	A	C	C	C	C	C	C	C	C	C	C	C	C	C	C	C	C	C	C	C	C	C	C	A	A	C	C	C	C	C	C	C	C	C	C
wsnp_JD_rep_c65181_41511534	A/C	7B	457403624	-	NA	NA	NA	NA	NA	NA	A	A	A	A	C	A	A	A	A	A	A	A	A	A	A	A	A	A	A	A	A	A	A	A	A	A	A	C	C	A	A	A	A	A	A	A	A	A	A
wsnp_BE398417B_Ta_2_1	A/C	7B	470519141	-	NA	NA	NA	NA	NA	NA	A	A	A	A	A	A	A	A	A	A	A	A	A	A	A	A	A	A	A	A	A	A	A	A	A	A	A	A	A	A	A	A	A	A	A	A	A	A	A
wsnp_BE443010B_Ta_2_2	A/C	7B	518919253	+	NA	NA	NA	NA	NA	NA	C	C	C	C	C	C	C	C	C	A	A	A	C	C	C	C	C	C	C	C	C	C	C	C	C	C	C	C	C	C	C	C	C	C	C	C	C	C	C
wsnp_BF293181B_Ta_2_1	A/C	7B	535502062	+	NA	NA	NA	NA	NA	NA	A	A	A	A	A	A	A	A	A	A	A	A	A	A	A	A	A	A	A	A	A	A	A	A	A	A	A	A	A	A	A	A	A	A	A	A	A	A	A
wsnp_Ex_c106_217340	A/C	7B	538869093	-	NA	NA	NA	NA	NA	NA	A	A	A	A	A	A	A	A	A	A	A	A	A	A	A	A	A	A	A	A	A	A	A	A	A	A	A	A	A	A	A	A	A	A	A	A	A	A	A
wsnp_BQ171683B_Ta_2_1	A/C	7B	540063166	+	NA	NA	NA	NA	NA	NA	C	C	A	A	A	A	C	A	A	C	C	C	C	C	A	C	A	C	A	A	C	A	A	A	A	A	C	A	A	A	A	A	A	A	A	C	A	C	A
wsnp_BE406148B_Ta_1_1	A/C	7B	553631519	-	NA	NA	NA	NA	NA	NA	C	C	A	A	A	C	C	A	A	A	A	A	A	C	C	A	A	A	C	A	A	A	A	A	A	A	C	A	A	A	A	A	A	A	A	C	A	A	A
wsnp_Ex_c38711_46173464	A/C	7B	561076253	-	NA	NA	NA	NA	NA	NA	A	A	C	C	C	A	A	C	C	C	C	C	C	A	C	C	C	C	C	C	C	C	C	C	C	C	A	C	C	C	C	C	C	A	C	A	A	C	C
wsnp_CAP11_rep_c4027_1902057	A/C	7B	562992042	+	NA	NA	NA	NA	NA	NA	C	C	A	A	A	C	C	A	A	A	A	A	A	C	A	A	A	A	A	A	A	A	A	A	A	A	C	A	A	A	A	A	A	C	A	C	C	A	A
wsnp_Ex_c33461_41946109	A/C	7B	565056259	+	NA	NA	NA	NA	NA	NA	C	C	C	A	C	C	C	A	A	C	C	C	C	C	C	C	A	C	C	A	C	A	C	A	A	A	C	A	A	A	A	A	A	C	A	C	C	C	A
wsnp_Ex_c11003_17857272	A/C	7B	565741852	+	NA	NA	NA	NA	NA	NA	C	C	A	A	A	C	C	A	A	A	A	A	A	C	A	A	A	A	A	A	A	A	A	A	A	A	C	A	A	A	A	A	A	C	A	C	C	A	A
wsnp_Ex_c11003_17857759	A/C	7B	565742453	+	NA	NA	NA	NA	NA	NA	A	A	C	C	C	A	A	C	C	C	C	C	C	A	C	C	C	C	C	C	C	C	C	C	C	C	A	C	C	C	C	C	C	A	C	A	A	C	C
wsnp_Ex_c14979_23133851	A/C	7B	566480077	+	NA	NA	NA	NA	NA	NA	C	C	A	A	A	N	C	A	A	A	A	A	A	C	A	A	A	A	A	A	A	A	A	A	A	A	C	A	A	A	A	A	A	A	A	C	A	A	A
wsnp_BF483648B_Ta_2_1	A/C	7B	569955698	-	NA	NA	NA	NA	NA	NA	A	A	A	A	A	A	A	A	A	A	A	A	A	A	A	A	A	A	A	A	A	A	A	A	A	A	A	A	A	A	A	A	A	C	A	A	C	A	A
wsnp_Ex_c15458_23737002	A/C	7B	570459111	+	NA	NA	NA	NA	NA	NA	A	A	A	A	A	A	A	A	A	A	A	A	A	A	A	A	A	A	A	A	A	A	A	A	A	A	A	A	A	A	A	A	A	C	A	A	C	A	A
wsnp_Ku_c21412_31166369	A/C	7B	570906167	+	NA	NA	NA	NA	NA	NA	C	C	C	C	C	C	C	C	C	C	C	C	C	C	C	C	C	C	C	C	C	C	C	C	C	C	C	C	C	C	C	C	C	A	C	C	A	C	C
wsnp_Ex_c421_832555	A/C	7B	572416653	+	NA	NA	NA	NA	NA	NA	C	C	C	C	C	C	C	C	C	C	C	C	C	C	C	C	C	C	C	C	C	C	C	C	C	C	C	C	C	C	C	C	C	C	C	C	C	C	C
wsnp_Ex_c27323_36528037	A/C	7B	573923712	-	NA	NA	NA	NA	NA	NA	C	C	C	C	C	C	C	C	C	C	C	C	C	C	C	C	C	C	C	C	C	C	C	C	C	C	C	C	C	C	C	C	C	C	C	C	C	C	C
wsnp_BE494482B_Ta_2_1	A/C	7B	602939581	-	NA	NA	NA	NA	NA	NA	A	A	A	A	A	A	A	A	A	A	A	A	A	A	A	A	A	A	A	A	A	A	A	A	A	A	A	A	A	A	A	A	A	A	A	A	A	A	A
wsnp_BF291608B_Ta_2_2	A/C	7B	614220416	+	NA	NA	NA	NA	NA	NA	A	A	A	A	A	A	A	A	A	A	A	A	A	A	A	A	A	A	A	A	A	A	A	A	A	A	A	A	A	A	A	A	A	A	A	A	A	A	A
wsnp_BF291608B_Ta_2_1	A/C	7B	614220466	+	NA	NA	NA	NA	NA	NA	A	A	A	A	A	A	A	A	A	A	A	A	A	A	A	A	A	A	A	A	A	A	A	A	A	A	A	A	A	A	A	A	A	A	A	A	A	A	A
wsnp_BF292987B_Td_2_1	A/C	7B	621919347	+	NA	NA	NA	NA	NA	NA	C	C	C	C	C	C	C	C	C	C	C	C	C	C	C	C	C	C	C	C	C	C	C	C	C	C	C	C	C	C	C	C	C	C	C	C	C	C	C
wsnp_Ex_c10550_17231658	A/C	7B	626068562	+	NA	NA	NA	NA	NA	NA	C	C	A	C	C	C	C	C	A	C	C	C	A	C	C	A	C	C	A	C	C	C	C	C	A	C	C	C	A	C	A	C	C	C	A	A	C	C	C
wsnp_Ex_c10550_17231294	A/C	7B	626068901	+	NA	NA	NA	NA	NA	NA	C	C	C	C	C	C	C	C	C	C	C	C	C	C	C	C	C	C	C	C	C	C	C	C	C	C	C	C	C	C	C	C	C	C	C	C	C	C	C
wsnp_Ku_c17161_26193672	A/C	7B	627300016	+	NA	NA	NA	NA	NA	NA	A	A	C	A	A	A	A	A	C	A	A	A	C	A	A	C	A	A	C	A	A	A	A	A	A	A	A	A	A	A	C	A	A	A	A	C	A	A	A
wsnp_BQ160404B_Ta_2_2	A/C	7B	628453559	-	NA	NA	NA	NA	NA	NA	A	A	A	C	C	A	A	C	A	A	A	A	A	A	C	A	A	C	A	C	A	A	C	A	C	C	A	A	C	A	A	A	A	A	C	A	A	A	A
wsnp_Ex_c10500_17163956	A/C	7B	644436775	-	NA	NA	NA	NA	NA	NA	C	C	C	C	C	C	C	A	C	C	C	C	A	C	A	A	C	C	A	C	C	C	A	C	C	C	C	C	C	C	C	C	C	C	C	C	C	C	C
wsnp_Ku_c854_1768346	A/C	7B	644438753	+	NA	NA	NA	NA	NA	NA	C	C	C	C	C	C	C	A	C	C	C	C	A	C	A	A	C	C	A	C	C	C	A	C	C	C	C	C	C	C	C	C	C	C	C	C	C	C	C
wsnp_Ex_c3309_6096114	A/C	7B	644438801	-	NA	NA	NA	NA	NA	NA	C	C	C	C	C	C	C	A	C	C	C	C	A	C	A	A	C	C	A	A	C	C	A	C	C	A	C	C	C	C	C	C	C	C	C	A	C	C	C
wsnp_Ku_c854_1768062	A/C	7B	644439037	-	NA	NA	NA	NA	NA	NA	C	C	C	C	C	C	C	A	C	C	C	C	A	C	A	A	C	C	A	C	C	C	A	C	C	C	C	C	C	C	C	C	C	C	C	C	C	C	C
wsnp_Ku_c16295_25148628	A/C	7B	645123601	-	NA	NA	NA	NA	NA	NA	A	A	A	C	A	A	A	C	A	A	A	A	C	A	C	C	A	A	C	C	A	A	C	A	A	C	A	A	A	A	A	A	A	A	A	C	A	A	A
wsnp_Ex_c10193_16730348	A/C	7B	648926328	-	NA	NA	NA	NA	NA	NA	C	C	C	N	C	C	C	C	A	C	C	C	C	C	C	C	C	C	C	C	C	C	C	C	A	C	C	C	A	C	A	C	C	C	A	C	C	C	C
wsnp_Ex_c10193_16730126	A/C	7B	648926550	+	NA	NA	NA	NA	NA	NA	C	C	C	C	C	C	C	C	A	C	C	C	C	C	C	C	C	C	C	C	C	C	C	C	A	C	C	C	A	C	A	C	C	C	A	C	C	C	C
wsnp_Ex_c22955_32173776	A/C	7B	650130699	+	NA	NA	NA	NA	NA	NA	A	A	A	C	A	A	A	C	C	A	A	A	C	A	C	C	A	A	C	C	A	A	C	A	C	C	A	A	C	A	C	A	A	A	C	A	A	A	A
wsnp_BE605194B_Ta_2_1	A/C	7B	657872679	+	NA	NA	NA	NA	NA	NA	A	A	A	A	A	A	C	C	C	A	A	A	C	A	C	C	A	A	C	C	A	A	C	A	C	C	A	A	C	A	C	A	A	A	C	C	A	A	A
wsnp_BG262287B_Td_2_5	A/C	7B	659245204	-	NA	NA	NA	NA	NA	NA	A	A	A	A	A	A	A	A	A	A	A	A	A	A	A	A	A	A	A	A	A	A	A	A	A	A	A	A	A	A	A	A	A	A	A	A	A	A	A
wsnp_RFL_Contig3817_4141066	A/C	7B	660650094	-	NA	NA	NA	NA	NA	NA	C	C	C	C	C	C	C	C	C	C	C	C	C	C	C	C	C	C	C	C	C	C	C	C	C	C	C	C	C	C	C	C	C	C	C	C	C	C	C
wsnp_Ex_rep_c104090_88891443	A/C	7B	687593381	-	NA	NA	NA	NA	NA	NA	C	C	A	C	A	C	A	C	C	C	C	A	A	C	A	C	A	A	A	A	A	A	C	C	A	A	C	C	C	C	C	A	A	C	C	A	A	C	C
wsnp_Ex_rep_c105131_89643770	A/C	7B	687595782	-	NA	NA	NA	NA	NA	NA	C	C	A	C	A	C	A	C	C	C	C	A	A	C	A	C	A	A	A	A	A	A	C	C	A	A	C	C	C	C	C	A	A	C	C	A	A	C	C
wsnp_BE443521B_Ta_2_1	A/C	7B	699923621	-	NA	NA	NA	NA	NA	NA	A	A	A	A	A	A	A	A	A	A	A	A	A	A	A	A	A	C	A	A	A	A	A	A	A	A	A	A	A	A	A	A	A	A	A	A	A	A	A
wsnp_Ex_c9017_15025720	A/C	7B	700818624	+	NA	NA	NA	NA	NA	NA	A	A	A	A	A	A	A	A	A	A	A	A	A	A	A	A	A	A	A	A	A	A	A	A	A	A	A	A	A	A	A	A	A	A	A	A	A	A	A
wsnp_Ex_c1721_3261986	A/C	7B	701172376	+	NA	NA	NA	NA	NA	NA	C	C	C	C	C	A	A	A	C	C	C	C	C	C	C	C	C	C	C	C	C	C	C	C	C	C	C	C	C	C	C	C	C	C	C	C	C	C	C
wsnp_JD_rep_c48755_32989025	A/C	7B	701186186	+	NA	NA	NA	NA	NA	NA	C	C	C	C	C	A	A	A	C	C	C	C	C	C	C	C	C	C	C	C	C	C	A	C	C	C	C	C	C	C	C	C	C	C	C	C	C	C	C
wsnp_Ex_c7934_13467460	A/C	7B	701186266	+	NA	NA	NA	NA	NA	NA	C	C	A	C	C	A	A	A	C	C	C	C	C	C	C	C	C	C	C	C	C	C	A	A	C	A	C	C	C	A	A	C	C	A	A	C	A	A	A
wsnp_Ex_c5268_9320618	A/C	7B	702324271	-	NA	NA	NA	NA	NA	NA	C	C	C	C	C	C	C	C	C	C	A	C	C	A	C	C	C	C	C	C	C	C	A	C	A	C	C	C	A	C	C	C	C	C	C	C	C	C	C
wsnp_Ex_c323_629581	A/C	7B	703705216	-	NA	NA	NA	NA	NA	NA	N	N	C	C	C	C	C	C	C	N	C	C	C	A	C	N	C	C	C	N	C	C	N	C	A	C	N	C	A	C	C	N	N	C	C	N	C	C	C
wsnp_Ex_c323_629461	A/C	7B	703705327	+	NA	NA	NA	NA	NA	NA	N	N	C	C	C	C	C	C	A	N	C	A	A	C	A	N	A	C	A	N	A	C	N	C	C	A	N	A	C	C	C	N	N	C	C	N	C	C	C
wsnp_Ex_c351_689415	A/C	7B	706809022	+	NA	NA	NA	NA	NA	NA	C	C	A	C	A	C	C	C	A	C	C	C	C	C	C	A	C	C	C	C	C	A	A	A	A	C	C	C	A	A	C	A	C	A	A	C	C	A	A
wsnp_Ku_c707_1465395	A/C	7B	706810104	+	NA	NA	NA	NA	NA	NA	C	C	C	C	C	C	C	C	C	C	C	N	N	C	N	C	C	C	N	C	N	C	C	C	C	C	C	C	C	C	C	C	C	C	C	C	C	C	C
wsnp_Ku_c707_1465779	A/C	7B	706810488	-	NA	NA	NA	NA	NA	NA	A	A	C	A	C	A	A	A	C	A	A	A	A	A	A	C	A	A	A	A	A	C	C	C	C	A	A	A	C	C	A	C	A	C	C	A	A	C	C
wsnp_Ex_c3738_6809767	A/C	7B	706814650	+	NA	NA	NA	NA	NA	NA	C	C	A	C	A	C	C	C	A	C	C	N	N	C	N	A	C	C	N	C	N	A	A	A	A	C	C	C	A	A	C	A	C	A	A	C	C	A	A
wsnp_Ex_c2365_4431185	A/C	7B	706815363	-	NA	NA	NA	NA	NA	NA	C	C	A	C	C	C	C	C	A	C	C	C	C	C	C	C	C	C	C	C	C	C	A	C	A	C	C	C	A	C	C	C	C	A	C	C	C	A	C
wsnp_Ex_c2365_4431737	A/C	7B	706816273	-	NA	NA	NA	NA	NA	NA	A	A	C	A	A	A	A	A	C	A	A	C	C	A	C	A	A	A	C	A	C	A	C	A	A	A	A	A	A	A	A	A	A	C	A	A	A	C	A
wsnp_Ra_c2479_4759322	A/C	7B	706816384	+	NA	NA	NA	NA	NA	NA	A	A	C	A	A	A	A	A	C	A	A	A	A	A	A	A	A	A	A	A	A	A	C	A	A	A	A	A	A	A	A	A	A	C	A	A	A	C	A
wsnp_Ex_c6961_11997446	A/C	7B	708115904	-	NA	NA	NA	NA	NA	NA	A	A	A	A	A	A	A	A	A	A	A	C	A	A	C	A	A	A	C	A	C	A	A	A	A	A	A	A	A	A	A	A	A	A	A	A	A	A	A
wsnp_Ex_c9179_15264221	A/C	7B	725385135	+	NA	NA	NA	NA	NA	NA	A	A	A	A	C	A	A	A	A	A	A	A	A	A	A	A	A	A	A	A	A	A	A	A	A	A	A	A	A	A	A	A	A	A	A	A	A	A	A
wsnp_Ex_c4484_8065800	A/C	7B	727635093	-	NA	NA	NA	NA	NA	NA	C	C	C	C	A	C	C	C	C	C	C	C	C	C	C	C	C	C	C	C	C	C	C	C	C	C	C	C	C	C	C	C	C	C	C	C	C	C	C
wsnp_CAP7_c172_96407	A/C	7B	727635103	+	NA	NA	NA	NA	NA	NA	C	C	N	C	C	C	C	C	N	C	N	A	N	N	N	C	C	A	A	C	A	C	A	A	N	C	C	C	A	A	A	A	C	A	N	A	N	C	A
wsnp_BE445506B_Ta_2_4	A/C	7B	730179223	+	NA	NA	NA	NA	NA	NA	A	A	C	A	A	A	A	A	C	A	C	A	C	C	C	A	A	A	C	A	A	A	A	A	C	A	A	A	A	A	A	A	A	A	A	A	A	A	A
wsnp_BE445506B_Ta_2_2	A/C	7B	730179697	+	NA	NA	NA	NA	NA	NA	C	C	C	C	C	C	C	C	C	C	C	C	C	C	C	C	C	C	C	C	C	C	C	C	C	C	C	C	C	C	C	C	C	C	N	C	C	C	C
wsnp_Ex_c32905_41484359	A/C	7B	732651081	+	NA	NA	NA	NA	NA	NA	A	A	A	C	A	C	C	C	A	A	A	A	C	A	A	A	C	A	C	A	A	C	A	C	A	A	A	C	A	C	A	C	C	C	A	A	A	C	C
wsnp_CAP11_rep_c4009_1892626	A/C	7D	7446590	-	NA	NA	NA	NA	NA	NA	A	A	A	A	A	C	C	A	A	A	C	C	A	A	C	C	A	A	A	A	A	A	A	C	A	A	A	A	C	C	C	C	C	C	C	A	A	C	C
wsnp_Ex_c410_808635	A/C	7D	9310405	-	NA	NA	NA	NA	NA	NA	A	A	A	A	A	C	C	A	A	A	C	C	C	A	C	C	A	C	A	A	A	A	A	C	A	A	A	A	C	C	C	C	C	C	A	A	A	C	C
wsnp_Ex_c41073_47987034	A/C	7D	58740596	+	NA	NA	NA	NA	NA	NA	C	C	A	C	A	C	C	C	C	C	A	A	A	C	A	C	C	C	A	A	C	C	A	C	A	A	C	A	C	C	C	A	A	A	A	C	C	A	A
wsnp_BE490643D_Ta_2_1	A/C	7D	90853181	-	NA	NA	NA	NA	NA	NA	C	C	C	C	C	C	C	C	C	C	C	C	C	C	C	C	C	C	C	C	C	C	C	C	C	C	C	C	C	C	C	C	C	A	C	C	C	C	C
wsnp_Ex_rep_c67369_65941066	A/C	7D	90853181	-	NA	NA	NA	NA	NA	NA	C	C	C	C	C	C	C	C	C	C	C	C	C	C	C	C	C	C	C	C	C	C	C	C	C	C	C	C	C	C	C	C	C	A	C	C	C	C	C
wsnp_Ra_c2930_5550871	A/C	7D	101580896	+	NA	NA	NA	NA	NA	NA	C	C	C	C	C	C	C	C	A	C	C	C	C	A	C	C	C	C	C	C	A	C	C	C	C	C	C	A	C	C	C	C	A	C	C	C	A	C	A
wsnp_Ra_c2930_5550811	A/C	7D	101580956	-	NA	NA	NA	NA	NA	NA	C	C	C	C	C	C	C	C	A	C	C	C	C	A	C	C	C	C	C	C	A	C	C	C	C	C	C	A	C	C	C	C	A	C	C	C	A	C	A
wsnp_Ex_c20320_29383285	A/C	7D	104574922	+	NA	NA	NA	NA	NA	NA	C	C	C	C	C	C	C	C	C	C	C	C	C	C	C	C	C	C	C	C	C	C	C	C	C	C	C	C	C	C	C	C	C	C	C	C	C	C	C
wsnp_BE495325D_Ta_1_1	A/C	7D	110579687	+	NA	NA	NA	NA	NA	NA	C	C	C	C	C	C	C	C	C	C	C	C	C	C	C	C	C	C	C	C	C	C	C	C	C	C	C	C	C	C	C	C	C	C	C	C	C	C	C
wsnp_Ex_c43083_49499652	A/C	7D	112322600	-	NA	NA	NA	NA	NA	NA	C	C	C	C	A	A	A	A	C	C	A	A	C	C	C	A	A	A	C	A	C	A	A	C	C	A	C	C	A	A	A	A	C	A	A	A	C	A	C
wsnp_JG_c438_285538	A/C	7D	188318802	+	NA	NA	NA	NA	NA	NA	C	C	C	C	C	C	C	C	C	C	C	C	C	A	C	C	C	C	C	C	C	C	C	C	C	C	C	C	C	C	C	C	C	C	C	C	C	C	C
wsnp_Ex_c14009_21899923	A/C	7D	250681776	-	NA	NA	NA	NA	NA	NA	C	C	C	C	C	C	C	C	C	C	A	C	C	C	C	C	C	C	C	C	C	C	C	C	C	C	C	C	C	C	C	C	C	C	C	C	C	C	C
wsnp_bm138650D_Ta_2_2	A/C	7D	266388598	-	NA	NA	NA	NA	NA	NA	C	C	C	A	A	A	A	A	A	A	A	A	C	A	A	C	C	A	C	C	A	C	A	A	A	A	C	C	A	C	C	C	C	C	A	C	C	C	C
wsnp_Ex_c145_285194	A/C	7D	530035586	+	NA	NA	NA	NA	NA	NA	A	A	A	A	A	A	A	A	A	A	A	A	A	A	A	A	A	A	A	A	A	A	A	A	A	A	A	A	A	A	A	A	A	A	A	A	A	A	A
wsnp_Ex_c1755_3320389	A/C	7D	608810464	-	NA	NA	NA	NA	NA	NA	C	C	C	A	A	C	C	A	A	C	C	C	C	A	C	A	A	C	A	A	C	A	A	A	C	C	C	A	A	A	C	C	C	A	A	C	C	C	A
wsnp_JD_c5853_7011562	A/C	7D	613549532	-	NA	NA	NA	NA	NA	NA	C	C	C	C	C	C	C	C	C	C	C	C	C	C	C	C	C	C	C	C	C	C	C	C	A	C	C	C	C	C	C	C	C	C	C	C	C	C	C
wsnp_CAP11_c1827_988367	A/C	Un	2220539	-	NA	NA	NA	NA	NA	NA	A	A	A	A	A	A	A	A	A	A	A	A	A	A	A	A	A	A	A	A	A	A	A	A	C	A	A	A	A	A	A	A	A	A	A	A	A	A	A
wsnp_Ex_c9600_15889471	A/C	Un	2220586	+	NA	NA	NA	NA	NA	NA	C	C	C	C	C	C	C	C	C	C	C	A	C	C	A	C	C	C	C	C	C	C	C	C	A	C	C	C	C	C	C	C	A	C	C	C	C	A	C
wsnp_Ex_c7442_12743787	A/C	Un	2570387	-	NA	NA	NA	NA	NA	NA	C	C	C	C	C	A	C	C	C	C	C	C	C	A	C	C	C	C	C	C	C	C	C	C	C	C	C	A	C	C	C	C	C	C	C	C	C	C	C
wsnp_Ex_c7442_12743707	A/C	Un	2570467	+	NA	NA	NA	NA	NA	NA	C	C	C	C	C	A	N	C	C	C	C	C	C	A	C	C	C	C	C	C	C	C	N	C	C	C	C	A	C	C	C	C	C	C	C	C	C	C	C
wsnp_JD_c69_109951	A/C	Un	24402452	-	NA	NA	NA	NA	NA	NA	C	C	C	C	C	A	C	C	C	C	A	A	C	C	C	C	C	C	C	C	C	C	C	C	C	C	C	C	A	C	C	C	A	A	A	C	A	C	C
wsnp_Ex_c1668_3168723	A/C	Un	24403064	-	NA	NA	NA	NA	NA	NA	A	A	A	A	A	A	A	A	C	C	A	A	A	A	A	A	A	N	A	C	A	A	A	C	A	A	A	A	A	C	A	C	A	A	A	A	A	C	C
wsnp_Ex_c16919_25506076	A/C	Un	35311024	+	NA	NA	NA	NA	NA	NA	C	C	A	A	A	A	N	A	A	C	A	A	A	A	A	C	A	C	A	A	A	A	A	A	A	A	C	C	C	A	A	A	A	A	C	A	A	A	A
wsnp_Ra_c2078_4037878	A/C	Un	47542623	+	NA	NA	NA	NA	NA	NA	C	C	C	C	C	C	A	C	C	C	C	C	C	C	C	C	A	C	A	C	C	A	C	C	C	A	C	C	C	C	C	C	A	C	C	C	C	C	C
wsnp_BF482269B_Ta_1_1	A/C	Un	56924353	-	NA	NA	NA	NA	NA	NA	C	C	C	C	C	C	C	C	C	C	C	C	C	C	C	C	C	C	C	C	C	C	C	C	C	C	C	C	C	C	C	C	C	C	C	C	C	C	C
wsnp_Ex_c1402_2686072	A/C	Un	82518635	+	NA	NA	NA	NA	NA	NA	C	C	A	C	C	C	N	A	A	C	C	C	C	C	A	C	C	A	C	C	C	C	A	C	A	A	C	C	A	C	A	A	A	C	A	N	A	C	C
wsnp_Ex_c2017_3787478	A/C	Un	82524140	+	NA	NA	NA	NA	NA	NA	C	C	A	C	C	C	N	A	A	C	C	C	C	C	A	C	C	A	C	C	C	C	A	C	A	A	C	C	A	C	A	A	A	C	A	N	A	C	C
wsnp_Ex_c758_1488368	A/C	Un	86969626	+	NA	NA	NA	NA	NA	NA	C	C	C	C	A	C	C	C	C	C	C	C	A	C	C	C	C	A	A	C	A	C	C	C	A	A	C	C	A	C	C	C	C	C	A	C	C	C	C
wsnp_Ra_c10988_17932922	A/C	Un	108988098	+	NA	NA	NA	NA	NA	NA	C	C	C	C	A	C	C	C	C	C	C	C	C	C	A	C	C	C	A	C	C	C	C	C	C	C	C	A	A	C	A	C	A	A	A	A	C	C	C
wsnp_Ex_c13522_21273080	A/C	Un	110798323	-	NA	NA	NA	NA	NA	NA	C	C	C	C	C	C	C	C	C	C	C	C	C	C	C	C	C	C	C	C	C	C	C	C	C	C	C	C	C	C	C	C	A	A	C	C	A	A	C
wsnp_BE405483A_Ta_1_1	A/C	Un	116288297	-	NA	NA	NA	NA	NA	NA	A	A	A	A	A	A	A	A	A	C	A	A	A	A	A	A	A	A	A	C	A	A	A	A	A	A	A	A	A	A	A	A	A	A	A	A	A	A	A
wsnp_Ku_rep_c70256_69818445	A/C	Un	116289358	-	NA	NA	NA	NA	NA	NA	A	A	A	A	A	A	A	A	A	C	A	A	A	A	A	A	A	A	A	C	A	A	A	A	A	A	A	A	A	A	A	A	A	A	A	A	A	A	A
wsnp_Ra_c20371_29633358	A/C	Un	116289358	-	NA	NA	NA	NA	NA	NA	A	A	A	A	A	A	A	A	A	C	A	A	A	A	A	A	A	A	A	C	A	A	A	A	A	A	A	A	A	A	A	A	A	A	A	A	A	A	A
wsnp_Ex_c7316_12552186	A/C	Un	222089323	+	NA	NA	NA	NA	NA	NA	A	A	N	N	C	C	A	C	C	A	C	C	C	N	N	A	C	A	C	C	C	C	C	C	C	N	A	A	A	C	N	C	A	C	A	C	C	C	C
wsnp_Ex_c13230_20872924	A/C	Un	348464522	+	NA	NA	NA	NA	NA	NA	A	A	A	A	C	C	C	C	A	C	C	C	C	A	A	C	A	N	C	A	C	A	C	C	C	C	N	C	A	C	A	C	C	C	A	A	A	A	A
wsnp_Ra_c69_149394	A/C	Un	394401746	+	NA	NA	NA	NA	NA	NA	A	A	A	A	C	A	A	A	A	A	A	A	A	A	A	A	A	A	C	C	A	A	A	A	A	A	A	A	A	A	A	A	A	A	A	A	A	A	A
[truncated: 149 more columns]
